# Supplementary material for: Arntl-induced upregulation of DUSP1 inhibits tumor progression in esophageal squamous cell carcinoma by inactivating ERK signaling
Source: Cancer Biol Ther. 2024 Sep 28;25(1):2408042. doi: 10.1080/15384047.2024.2408042 (PMC11445925; doi:10.1080/15384047.2024.2408042)
Supplement: Supplementary Table 1.xlsx [file KCBT_A_2408042_SM1522.xlsx]

## Sheet: Sheet1
Supplementary Table 1 Genes with a significant difference in expression levels (p ≤ 0.05, |log2FoldChange| > 0.58)
Symbol	gene type	Gene_id	Si_ARNTL	Si_NC	log2FoldChange	pvalue	padj	significant	Description	biological_process	cellular_component	molecular_function
HES1	mRNA	ENSG00000114315	38.3329	83.7866	-1.12814	1.55544e-248	2.93667e-244	Down	hes family bHLH transcription factor 1 [Source:HGNC Symbol;Acc:HGNC:5192]	GO:0001701,GO:0048667,GO:0021537,GO:0045893,GO:0035019,GO:1903955,GO:0045892,GO:0007224,GO:0045977,GO:0045596,GO:0072049,GO:0048469,GO:0021575,GO:0097150,GO:2000227,GO:0042491,GO:0021983,GO:0042531,GO:0021915,GO:0006357,GO:0001889,GO:0042102,GO:0046331,GO:0060164,GO:0043388,GO:0061626,GO:0030513,GO:0030324,GO:0021558,GO:0048505,GO:0090102,GO:0003266,GO:0045165,GO:0008284,GO:0072012,GO:0046427,GO:…	GO:0005654,GO:0005634,GO:0005622,GO:0005737	GO:0046983,GO:0042803,GO:0005515,GO:0043565,GO:0000981,GO:0008134,GO:0051087,GO:0071820,GO:0003677,GO:0042826,GO:0003700
FOS	mRNA	ENSG00000170345	313.235	587.758	-0.907976	1.95096e-206	1.2278e-202	Down	Fos proto-oncogene, AP-1 transcription factor subunit [Source:HGNC Symbol;Acc:HGNC:3796]	GO:0045672,GO:0001661,GO:0009416,GO:0045893,GO:0006366,GO:1901216,GO:0071276,GO:0032496,GO:0030431,GO:0006954,GO:0038095,GO:0006306,GO:0032870,GO:0034097,GO:0009636,GO:0009612,GO:0045944,GO:0071277,GO:0060395,GO:0007565,GO:0032570,GO:0031668,GO:0035994,GO:0007568,GO:0034614,GO:0042493,GO:0014070,GO:0051090,GO:0035914,GO:0006357,GO:0009629,GO:0009409,GO:0051412,GO:0051591,GO:0006355,GO:1902895,GO:…	GO:0005654,GO:0005829,GO:0043005,GO:0005634,GO:0032993,GO:0005783,GO:0016020,GO:0005667,GO:0035976,GO:0005737	GO:0001102,GO:0008134,GO:0003690,GO:0003677,GO:0005515,GO:0070412,GO:0001190,GO:0003700,GO:0043565,GO:0000978,GO:0000979,GO:0003682,GO:0046982
CLDN4	mRNA	ENSG00000189143	519.911	1136.1	-1.12776	5.28527e-205	2.49465e-201	Down	claudin 4 [Source:HGNC Symbol;Acc:HGNC:2046]	GO:0032570,GO:0016338,GO:0061436,GO:0007165,GO:0007623,GO:0007565	GO:0016327,GO:0005887,GO:0016328,GO:0009925,GO:0005886,GO:0016021,GO:0030054,GO:0016020,GO:0016324,GO:0005923	GO:0042802,GO:0004888,GO:0005198
SAT1	mRNA	ENSG00000130066	25.0861	45.0675	-0.845198	1.54574e-185	5.83672e-182	Down	spermidine/spermine N1-acetyltransferase 1 [Source:HGNC Symbol;Acc:HGNC:10540]	GO:0001525,GO:0006598,GO:0032918,GO:0006596,GO:0009447,GO:0006595,GO:0046208,GO:0042127	GO:0005829,GO:0005622,GO:0005737	GO:0019809,GO:0005515,GO:0016740,GO:0016746,GO:0008080,GO:0004145
DUSP1	mRNA	ENSG00000120129	173.33	321.165	-0.889799	1.57375e-184	4.95207e-181	Down	dual specificity phosphatase 1 [Source:HGNC Symbol;Acc:HGNC:3064]	GO:0042981,GO:0032355,GO:0051384,GO:0009416,GO:0051447,GO:0043066,GO:0051592,GO:0090266,GO:0035970,GO:0033574,GO:2000279,GO:0043407,GO:0035556,GO:0032870,GO:0016311,GO:0070373,GO:0000188,GO:0043065,GO:0006979,GO:0006470,GO:0010033,GO:0035335,GO:0001706,GO:0042542,GO:0071850,GO:0032526,GO:0051591,GO:0007049,GO:0043409	GO:0005634,GO:0005737	GO:0008330,GO:0004726,GO:0016791,GO:0008138,GO:0004725,GO:0005515,GO:0017017,GO:0004721,GO:0019838,GO:0016787
EGR3	mRNA	ENSG00000179388	477.683	1262.2	-1.40181	5.44328e-183	1.46813e-179	Down	early growth response 3 [Source:HGNC Symbol;Acc:HGNC:3240]	GO:0007517,GO:0044344,GO:0002042,GO:0035924,GO:0043066,GO:0006351,GO:0006355,GO:0007623,GO:0001938,GO:0035767	GO:0005634	GO:0003700,GO:0003677,GO:0046872,GO:0003676
ZFP36L2	mRNA	ENSG00000152518	85.3406	144.328	-0.758043	9.64084e-179	2.27524e-175	Down	ZFP36 ring finger protein like 2 [Source:HGNC Symbol;Acc:HGNC:1108]	GO:0006402,GO:0030097,GO:0000165,GO:0045599,GO:0035019,GO:0071560,GO:1901991,GO:0009611,GO:1900153,GO:0071364,GO:0045577,GO:0071356,GO:0008283,GO:0044344,GO:0071385,GO:0000288,GO:1904628,GO:0070371,GO:0007275,GO:0060216,GO:0033077,GO:0048103,GO:0097011,GO:0043488,GO:0006355,GO:2000737,GO:0061158	GO:0005829,GO:0005634,GO:0005737	GO:0003723,GO:0003677,GO:0005515,GO:0035925,GO:0003700,GO:0046872
FOSB	mRNA	ENSG00000125740	4398.6	8273.55	-0.911463	5.08423e-170	1.06656e-166	Down	FosB proto-oncogene, AP-1 transcription factor subunit [Source:HGNC Symbol;Acc:HGNC:3797]	GO:0006366,GO:0032870,GO:0009612,GO:0045944,GO:0071277,GO:0007565,GO:0000122,GO:0032570,GO:0042493,GO:0043278,GO:0051591,GO:0006357,GO:0051412,GO:0006355	GO:0005654,GO:0005634,GO:0043231	GO:0008134,GO:0003690,GO:0003677,GO:0003700,GO:0043565,GO:0000978
BTG2	mRNA	ENSG00000159388	470.764	870.428	-0.886721	5.8546e-167	1.10535e-163	Down	BTG anti-proliferation factor 2 [Source:HGNC Symbol;Acc:HGNC:1131]	GO:0006974,GO:0017148,GO:0043066,GO:0043524,GO:0006479,GO:0006977,GO:0021542,GO:0009612,GO:0000122,GO:0051602,GO:0009952,GO:0010243,GO:0010033,GO:0043434,GO:0006351,GO:0014070,GO:0021954,GO:0060213,GO:0006281,GO:0035914,GO:0030182,GO:0008285,GO:0006355,GO:2000178,GO:0031175,GO:0008306	GO:0005829,GO:0070062	GO:0005515
NR4A1	mRNA	ENSG00000123358	957.54	1604.35	-0.744585	1.98652e-161	3.4096e-158	Down	nuclear receptor subfamily 4 group A member 1 [Source:HGNC Symbol;Acc:HGNC:7980]	GO:0006367,GO:0045893,GO:0006366,GO:0030522,GO:0035924,GO:0045444,GO:0045944,GO:0045786,GO:0044344,GO:0071310,GO:0043065,GO:0006351,GO:0006915,GO:0071376,GO:0043154,GO:0035767,GO:0043401,GO:0002042,GO:0061469,GO:0035914,GO:0007165,GO:0006355,GO:0001938	GO:0005654,GO:0005829,GO:0005634,GO:0031965,GO:0005667,GO:0005737	GO:0035259,GO:0008134,GO:0003677,GO:0008270,GO:0005515,GO:0042803,GO:0003707,GO:0003700,GO:0046872,GO:0004879,GO:0043565,GO:0046982
RHOB	mRNA	ENSG00000143878	192.769	324.208	-0.750044	1.62169e-155	2.55146e-152	Down	ras homolog family member B [Source:HGNC Symbol;Acc:HGNC:668]	GO:0030168,GO:0051056,GO:0008333,GO:0030334,GO:0000910,GO:0045766,GO:0006886,GO:0071479,GO:0007266,GO:0045786,GO:0015031,GO:0043065,GO:0010595,GO:0006810,GO:0007264,GO:0006915,GO:0007275,GO:0061154,GO:0007155,GO:0001525,GO:0070301,GO:0030154,GO:0030336	GO:0005768,GO:0005769,GO:0010008,GO:0005770,GO:0005925,GO:0005829,GO:0005634,GO:0070062,GO:0016020,GO:0031902,GO:0005622,GO:0005886,GO:0032154	GO:0005525,GO:0019003,GO:0005515,GO:0003924,GO:0000166
DUSP2	mRNA	ENSG00000158050	66.9478	144.629	-1.11125	7.98196e-154	1.15923e-150	Down	dual specificity phosphatase 2 [Source:HGNC Symbol;Acc:HGNC:3068]	GO:0000188,GO:0006470,GO:0016311,GO:0035335,GO:0001706	GO:0031965,GO:0005634	GO:0008330,GO:0004725,GO:0008138,GO:0051019,GO:0004721,GO:0017017,GO:0005515,GO:0016791,GO:0016787
CXCL14	mRNA	ENSG00000145824	75.0491	150.591	-1.00473	1.4958e-148	2.01719e-145	Down	C-X-C motif chemokine ligand 14 [Source:HGNC Symbol;Acc:HGNC:10640]	GO:0060326,GO:0048839,GO:0007165,GO:0007267,GO:0006955,GO:0006935,GO:0045662,GO:2000503	GO:0005576,GO:0005794,GO:0005615	GO:0005515,GO:0008009,GO:0005125
ID3	mRNA	ENSG00000117318	73.8447	157.514	-1.09291	2.66739e-146	3.35735e-143	Down	inhibitor of DNA binding 3, HLH protein [Source:HGNC Symbol;Acc:HGNC:5362]	GO:0051726,GO:0042476,GO:0007517,GO:0007507,GO:0009611,GO:0048511,GO:0045668,GO:0030855,GO:0045892,GO:0045662,GO:0043433,GO:0007623,GO:0000122,GO:0043065,GO:0072750,GO:0001656,GO:0006351,GO:0007275,GO:0007417,GO:0010629,GO:0030182,GO:0006355,GO:0030903,GO:0006275	GO:0005634,GO:0005737	GO:1901707,GO:0003714,GO:0008134,GO:0046983,GO:0005515,GO:0003700,GO:0019904
AMH	mRNA	ENSG00000104899	28.7633	3.24942	3.14597	9.04747e-143	1.0676e-139	Up	anti-Mullerian hormone [Source:HGNC Symbol;Acc:HGNC:464]	GO:0001546,GO:0001655,GO:0007548,GO:0001880,GO:0007267,GO:0010628,GO:0007506,GO:0007568,GO:0007530,GO:0042493,GO:0014070,GO:0051092,GO:0030509,GO:2000355,GO:0008406,GO:0030154	GO:0005576,GO:0005615	GO:0005160,GO:0005102,GO:0008083,GO:0005179
ID1	mRNA	ENSG00000125968	17.0062	41.3532	-1.28194	3.80128e-142	4.22166e-139	Down	inhibitor of DNA binding 1, HLH protein [Source:HGNC Symbol;Acc:HGNC:5360]	GO:0048514,GO:0090074,GO:0043066,GO:1901342,GO:0043408,GO:0071560,GO:0032091,GO:0007507,GO:0045765,GO:0036164,GO:0048511,GO:0032963,GO:0045668,GO:0045892,GO:0071364,GO:0007623,GO:0043433,GO:0060426,GO:0007420,GO:0045602,GO:0060425,GO:0000122,GO:1901653,GO:0010628,GO:0010621,GO:1990090,GO:0031648,GO:0050679,GO:0006351,GO:0001886,GO:0007275,GO:1903351,GO:0014070,GO:0050774,GO:0043392,GO:0001525,GO:…	GO:0005794,GO:0005654,GO:0005634,GO:0005813,GO:0005737	GO:0008022,GO:0008134,GO:0046983,GO:0005515,GO:0042803,GO:0047485,GO:0003700,GO:0043621,GO:0070628
PLAU	mRNA	ENSG00000122861	248.505	565.35	-1.18587	5.69979e-125	5.97844e-122	Down	plasminogen activator, urokinase [Source:HGNC Symbol;Acc:HGNC:9052]	GO:0007599,GO:0042730,GO:0014909,GO:0061041,GO:0043312,GO:0014910,GO:2000097,GO:0006935,GO:0006508,GO:0030335,GO:0031639,GO:0042127,GO:0010469,GO:0033628,GO:0001666,GO:0007165,GO:0007596	GO:0005615,GO:0005925,GO:0070821,GO:0070062,GO:0035579,GO:0005576,GO:0005886,GO:0009986	GO:0004252,GO:0005515,GO:0008236,GO:0008233,GO:0016787
EGR1	mRNA	ENSG00000120738	239.53	381.29	-0.670679	5.15369e-123	5.12114e-120	Down	early growth response 1 [Source:HGNC Symbol;Acc:HGNC:3238]	GO:0009749,GO:0032868,GO:0070498,GO:0060337,GO:0044849,GO:0045893,GO:0006366,GO:0090090,GO:1901216,GO:0098759,GO:0002931,GO:1902949,GO:0071506,GO:0045944,GO:0061418,GO:0033233,GO:0072110,GO:0000122,GO:0071310,GO:0071504,GO:0006351,GO:0046886,GO:2000182,GO:0072303,GO:0071480,GO:0030509,GO:0035914,GO:0030217,GO:0001666,GO:0006355,GO:0042981	GO:0005654,GO:0005634,GO:0005737	GO:1990841,GO:0010385,GO:0035035,GO:0003677,GO:0000976,GO:0008270,GO:0005515,GO:0000977,GO:0003700,GO:0046872,GO:0044729,GO:0043565,GO:0003676
PCSK6	mRNA	ENSG00000140479	271.718	431.452	-0.667092	1.97811e-116	1.86734e-113	Down	proprotein convertase subtilisin/kexin type 6 [Source:HGNC Symbol;Acc:HGNC:8569]	GO:0016486,GO:0030510,GO:0007368,GO:0032940,GO:0070268,GO:0006508,GO:0007354,GO:0032902,GO:0051004,GO:0009100,GO:0032455,GO:0016485	GO:0012505,GO:0005796,GO:0005783,GO:0016020,GO:0005576,GO:0031012,GO:0005886,GO:0009986,GO:0005615	GO:0004175,GO:0048406,GO:0004252,GO:0008201,GO:0008236,GO:0008233,GO:0016787
MAFF	mRNA	ENSG00000185022	39.655	70.7493	-0.835213	2.37482e-115	2.13508e-112	Down	MAF bZIP transcription factor F [Source:HGNC Symbol;Acc:HGNC:6780]	GO:0035914,GO:0001701,GO:0006351,GO:0007567,GO:0045604,GO:0006355,GO:0006366,GO:0045944,GO:0007596	GO:0005654,GO:0005634,GO:0005739	GO:0001228,GO:0003700,GO:0003677,GO:0043565
EGR2	mRNA	ENSG00000122877	213.531	397.063	-0.894924	6.33051e-114	5.19653e-111	Down	early growth response 2 [Source:HGNC Symbol;Acc:HGNC:3239]	GO:0032868,GO:0014037,GO:0030278,GO:0042552,GO:0016925,GO:0021666,GO:0045893,GO:0006366,GO:0048168,GO:0006611,GO:0021569,GO:0021660,GO:0045444,GO:0007622,GO:0045944,GO:0007420,GO:0007422,GO:0071310,GO:0035284,GO:0006351,GO:0035914,GO:0021612,GO:0006355,GO:0007611,GO:0008045	GO:0005654,GO:0005634,GO:0043231,GO:0005737	GO:0001102,GO:0003677,GO:0016874,GO:0005515,GO:0003700,GO:0031625,GO:0046872,GO:0071837,GO:0000978,GO:0003682,GO:0003676
BHLHE40	mRNA	ENSG00000134107	2534	4281.84	-0.756813	3.33687e-109	2.625e-106	Down	basic helix-loop-helix family member e40 [Source:HGNC Symbol;Acc:HGNC:1046]	GO:0032922,GO:0009416,GO:0048511,GO:0045892,GO:0043433,GO:0007623,GO:0000122,GO:0006351,GO:0043153,GO:0006357,GO:0006355	GO:0016604,GO:0005634,GO:0005737	GO:0001102,GO:0003714,GO:0043425,GO:0043426,GO:0046983,GO:0003677,GO:0005515,GO:0042803,GO:0070888,GO:0003700,GO:0019904,GO:0001191,GO:0000981,GO:0046982
DUSP5	mRNA	ENSG00000138166	20.8392	38.865	-0.899174	1.61589e-101	1.22032e-98	Down	dual specificity phosphatase 5 [Source:HGNC Symbol;Acc:HGNC:3071]	GO:0035970,GO:0000188,GO:0000187,GO:0006470,GO:0016311,GO:0035335,GO:0001706,GO:0000165	GO:0005634,GO:0005654	GO:0004725,GO:0008138,GO:0004721,GO:0005515,GO:0017017,GO:0016791,GO:0016787
JUNB	mRNA	ENSG00000171223	147.19	275.545	-0.904603	2.06047e-101	1.49622e-98	Down	JunB proto-oncogene, AP-1 transcription factor subunit [Source:HGNC Symbol;Acc:HGNC:6205]	GO:0051726,GO:0001701,GO:0009314,GO:0006366,GO:0032496,GO:0009987,GO:0032870,GO:0060136,GO:0034097,GO:0009612,GO:0045944,GO:0071277,GO:0033687,GO:0000122,GO:0001570,GO:0060716,GO:0006351,GO:0045597,GO:0030316,GO:0042493,GO:0042127,GO:0046697,GO:0001649,GO:0010941,GO:0051591,GO:0006357,GO:0001829,GO:0006355	GO:0005654,GO:0005634,GO:0000785,GO:0035976	GO:0003714,GO:0008134,GO:0003713,GO:0003677,GO:0005515,GO:0000977,GO:0003700,GO:0000978,GO:0000981
ATF3	mRNA	ENSG00000162772	1184.05	1779.74	-0.587929	2.32186e-101	1.62358e-98	Down	activating transcription factor 3 [Source:HGNC Symbol;Acc:HGNC:785]	GO:0006366,GO:0006094,GO:0045892,GO:0045944,GO:0008284,GO:0000122,GO:0061394,GO:0010628,GO:0070373,GO:0006351,GO:0030968,GO:1990440,GO:1903984,GO:0034198,GO:0035914,GO:0006357,GO:0006355,GO:0036499	GO:0005730,GO:0005654,GO:0005634,GO:1990622	GO:0003714,GO:0003677,GO:0000976,GO:0005515,GO:0000977,GO:0042803,GO:0003700,GO:0042802,GO:0000978,GO:0046982,GO:0001228
SUSD2	mRNA	ENSG00000099994	619.974	929.644	-0.584471	5.04698e-100	3.40311e-97	Down	sushi domain containing 2 [Source:HGNC Symbol;Acc:HGNC:30667]	GO:0051782,GO:1902807,GO:0006898,GO:0006955	GO:0070062,GO:0005886,GO:0016021,GO:0016020	GO:0005515,GO:0030247,GO:0005044
RHOV	mRNA	ENSG00000104140	3.31166	8.07212	-1.28539	3.78535e-99	2.46439e-96	Down	ras homolog family member V [Source:HGNC Symbol;Acc:HGNC:18313]	GO:0051056,GO:0007264	GO:0005768,GO:0005829,GO:0010008,GO:0005622,GO:0005886,GO:0016020	GO:0005525,GO:0003924,GO:0046872,GO:0005515,GO:0000166
RIPK4	mRNA	ENSG00000183421	42.8129	69.9595	-0.708475	1.40105e-95	8.81727e-93	Down	receptor interacting serine/threonine kinase 4 [Source:HGNC Symbol;Acc:HGNC:496]	GO:0051092,GO:0006468,GO:0016310,GO:0002009	GO:0005737,GO:0016020	GO:0004674,GO:0005515,GO:0016740,GO:0016301,GO:0000166,GO:0004672,GO:0005524
LBH	mRNA	ENSG00000213626	21.2848	32.4662	-0.609114	7.56559e-95	4.60769e-92	Down	limb bud and heart development [Source:HGNC Symbol;Acc:HGNC:29532]	GO:1904677,GO:2000737,GO:1904674,GO:2000103,GO:0010468,GO:0030879,GO:0033147,GO:0006351,GO:0030193,GO:0045893,GO:0006355,GO:0060644,GO:0007275	GO:0005634,GO:0005737	--
SLC25A25	mRNA	ENSG00000148339	26.8001	44.7098	-0.738354	2.10737e-92	1.24335e-89	Down	solute carrier family 25 member 25 [Source:HGNC Symbol;Acc:HGNC:20663]	GO:0015867,GO:0060612,GO:0014823,GO:0046034,GO:0055085,GO:0006839,GO:0043010,GO:0015866,GO:0006810,GO:0045333,GO:0035264,GO:0070588,GO:0032094,GO:0002021	GO:0016021,GO:0070062,GO:0016020,GO:0005739,GO:0005743	GO:0005347,GO:0046872,GO:0015217,GO:0005509
ITGA2	mRNA	ENSG00000164171	38.0064	60.163	-0.662634	1.18282e-89	6.76717e-87	Down	integrin subunit alpha 2 [Source:HGNC Symbol;Acc:HGNC:6137]	GO:0014075,GO:0043388,GO:0043589,GO:0046718,GO:0016032,GO:0010694,GO:0050729,GO:0051971,GO:0060100,GO:0071107,GO:0048661,GO:0031346,GO:0070365,GO:0030198,GO:0045727,GO:0002687,GO:0071260,GO:0007565,GO:0042060,GO:0045785,GO:0008283,GO:0006929,GO:0050966,GO:0071392,GO:0033627,GO:0007229,GO:0010634,GO:0032967,GO:0038065,GO:0042493,GO:0014070,GO:0033591,GO:0009887,GO:0007160,GO:0007155,GO:0048041,GO:…	GO:0030424,GO:0048471,GO:0042995,GO:0005925,GO:0008305,GO:0043679,GO:0009897,GO:0005634,GO:0016021,GO:0016020,GO:0045178,GO:0034666,GO:0005886,GO:0009986	GO:0043236,GO:0001618,GO:0005515,GO:0038064,GO:0098639,GO:0005178,GO:0046872,GO:0005518,GO:0046982
CDKN2AIP	mRNA	ENSG00000168564	827.514	1499.75	-0.857866	1.55967e-87	8.66076e-85	Down	CDKN2A interacting protein [Source:HGNC Symbol;Acc:HGNC:24325]	GO:0006974,GO:0030307,GO:0031647,GO:0009967,GO:0030308	GO:0005730,GO:0005654,GO:0005634,GO:0001652	GO:0005515,GO:0002039,GO:0003723
SERPINE1	mRNA	ENSG00000106366	934.936	1450.92	-0.634025	1.06907e-83	5.6067e-81	Down	serpin family E member 1 [Source:HGNC Symbol;Acc:HGNC:8583]	GO:0051918,GO:0050829,GO:0061045,GO:0042730,GO:0071222,GO:0050729,GO:0090026,GO:0045766,GO:0035491,GO:2000352,GO:0002576,GO:0045944,GO:0010466,GO:0007623,GO:0030198,GO:0010951,GO:0032757,GO:0014912,GO:0030194,GO:0033629,GO:1902042,GO:0030195,GO:0010469,GO:0001525,GO:0001300,GO:0010757,GO:2000098,GO:0061044,GO:0048260,GO:0030336	GO:0031093,GO:0070062,GO:0005576,GO:0031012,GO:0005886,GO:0005615	GO:0004867,GO:0005102,GO:0005515,GO:0002020,GO:0030414
ZFP36	mRNA	ENSG00000128016	107.335	191.137	-0.832491	3.26841e-80	1.62389e-77	Down	ZFP36 ring finger protein [Source:HGNC Symbol;Acc:HGNC:12862]	GO:0045638,GO:0071222,GO:0038066,GO:0000165,GO:0035278,GO:0009611,GO:1904246,GO:0035556,GO:1900153,GO:0071356,GO:0000122,GO:0044344,GO:0000288,GO:0061158,GO:0060213,GO:0043488,GO:0045600,GO:0006357,GO:0050728,GO:0061014,GO:0000289,GO:0050779	GO:0005829,GO:0005634,GO:0030014,GO:0005737,GO:1990904	GO:0071889,GO:0005515,GO:0070063,GO:0035925,GO:0046872,GO:0003729
CSRNP1	mRNA	ENSG00000144655	9.02485	15.3146	-0.762935	3.57513e-79	1.73073e-76	Down	cysteine and serine rich nuclear protein 1 [Source:HGNC Symbol;Acc:HGNC:14300]	GO:0009791,GO:0048008,GO:0060325,GO:0048705,GO:0006351,GO:0006915,GO:0060021,GO:0006355,GO:0006366,GO:0045944	GO:0005634	GO:0003700,GO:0003677,GO:0003674,GO:0005515,GO:0043565,GO:0001228
GDF15	mRNA	ENSG00000130513	26.6355	47.1038	-0.82249	1.07508e-78	5.07435e-76	Down	growth differentiation factor 15 [Source:HGNC Symbol;Acc:HGNC:30142]	GO:0042981,GO:0030509,GO:0048468,GO:0060395,GO:1901741,GO:0007179,GO:0007165,GO:0007267,GO:0010862,GO:0043408	GO:0005576,GO:0005634,GO:0005737,GO:0070062,GO:0005615	GO:0005515,GO:0008083,GO:0005160,GO:0005125
JUN	mRNA	ENSG00000177606	440.03	690.138	-0.649281	7.54761e-73	3.31393e-70	Down	Jun proto-oncogene, AP-1 transcription factor subunit [Source:HGNC Symbol;Acc:HGNC:6204]	GO:0045893,GO:0031103,GO:0043922,GO:0043525,GO:0045892,GO:0034097,GO:0031953,GO:0051365,GO:0007612,GO:0035994,GO:0010634,GO:0045597,GO:0007265,GO:0034614,GO:0042127,GO:0001889,GO:1990441,GO:1902895,GO:0043923,GO:0045740,GO:2000144,GO:0009987,GO:0001774,GO:0038095,GO:0048661,GO:0009612,GO:0008284,GO:0060395,GO:0006351,GO:0051090,GO:0001525,GO:0051899,GO:0006366,GO:0032496,GO:0043524,GO:0070374,GO:…	GO:0005667,GO:0005654,GO:0005829,GO:0005634,GO:0035976,GO:0017053,GO:0000228	GO:0035497,GO:0033613,GO:0003713,GO:0042803,GO:0070412,GO:0000978,GO:0003682,GO:0046982,GO:0005515,GO:0071837,GO:0043565,GO:0000981,GO:0001102,GO:0008134,GO:0003690,GO:0042802,GO:0003723,GO:0003677,GO:0001190,GO:0003700,GO:0031625,GO:0019899,GO:0005096
ARC	mRNA	ENSG00000198576	4.83327	10.4044	-1.10612	5.76703e-70	2.41959e-67	Down	activity regulated cytoskeleton associated protein [Source:HGNC Symbol;Acc:HGNC:648]	GO:0022604,GO:0016477,GO:0048168,GO:0007010,GO:0006897,GO:0007612,GO:0009952,GO:0007275,GO:0007492,GO:2000969,GO:1900271	GO:0005768,GO:0045211,GO:0042995,GO:0016020,GO:0001669,GO:0043197,GO:0031410,GO:0030054,GO:0014069,GO:0005856,GO:0005737,GO:0005886,GO:0030425,GO:0015629,GO:0045202	--
IER2	mRNA	ENSG00000160888	83.8071	128.844	-0.620481	3.42336e-68	1.40506e-65	Down	immediate early response 2 [Source:HGNC Symbol;Acc:HGNC:28871]	GO:0048870,GO:0071774,GO:0030182,GO:0006366,GO:0045944	GO:0005654,GO:0005634,GO:0005737	GO:0003677,GO:0000977,GO:0001228
KRT17	mRNA	ENSG00000128422	21.0206	41.4734	-0.980383	3.47013e-66	1.36492e-63	Down	keratin 17 [Source:HGNC Symbol;Acc:HGNC:6427]	GO:0030307,GO:0008544,GO:0045727,GO:0070268,GO:0051798,GO:0031069,GO:0031424,GO:0002009,GO:0007165,GO:0045109	GO:0071944,GO:0005829,GO:0070062,GO:0045111,GO:0005882,GO:0005737	GO:0005200,GO:0032395,GO:0005515,GO:0005198,GO:0042289
PSAT1	mRNA	ENSG00000135069	189.127	109.14	0.79318	5.86123e-65	2.25837e-62	Up	phosphoserine aminotransferase 1 [Source:HGNC Symbol;Acc:HGNC:19129]	GO:0006564,GO:0008615,GO:0008652	GO:0005829,GO:0005737,GO:0070062	GO:0008483,GO:0016740,GO:0004648,GO:0003824
MSLN	mRNA	ENSG00000102854	82.2036	127.489	-0.6331	4.27376e-64	1.61377e-61	Down	mesothelin [Source:HGNC Symbol;Acc:HGNC:7371]	GO:0007160,GO:0007155,GO:0043687,GO:0031016,GO:0006501,GO:0044267	GO:0005576,GO:0005794,GO:0005788,GO:0031225,GO:0005886,GO:0009986,GO:0005615,GO:0016020	GO:0005515
SOX9	mRNA	ENSG00000125398	44.0422	84.998	-0.948541	6.86444e-62	2.49232e-59	Down	SRY-box 9 [Source:HGNC Symbol;Acc:HGNC:11204]	GO:0072197,GO:0072189,GO:0001658,GO:0031018,GO:0045893,GO:0035019,GO:0003179,GO:0072170,GO:0001837,GO:0002053,GO:0045892,GO:1901203,GO:0014068,GO:0045662,GO:0043491,GO:0070384,GO:0010634,GO:0060350,GO:0042127,GO:0061145,GO:0060784,GO:0060018,GO:0045732,GO:0006357,GO:0071300,GO:0007165,GO:0042981,GO:0002683,GO:0060441,GO:0072193,GO:0030857,GO:0050680,GO:0003413,GO:0032331,GO:0030916,GO:0007173,GO:…	GO:0005667,GO:0005654,GO:0005634	GO:0034236,GO:0004672,GO:0003682,GO:0046982,GO:0001228,GO:0005515,GO:0043565,GO:0000981,GO:0001046,GO:0008013,GO:0043425,GO:0097157,GO:0003677,GO:0000976,GO:0003700
SLC7A11	mRNA	ENSG00000151012	187.82	73.0973	1.36146	2.38724e-60	8.50398e-58	Up	solute carrier family 7 member 11 [Source:HGNC Symbol;Acc:HGNC:11059]	GO:0035094,GO:0003333,GO:0070306,GO:0009636,GO:0007420,GO:0050900,GO:0006979,GO:0006810,GO:0070527,GO:0006865	GO:0005791,GO:0005887,GO:0016021,GO:0016020,GO:0043231,GO:0005856,GO:0005886,GO:0009986	GO:0005515,GO:0015327,GO:0015171
PHLDA1	mRNA	ENSG00000139289	35.1716	18.3889	0.935581	1.63818e-58	5.72756e-56	Up	pleckstrin homology like domain family A member 1 [Source:HGNC Symbol;Acc:HGNC:8933]	GO:0000086,GO:0006915,GO:0045210	GO:0005730,GO:0031410,GO:0005829,GO:0005634,GO:0005737	GO:0005515
TGFB2	mRNA	ENSG00000092969	293.81	158.422	0.891113	3.63022e-58	1.2239e-55	Up	transforming growth factor beta 2 [Source:HGNC Symbol;Acc:HGNC:11768]	GO:0050714,GO:0046580,GO:0003179,GO:0043525,GO:0001837,GO:0060021,GO:0014068,GO:0002576,GO:0032909,GO:0003184,GO:0010634,GO:0032874,GO:0045778,GO:0003274,GO:0042637,GO:0003215,GO:0048699,GO:0050680,GO:0030307,GO:0048666,GO:0001654,GO:0061626,GO:0010002,GO:0048839,GO:0008284,GO:0042704,GO:0060395,GO:0042060,GO:0007050,GO:0030308,GO:1905007,GO:0033630,GO:0001822,GO:0051795,GO:0051891,GO:0010936,GO:…	GO:0030424,GO:0031093,GO:0005615,GO:0031012,GO:0005576,GO:0043025	GO:0005160,GO:0004702,GO:0005114,GO:0042803,GO:0034714,GO:0046982,GO:0005102,GO:0005515,GO:0001540,GO:0008083,GO:0005125
CHML	mRNA	ENSG00000203668	11.6824	6.48018	0.850231	1.57274e-57	5.11955e-55	Up	CHM like, Rab escort protein 2 [Source:HGNC Symbol;Acc:HGNC:1941]	GO:0050790,GO:0043687,GO:0055114,GO:0043547,GO:0061024,GO:0018344,GO:0006886,GO:0007264,GO:0007186	GO:0005968,GO:0005829,GO:0005654,GO:0005737,GO:0016021,GO:0016020	GO:0005092,GO:0005096,GO:0004930,GO:0016491
IGFBP3	mRNA	ENSG00000146674	695.386	375.197	0.890164	2.00962e-57	6.43077e-55	Up	insulin like growth factor binding protein 3 [Source:HGNC Symbol;Acc:HGNC:5472]	GO:0009968,GO:0001558,GO:0044267,GO:0043410,GO:0043085,GO:0010906,GO:0048662,GO:0006468,GO:0043065,GO:0001933,GO:0044342,GO:0014912,GO:0006915,GO:0045663,GO:0043568,GO:0040008,GO:0043687,GO:0001649,GO:0043567,GO:0008285,GO:0042981	GO:0005615,GO:0042567,GO:0005634,GO:0070062,GO:0005788,GO:0016942,GO:0005576	GO:0031995,GO:0005520,GO:0005515,GO:0031994,GO:0008160,GO:0046872,GO:0001968,GO:0019838
EFNA1	mRNA	ENSG00000169242	109.167	163.93	-0.586551	3.50072e-57	1.10156e-54	Down	ephrin A1 [Source:HGNC Symbol;Acc:HGNC:3221]	GO:0061002,GO:0000187,GO:0050730,GO:0034446,GO:0016477,GO:0000165,GO:0043535,GO:0003180,GO:0045765,GO:0001934,GO:0007411,GO:0007267,GO:0050770,GO:0014028,GO:1903051,GO:1902961,GO:0000122,GO:0003199,GO:0070244,GO:0003183,GO:1902004,GO:0050731,GO:0001525,GO:0050821,GO:0048013,GO:0033628,GO:0030182,GO:0061098,GO:0010719	GO:0005887,GO:0070062,GO:0016020,GO:0005622,GO:0005576,GO:0046658,GO:0031225,GO:0005886	GO:0005102,GO:0046875,GO:0005515
IER3	mRNA	ENSG00000137331	23.545	38.2001	-0.698157	4.13893e-57	1.28103e-54	Down	immediate early response 3 [Source:HGNC Symbol;Acc:HGNC:5392]	GO:0009653,GO:0010941,GO:2001020,GO:0043066,GO:0014066,GO:0006915	GO:0005829,GO:0005634,GO:0016021,GO:0016020	GO:0005515
FOSL1	mRNA	ENSG00000175592	263.071	415.908	-0.660809	2.30862e-54	6.91853e-52	Down	FOS like 1, AP-1 transcription factor subunit [Source:HGNC Symbol;Acc:HGNC:13718]	GO:0051091,GO:0001701,GO:0006366,GO:0009615,GO:2000144,GO:0007296,GO:0006968,GO:0034097,GO:0009612,GO:0006935,GO:0008284,GO:0045944,GO:0007565,GO:0032570,GO:0007612,GO:0031668,GO:0043065,GO:0061614,GO:0045787,GO:0060674,GO:0042493,GO:0042542,GO:0014070,GO:0051591,GO:0006357,GO:0009629,GO:0051412,GO:0008285,GO:0006355	GO:0005654,GO:0042734,GO:0005829,GO:0005634,GO:0043231,GO:0043005	GO:0003677,GO:0005515,GO:0000977,GO:0003700,GO:0000978
BIRC3	mRNA	ENSG00000023445	18.0229	10.3332	0.802544	1.94112e-53	5.46991e-51	Up	baculoviral IAP repeat containing 3 [Source:HGNC Symbol;Acc:HGNC:591]	GO:0043066,GO:0016567,GO:0033209,GO:0035666,GO:0038061,GO:0031398,GO:0060544,GO:0043123,GO:0007283,GO:0060546,GO:0070424,GO:0007249,GO:1990001,GO:0039535,GO:0006915,GO:0045088,GO:2000116,GO:0016579,GO:0050727,GO:0034121,GO:0007166,GO:0051291,GO:0042981,GO:0010803	GO:0005654,GO:0005829,GO:0005634,GO:0045121,GO:0005737	GO:0043027,GO:0016740,GO:0005515,GO:0004842,GO:0046872
FRAS1	mRNA	ENSG00000138759	24.6142	43.6276	-0.82575	2.33445e-53	6.48152e-51	Down	Fraser extracellular matrix complex subunit 1 [Source:HGNC Symbol;Acc:HGNC:19185]	GO:0015031,GO:0030326,GO:0003338,GO:0002009,GO:0060021,GO:0043588,GO:0007154	GO:0031012,GO:0005604,GO:0005886,GO:0016021,GO:0061618,GO:0016020	GO:0046872
ARHGDIB	mRNA	ENSG00000111348	71.583	46.3137	0.628178	3.3405e-53	9.14038e-51	Up	Rho GDP dissociation inhibitor beta [Source:HGNC Symbol;Acc:HGNC:679]	GO:0050790,GO:0051056,GO:1901164,GO:2000249,GO:0043547,GO:0006928,GO:0071461,GO:0007275,GO:0007162,GO:0035023	GO:0005829,GO:0070062,GO:0016020,GO:0031410,GO:0005856,GO:0005737	GO:0005094,GO:0005515,GO:0003924,GO:0005096
EGR4	mRNA	ENSG00000135625	5.88552	10.7781	-0.872854	4.94009e-50	1.31365e-47	Down	early growth response 4 [Source:HGNC Symbol;Acc:HGNC:3241]	GO:0006351,GO:0006366,GO:0006355,GO:0045944,GO:0008284	GO:0005634	GO:0003700,GO:0003677,GO:0046872,GO:0003676,GO:0043565,GO:0001228
GGT5	mRNA	ENSG00000099998	5.80834	12.1617	-1.06615	8.10153e-50	2.1244e-47	Down	gamma-glutamyltransferase 5 [Source:HGNC Symbol;Acc:HGNC:4260]	GO:0006508,GO:0006954,GO:0019370,GO:1901750,GO:0006691,GO:0006749,GO:0006520,GO:0006751,GO:0006750	GO:0031226,GO:0016021,GO:0005886,GO:0016020	GO:0036374,GO:0016740,GO:0016746,GO:0008233,GO:0002951,GO:0102953,GO:0016787
PHGDH	mRNA	ENSG00000092621	53.5163	35.7116	0.583585	9.43322e-50	2.43972e-47	Up	phosphoglycerate dehydrogenase [Source:HGNC Symbol;Acc:HGNC:8923]	GO:0055114,GO:0006566,GO:0006544,GO:0010468,GO:0021782,GO:0008652,GO:0070314,GO:0006541,GO:0022008,GO:0007420,GO:0006563,GO:0006564,GO:0009448,GO:0031175,GO:0021915,GO:0021510,GO:0019530,GO:0008152	GO:0005829,GO:0043209,GO:0070062	GO:0051287,GO:0016491,GO:0016616,GO:0004617,GO:0030060,GO:0009055
MSLNL	mRNA	ENSG00000162006	28.8017	8.41204	1.77563	1.40882e-49	3.59439e-47	Up	mesothelin-like [Source:HGNC Symbol;Acc:HGNC:14170]	GO:0007160,GO:0007155	GO:0016021,GO:0009986,GO:0016020	--
UPK2	mRNA	ENSG00000110375	15.1491	26.0116	-0.779921	4.58258e-49	1.12362e-46	Down	uroplakin 2 [Source:HGNC Symbol;Acc:HGNC:12579]	GO:0030855,GO:0007275	GO:0005887,GO:0005886,GO:0016021,GO:0070062,GO:0016020,GO:0016324	GO:0005515
TAS1R3	mRNA	ENSG00000169962	18.1431	34.854	-0.941904	2.34088e-48	5.5944e-46	Down	taste 1 receptor member 3 [Source:HGNC Symbol;Acc:HGNC:15661]	GO:0050909,GO:0050916,GO:0050917,GO:0050896,GO:0007186,GO:0001582,GO:0007165	GO:1903767,GO:0005886,GO:0016021,GO:0016020	GO:0004930,GO:0046982,GO:0004871,GO:0008527,GO:0033041
TNNC1	mRNA	ENSG00000114854	65.1678	110.486	-0.761627	1.1489e-47	2.67794e-45	Down	troponin C1, slow skeletal and cardiac type [Source:HGNC Symbol;Acc:HGNC:11943]	GO:0003009,GO:0010038,GO:0043462,GO:0014883,GO:0055010,GO:0002086,GO:0030049,GO:0060048,GO:0032972,GO:0006937	GO:1990584,GO:0005861,GO:0005829,GO:0043292	GO:0005515,GO:0031013,GO:0042803,GO:0048306,GO:0051015,GO:0046872,GO:0031014,GO:0005509
GDA	mRNA	ENSG00000119125	200.97	118.714	0.759492	1.95912e-46	4.40335e-44	Up	guanine deaminase [Source:HGNC Symbol;Acc:HGNC:4212]	GO:0006139,GO:0006147,GO:0046098,GO:0006195,GO:0007399	GO:0005829,GO:0005622,GO:0070062	GO:0008892,GO:0046872,GO:0008270,GO:0016810,GO:0016787
NNMT	mRNA	ENSG00000166741	4.60397	2.36539	0.960802	2.5804e-46	5.73153e-44	Up	nicotinamide N-methyltransferase [Source:HGNC Symbol;Acc:HGNC:7861]	GO:0010243,GO:0034356,GO:0031100,GO:0042493,GO:0032259	GO:0005829,GO:0005737	GO:0016740,GO:0008168,GO:0008112,GO:0030760
ANXA1	mRNA	ENSG00000135046	844.506	561.932	0.587714	3.22105e-45	6.6828e-43	Up	annexin A1 [Source:HGNC Symbol;Acc:HGNC:533]	GO:0009725,GO:0051384,GO:0031018,GO:0045627,GO:0018149,GO:0098609,GO:0031340,GO:0097350,GO:0010165,GO:0042127,GO:0002685,GO:0043086,GO:0030073,GO:0032743,GO:0042102,GO:0007165,GO:0032355,GO:0071621,GO:0036292,GO:0070459,GO:0046883,GO:0030216,GO:0090303,GO:1900087,GO:0043434,GO:0002376,GO:0031394,GO:0045629,GO:0033031,GO:0007166,GO:0032652,GO:0070555,GO:0007187,GO:0044849,GO:0031532,GO:0014839,GO:…	GO:0019898,GO:0070062,GO:0031901,GO:0001533,GO:0016323,GO:0005615,GO:0031313,GO:0005768,GO:0005654,GO:0031514,GO:0005829,GO:0005634,GO:0009986,GO:0005886,GO:0005769,GO:0010008,GO:0030659,GO:0005925,GO:0031232,GO:0016020,GO:0031966,GO:0005576,GO:0031982,GO:0005737,GO:0001891,GO:0042995,GO:0042383,GO:0031410,GO:0016328,GO:0005929,GO:0016324,GO:0042629	GO:0042803,GO:0046872,GO:0030674,GO:0003697,GO:0005543,GO:0004859,GO:0005102,GO:0005515,GO:0004386,GO:0098641,GO:0005509,GO:0036310,GO:0005544,GO:0048306,GO:0005198,GO:0003727,GO:0019834
MFSD3	mRNA	ENSG00000167700	0.951846	2.13168	-1.16319	1.03673e-44	2.12755e-42	Down	major facilitator superfamily domain containing 3 [Source:HGNC Symbol;Acc:HGNC:25157]	GO:0006810,GO:0055085	GO:0005887,GO:0016021,GO:0016020	GO:0015295
DIO2	mRNA	ENSG00000211448	8.98524	3.56554	1.33344	3.34622e-44	6.72093e-42	Up	iodothyronine deiodinase 2 [Source:HGNC Symbol;Acc:HGNC:2884]	GO:0042403,GO:0042404,GO:0055114,GO:0001514,GO:0006590,GO:0045454,GO:0042446	GO:0005623,GO:0005886,GO:0016021,GO:0016020	GO:0031625,GO:0004800,GO:0008430,GO:0016491
WNT10A	mRNA	ENSG00000135925	6.87593	13.452	-0.968194	8.39101e-44	1.6676e-41	Down	Wnt family member 10A [Source:HGNC Symbol;Acc:HGNC:13829]	GO:0014033,GO:0010628,GO:0042487,GO:0043586,GO:0042476,GO:0016055,GO:0030182,GO:0043588,GO:0048730,GO:0048733,GO:0045165,GO:0007275,GO:0031069,GO:0001942,GO:0071560	GO:0005576,GO:0005615	GO:0005102,GO:0005109
HMMR	mRNA	ENSG00000072571	52.9669	31.1899	0.76401	1.09726e-43	2.15794e-41	Up	hyaluronan mediated motility receptor [Source:HGNC Symbol;Acc:HGNC:5012]	GO:0030214,GO:0010389	GO:0005829,GO:0009986,GO:0005737,GO:0005886,GO:0016020	GO:0005515,GO:0005540
ARL5B	mRNA	ENSG00000165997	848.937	1284.41	-0.59738	1.64319e-43	3.1983e-41	Down	ADP ribosylation factor like GTPase 5B [Source:HGNC Symbol;Acc:HGNC:23052]	GO:0007264	GO:0005622	GO:0000166,GO:0005525
TNFSF9	mRNA	ENSG00000125657	3.13129	4.92231	-0.652579	2.72487e-43	5.24954e-41	Down	TNF superfamily member 9 [Source:HGNC Symbol;Acc:HGNC:11939]	GO:0008283,GO:0045585,GO:0006915,GO:0007165,GO:0006955,GO:0033209,GO:0007267,GO:0042104	GO:0016021,GO:0005886,GO:0005615,GO:0016020	GO:0005102,GO:0032813,GO:0005164,GO:0005125
LYPD3	mRNA	ENSG00000124466	6.42028	12.1733	-0.923013	3.09442e-42	5.90129e-40	Down	LY6/PLAUR domain containing 3 [Source:HGNC Symbol;Acc:HGNC:24880]	GO:0007160,GO:0006501	GO:0005576,GO:0046658,GO:0031225,GO:0005886,GO:0016021,GO:0005615,GO:0016020	GO:0043236
ERP27	mRNA	ENSG00000139055	17.4738	8.33478	1.06798	2.50878e-40	4.51103e-38	Up	endoplasmic reticulum protein 27 [Source:HGNC Symbol;Acc:HGNC:26495]	--	--	--
OVOL1	mRNA	ENSG00000172818	1.46874	3.07701	-1.06695	6.88125e-39	1.18107e-36	Down	ovo like transcriptional repressor 1 [Source:HGNC Symbol;Acc:HGNC:8525]	GO:0000122,GO:0007498,GO:0008544,GO:2000647,GO:0006351,GO:0043588,GO:0006355,GO:0001822,GO:0051729,GO:1901994,GO:0007283	GO:0005634	GO:0003700,GO:0000978,GO:0000981,GO:0003677,GO:0046872,GO:0003676
NR4A3	mRNA	ENSG00000119508	1.89587	5.62524	-1.56906	2.74719e-38	4.67269e-36	Down	nuclear receptor subfamily 4 group A member 3 [Source:HGNC Symbol;Acc:HGNC:7982]	GO:0071870,GO:2000253,GO:0038097,GO:0010828,GO:0006367,GO:0043066,GO:0035726,GO:0045893,GO:0050885,GO:0044320,GO:0043303,GO:0043524,GO:0030522,GO:2000108,GO:0042472,GO:0021766,GO:0048661,GO:0048660,GO:0045444,GO:0032765,GO:0007411,GO:0045944,GO:0010613,GO:0001707,GO:1903208,GO:0000122,GO:0009444,GO:0050679,GO:0030534,GO:0043434,GO:0006351,GO:0071376,GO:0031100,GO:0045787,GO:1903204,GO:0007369,GO:…	GO:0005654,GO:0005634,GO:0005667,GO:0042629	GO:0035259,GO:0035035,GO:0003677,GO:0008270,GO:0005515,GO:0042803,GO:0003707,GO:0003700,GO:0046872,GO:0004879,GO:0043565,GO:0019901,GO:0001223,GO:0000978,GO:0001046
PRKCD	mRNA	ENSG00000163932	165.927	254.396	-0.616525	4.16844e-38	6.8435e-36	Down	protein kinase C delta [Source:HGNC Symbol;Acc:HGNC:9399]	GO:0030168,GO:0042307,GO:0008631,GO:0007202,GO:2001235,GO:0002223,GO:0018105,GO:0018107,GO:0071447,GO:0032091,GO:0032930,GO:0042742,GO:0043407,GO:0060326,GO:0050732,GO:0035556,GO:0043312,GO:0016572,GO:0038096,GO:0030837,GO:0032613,GO:0090331,GO:0035307,GO:0060333,GO:0032956,GO:0042100,GO:0006468,GO:0016310,GO:2000304,GO:2000755,GO:0032615,GO:0018108,GO:0006915,GO:0032147,GO:1900163,GO:0010469,GO:…	GO:0005654,GO:0005911,GO:0048471,GO:0035578,GO:0005829,GO:0005634,GO:0070062,GO:0005783,GO:0016020,GO:0005576,GO:0016363,GO:0005737,GO:0005886	GO:0019900,GO:0004715,GO:0008047,GO:0016740,GO:0005515,GO:0004697,GO:0043560,GO:0005524,GO:0046872,GO:0004699,GO:0004672,GO:0019901,GO:0004674,GO:0019899,GO:0016301,GO:0000166
CLDN1	mRNA	ENSG00000163347	809.241	473.952	0.771827	2.07458e-37	3.31933e-35	Up	claudin 1 [Source:HGNC Symbol;Acc:HGNC:2032]	GO:0097421,GO:0061772,GO:0008065,GO:0046718,GO:0016032,GO:0051260,GO:0032496,GO:0042538,GO:0071560,GO:0090557,GO:0009636,GO:0071356,GO:0071346,GO:0007568,GO:0071284,GO:0070830,GO:1903348,GO:0070673,GO:1903545,GO:0045216,GO:0071548,GO:0061436,GO:0045471,GO:0051291,GO:0016338	GO:0005887,GO:0016021,GO:0016020,GO:0005923,GO:0016328,GO:0030054,GO:0016324,GO:0005737,GO:0005886,GO:0016323	GO:0001618,GO:0005515,GO:0005198,GO:0042802
HMG20B	mRNA	ENSG00000064961	21.438	32.7094	-0.609537	1.25695e-36	1.99422e-34	Down	high mobility group 20B [Source:HGNC Symbol;Acc:HGNC:5002]	GO:0016569,GO:0045666,GO:0035914,GO:0016575,GO:0006351,GO:0033234,GO:0006355,GO:0007596,GO:0007049	GO:0016604,GO:0005654,GO:0005634,GO:0005694	GO:0004407,GO:0003677,GO:0005515,GO:0046982
DDX39A	mRNA	ENSG00000123136	33.8848	21.1796	0.67796	4.6407e-36	7.24102e-34	Up	DExD-box helicase 39A [Source:HGNC Symbol;Acc:HGNC:17821]	GO:0006974,GO:0010468,GO:0006397,GO:0006369,GO:0000398,GO:0006406,GO:0031124,GO:0010501,GO:0006405,GO:0008380	GO:0005730,GO:0005654,GO:0005634,GO:0005681,GO:0016020,GO:0016607,GO:0005737	GO:0003723,GO:0005515,GO:0005524,GO:0016887,GO:0004386,GO:0042802,GO:0003676,GO:0000166,GO:0016787
BTBD2	mRNA	ENSG00000133243	24.8265	39.5484	-0.671738	2.68682e-35	4.05817e-33	Down	BTB domain containing 2 [Source:HGNC Symbol;Acc:HGNC:15504]	GO:0022008,GO:0043161,GO:0030162	GO:0000932,GO:0005829,GO:0005737,GO:0019005	GO:0031625,GO:0005515
NRP1	mRNA	ENSG00000099250	80.7534	45.4626	0.828842	2.278e-34	3.28311e-32	Up	neuropilin 1 [Source:HGNC Symbol;Acc:HGNC:8004]	GO:0021636,GO:0021637,GO:0048008,GO:0060627,GO:0050918,GO:1905040,GO:0038084,GO:0038190,GO:0071679,GO:0048010,GO:0007411,GO:0060982,GO:0048841,GO:0010595,GO:0014911,GO:0097102,GO:1902378,GO:1903375,GO:0007165,GO:0036486,GO:0001569,GO:0097490,GO:0061549,GO:0001764,GO:1904835,GO:0048666,GO:0021649,GO:0061551,GO:1902285,GO:0007275,GO:0048844,GO:0009887,GO:0097475,GO:0001525,GO:0021612,GO:1901998,GO:…	GO:0030424,GO:0097443,GO:0005615,GO:0002116,GO:0005883,GO:0030426,GO:0005829,GO:0005886,GO:0005769,GO:0005925,GO:0016021,GO:0043235,GO:0016020,GO:0005576,GO:0043025,GO:0031410,GO:0009986	GO:0008201,GO:0046872,GO:0019955,GO:0015026,GO:0005515,GO:0038085,GO:0005021,GO:0017154,GO:0019838
CILP2	mRNA	ENSG00000160161	49.4091	74.4002	-0.590529	5.7391e-34	8.14693e-32	Down	cartilage intermediate layer protein 2 [Source:HGNC Symbol;Acc:HGNC:24213]	--	--	--
RASSF2	mRNA	ENSG00000101265	8.90506	13.5672	-0.607423	1.027e-33	1.43627e-31	Down	Ras association domain family member 2 [Source:HGNC Symbol;Acc:HGNC:9883]	GO:0046330,GO:0031954,GO:0048872,GO:1901223,GO:0045860,GO:1901222,GO:0006468,GO:0043065,GO:0045670,GO:0038168,GO:0033137,GO:0001501,GO:0045667,GO:0001503,GO:0050821,GO:0007165,GO:0046849,GO:0042981,GO:0007049	GO:0005794,GO:0005654,GO:0000776,GO:0005829,GO:0005634,GO:0000777,GO:0005737,GO:0000775,GO:0005694	GO:0005515,GO:0004672
KCP	mRNA	ENSG00000135253	21.7486	33.5975	-0.627431	2.12835e-33	2.89088e-31	Down	kielin/chordin-like protein [Source:HGNC Symbol;Acc:HGNC:17585]	GO:0002244,GO:0030513	GO:0005615	--
SNAI1	mRNA	ENSG00000124216	12.5506	19.5129	-0.63667	1.19171e-32	1.55169e-30	Down	snail family transcriptional repressor 1 [Source:HGNC Symbol;Acc:HGNC:11128]	GO:0061314,GO:0043518,GO:0007498,GO:1902230,GO:0045893,GO:0016477,GO:0060806,GO:0060972,GO:0001837,GO:2000810,GO:0045892,GO:0010718,GO:0060021,GO:0001707,GO:0030335,GO:0000122,GO:0010957,GO:0007275,GO:0060707,GO:0031069,GO:0060536,GO:0001649,GO:0003198,GO:0006357	GO:0005654,GO:0005634,GO:0005737	GO:0019900,GO:0003677,GO:0005515,GO:0000977,GO:0046872,GO:0043565,GO:0001227,GO:0003676
DGAT1	mRNA	ENSG00000185000	6.64353	10.0256	-0.593669	1.60537e-31	1.93054e-29	Down	diacylglycerol O-acyltransferase 1 [Source:HGNC Symbol;Acc:HGNC:2843]	GO:0035336,GO:0019432,GO:0043312,GO:0006641,GO:0055089,GO:0042572,GO:0046339,GO:0046486,GO:0036155,GO:0034379,GO:0019915	GO:0016021,GO:0005789,GO:0016020,GO:0005783,GO:0035579,GO:0043231,GO:0005886	GO:0016740,GO:0008374,GO:0005515,GO:0004144,GO:0003846,GO:0050252,GO:0016746
ORAI1	mRNA	ENSG00000276045	3.90712	5.91275	-0.597723	1.05762e-30	1.18856e-28	Down	ORAI calcium release-activated calcium modulator 1 [Source:HGNC Symbol;Acc:HGNC:25896]	GO:0061180,GO:0070509,GO:0002115	GO:0016021,GO:0016323,GO:0016020	--
SCRN2	mRNA	ENSG00000141295	90.8136	152.709	-0.749801	1.4261e-30	1.59318e-28	Down	secernin 2 [Source:HGNC Symbol;Acc:HGNC:30381]	GO:0006508,GO:0008150,GO:0006887	GO:0070062	GO:0016805,GO:0003674,GO:0005515
RFK	mRNA	ENSG00000135002	17.3998	10.9188	0.672259	1.12932e-28	1.14632e-26	Up	riboflavin kinase [Source:HGNC Symbol;Acc:HGNC:30324]	GO:0009231,GO:0033864,GO:0016310,GO:0006771,GO:0072593,GO:0009398,GO:0006915	GO:0005829,GO:0005737,GO:0005739	GO:0046872,GO:0008531,GO:0016740,GO:0016301,GO:0000166,GO:0005524
MYBL1	mRNA	ENSG00000185697	493.057	306.317	0.686728	1.56612e-28	1.57278e-26	Up	MYB proto-oncogene like 1 [Source:HGNC Symbol;Acc:HGNC:7547]	GO:0006351,GO:0045893,GO:0006355,GO:0006366,GO:0045944,GO:0030154,GO:0000278	GO:0005634	GO:0000978,GO:0003677,GO:0001135
ITGA4	mRNA	ENSG00000115232	12.6247	6.68836	0.916526	3.80306e-28	3.72018e-26	Up	integrin subunit alpha 4 [Source:HGNC Symbol;Acc:HGNC:6140]	GO:0050901,GO:0090074,GO:0007159,GO:0034446,GO:0050904,GO:0030183,GO:0003366,GO:0030198,GO:1903039,GO:0002687,GO:0050776,GO:0050900,GO:0071345,GO:0034113,GO:0035987,GO:0007229,GO:0098657,GO:1903238,GO:0043113,GO:1990771,GO:0007160,GO:0007155,GO:2000406	GO:0005925,GO:0008305,GO:0016021,GO:0070062,GO:0016020,GO:0034669,GO:0005886,GO:0009986	GO:0005515,GO:0050839,GO:0046872,GO:0001968,GO:0019960,GO:0003823,GO:1990405,GO:0015026
BTBD19	mRNA	ENSG00000222009	8.98814	20.9714	-1.22233	4.20664e-28	4.07289e-26	Down	BTB domain containing 19 [Source:HGNC Symbol;Acc:HGNC:27145]	--	--	--
CTRB2	mRNA	ENSG00000168928	9.02733	18.3641	-1.02452	6.41818e-28	6.18241e-26	Down	chymotrypsinogen B2 [Source:HGNC Symbol;Acc:HGNC:2522]	GO:0006508,GO:0007586,GO:0009235,GO:0022617	GO:0005576,GO:0005615	GO:0004252,GO:0008233,GO:0008236,GO:0016787
NR4A2	mRNA	ENSG00000153234	4.43619	7.08355	-0.675151	4.669e-27	4.25849e-25	Down	nuclear receptor subfamily 4 group A member 2 [Source:HGNC Symbol;Acc:HGNC:7981]	GO:0001764,GO:0021986,GO:0021952,GO:0006367,GO:0045893,GO:0006366,GO:0042053,GO:0043524,GO:0030522,GO:0043576,GO:0009791,GO:0010468,GO:0042417,GO:0043085,GO:0045444,GO:0045944,GO:0034599,GO:0000122,GO:0031668,GO:0060070,GO:0071542,GO:0006351,GO:0071376,GO:0021953,GO:0042551,GO:0008344,GO:0010467,GO:0043401,GO:0001975,GO:0042416,GO:0051866,GO:1904948,GO:0001666,GO:0030182,GO:0007165,GO:0006355,GO:…	GO:0005654,GO:0005634,GO:0016607,GO:0005737	GO:0035259,GO:0008013,GO:0046965,GO:0003677,GO:0008270,GO:0005515,GO:0000977,GO:0042803,GO:0003707,GO:0003700,GO:0046872,GO:0004879,GO:0043565,GO:0000979,GO:0046982,GO:0001228
ANKRD33B	mRNA	ENSG00000164236	20.8495	12.7146	0.713527	1.38117e-26	1.23585e-24	Up	ankyrin repeat domain 33B [Source:HGNC Symbol;Acc:HGNC:35240]	--	--	--
SOWAHB	mRNA	ENSG00000186212	9.39715	14.9838	-0.673112	3.20026e-26	2.79726e-24	Down	sosondowah ankyrin repeat domain family member B [Source:HGNC Symbol;Acc:HGNC:32958]	--	--	--
ITPKC	mRNA	ENSG00000086544	20.6649	32.4472	-0.650915	4.41517e-26	3.84141e-24	Down	inositol-trisphosphate 3-kinase C [Source:HGNC Symbol;Acc:HGNC:14897]	GO:0016310,GO:0043647	GO:0005829,GO:0005634,GO:0005737,GO:0016607	GO:0008440,GO:0005516,GO:0016740,GO:0016301,GO:0000166,GO:0005524
AGAP6	mRNA	ENSG00000204149	118.59	78.0333	0.603818	6.37134e-26	5.49273e-24	Up	ArfGAP with GTPase domain, ankyrin repeat and PH domain 6 [Source:HGNC Symbol;Acc:HGNC:23466]	GO:0043547	--	GO:0005096,GO:0046872
HCFC1R1	mRNA	ENSG00000103145	6.03227	9.21377	-0.611091	4.597e-25	3.80664e-23	Down	host cell factor C1 regulator 1 [Source:HGNC Symbol;Acc:HGNC:21198]	--	--	--
RNF223	mRNA	ENSG00000237330	12.4822	19.3584	-0.633082	1.62862e-24	1.28654e-22	Down	ring finger protein 223 [Source:HGNC Symbol;Acc:HGNC:40020]	--	--	--
MYOZ1	mRNA	ENSG00000177791	5.37148	11.5383	-1.10304	1.23918e-23	9.35828e-22	Down	myozenin 1 [Source:HGNC Symbol;Acc:HGNC:13752]	GO:0030239	GO:0031143,GO:0005634,GO:0015629,GO:0042995,GO:0030018	GO:0005515,GO:0051373,GO:0003779,GO:0031433
NLRC5	mRNA	ENSG00000140853	7.69823	4.61027	0.739677	1.61213e-23	1.21263e-21	Up	NLR family CARD domain containing 5 [Source:HGNC Symbol;Acc:HGNC:29933]	GO:0045345,GO:0032480,GO:0032088,GO:0043549,GO:0060335,GO:0051607,GO:0060339,GO:0060340,GO:0002376,GO:0045087,GO:0045944	GO:0005829,GO:0005813,GO:0005634,GO:0005737	GO:0000979,GO:0005515,GO:0000166,GO:0005524
NRG1	mRNA	ENSG00000157168	3.05201	1.75384	0.79924	4.08258e-23	2.97603e-21	Up	neuregulin 1 [Source:HGNC Symbol;Acc:HGNC:7997]	GO:2000010,GO:0000187,GO:0003161,GO:0021781,GO:0046579,GO:0007517,GO:0045860,GO:1903955,GO:0045892,GO:0014068,GO:0060999,GO:0007422,GO:0007416,GO:0001964,GO:0032148,GO:0008366,GO:0070886,GO:0051155,GO:0021842,GO:0008284,GO:0007626,GO:0022008,GO:0014032,GO:0007420,GO:0042060,GO:0038128,GO:0045595,GO:0014066,GO:0048015,GO:0060956,GO:0060379,GO:0030879,GO:0055007,GO:0010001,GO:0043496,GO:0007171,GO:…	GO:0030424,GO:0005887,GO:0031594,GO:0005615,GO:0005654,GO:0005634,GO:0044297,GO:0005886,GO:0030425,GO:0045202,GO:0016021,GO:0016020,GO:0005576,GO:0005737,GO:0030673,GO:0009897	GO:0043125,GO:0004713,GO:0005176,GO:0030971,GO:0005102,GO:0003712,GO:0046934,GO:0045499,GO:0008083,GO:0005125,GO:0005178,GO:0030297
TSTD1	mRNA	ENSG00000215845	20.6565	38.7563	-0.907837	1.24394e-22	8.73067e-21	Down	thiosulfate sulfurtransferase like domain containing 1 [Source:HGNC Symbol;Acc:HGNC:35410]	--	--	--
ASTL	mRNA	ENSG00000188886	0.201149	1.05877	-2.39605	2.00141e-22	1.38413e-20	Down	astacin like metalloendopeptidase [Source:HGNC Symbol;Acc:HGNC:31704]	GO:2000360,GO:0006508,GO:0010954,GO:0060468,GO:0009566,GO:0007155,GO:0007338	GO:0030133,GO:0016020,GO:0031410,GO:0060473,GO:0005737,GO:0005886	GO:0070002,GO:0008237,GO:0008270,GO:0070001,GO:0046872,GO:0008233,GO:0004222,GO:0016787
HMCN1	mRNA	ENSG00000143341	18.8828	31.3527	-0.731517	2.86906e-22	1.96974e-20	Down	hemicentin 1 [Source:HGNC Symbol;Acc:HGNC:19194]	GO:0051301,GO:0050896,GO:0007601,GO:0007049	GO:0005576,GO:0031012,GO:0005604,GO:0005737,GO:0005938,GO:0030054,GO:0070062,GO:0032154	GO:0005509,GO:0005201
ADRA2B	mRNA	ENSG00000274286	0.616899	1.60829	-1.38242	2.4171e-21	1.53137e-19	Down	adrenoceptor alpha 2B [Source:HGNC Symbol;Acc:HGNC:282]	GO:0030168,GO:0071880,GO:0000187,GO:0070474,GO:0045777,GO:0019229,GO:0045666,GO:0007267,GO:0007565,GO:0006940,GO:0071883,GO:0032148,GO:0035625,GO:0003056,GO:0007186,GO:0007165,GO:0010700,GO:0032811	GO:0005887,GO:0016021,GO:0016020,GO:0005886	GO:0005515,GO:0004930,GO:0004935,GO:0004938,GO:0051379,GO:0004871
IGF2	mRNA	ENSG00000167244	24.0742	36.7971	-0.612105	2.90235e-21	1.81733e-19	Down	insulin like growth factor 2 [Source:HGNC Symbol;Acc:HGNC:5466]	GO:0038028,GO:0046628,GO:0006349,GO:0071902,GO:0044267,GO:0005975,GO:0043410,GO:2000273,GO:0051897,GO:0001934,GO:0043085,GO:2000467,GO:0002576,GO:0006006,GO:0008284,GO:0008286,GO:0045725,GO:0045840,GO:0007275,GO:0001501,GO:0050731,GO:0001503,GO:0042104,GO:0006355,GO:0051781	GO:0031093,GO:0070062,GO:0005576,GO:0005886,GO:0005615	GO:0005158,GO:0005159,GO:0005515,GO:0008083,GO:0043539,GO:0030546,GO:0005179
MAPK15	mRNA	ENSG00000181085	96.3391	162.606	-0.755186	4.65098e-21	2.87903e-19	Down	mitogen-activated protein kinase 15 [Source:HGNC Symbol;Acc:HGNC:24667]	GO:0000165,GO:0010468,GO:0032212,GO:1904355,GO:0006468,GO:0016310,GO:0051973,GO:0046777	GO:0005634,GO:0005622,GO:0005576,GO:0005737	GO:0004707,GO:0016740,GO:0005515,GO:0005524,GO:0017124,GO:0004672,GO:0004674,GO:0016301,GO:0000166
CENPJ	mRNA	ENSG00000151849	7.17553	4.73638	0.599299	1.43395e-20	8.48685e-19	Up	centromere protein J [Source:HGNC Symbol;Acc:HGNC:17272]	GO:0046599,GO:0061511,GO:0006977,GO:0007020,GO:0007099,GO:0000086,GO:0010389,GO:0051301,GO:0097711,GO:0046785	GO:0005654,GO:0008275,GO:0005815,GO:0005829,GO:0005814,GO:0005813,GO:0005856,GO:0005737,GO:0005886,GO:0005874	GO:0005515,GO:0019904,GO:0015631,GO:0019901
PSG5	mRNA	ENSG00000204941	0.680556	1.39534	-1.03583	1.84417e-20	1.0813e-18	Down	pregnancy specific beta-1-glycoprotein 5 [Source:HGNC Symbol;Acc:HGNC:9522]	GO:0007565	GO:0005576	GO:0005515
COL3A1	mRNA	ENSG00000168542	1.69784	3.89027	-1.19617	2.11781e-20	1.23408e-18	Down	collagen type III alpha 1 chain [Source:HGNC Symbol;Acc:HGNC:2201]	GO:0030168,GO:0001568,GO:0009314,GO:0018149,GO:0007507,GO:0035025,GO:0034097,GO:0030198,GO:0009612,GO:0048565,GO:0050776,GO:0042060,GO:0007229,GO:0007568,GO:0030199,GO:0060414,GO:0001501,GO:0021987,GO:2001223,GO:0007160,GO:0050777,GO:0043588,GO:0030574,GO:0097435,GO:0007179,GO:0071230	GO:0005788,GO:0005581,GO:0005576,GO:0005586,GO:0031012,GO:0005615	GO:0046332,GO:0005515,GO:0005201,GO:0048407,GO:0005178,GO:0046872,GO:0002020
BRCA2	mRNA	ENSG00000139618	78.1161	50.0634	0.641862	2.86267e-20	1.64277e-18	Up	BRCA2, DNA repair associated [Source:HGNC Symbol;Acc:HGNC:1101]	GO:0006974,GO:0000722,GO:0032465,GO:0042771,GO:0043966,GO:0043009,GO:0070200,GO:0045893,GO:0010225,GO:0001833,GO:0010332,GO:0030097,GO:0000731,GO:0000732,GO:0008585,GO:0000724,GO:0051276,GO:0006302,GO:0000910,GO:0001556,GO:0051298,GO:0007420,GO:0007283,GO:0006310,GO:1990426,GO:0008283,GO:0010165,GO:0045931,GO:0006281,GO:0008630,GO:0033600,GO:0006289,GO:0007141,GO:0048478,GO:0007569,GO:0043967,GO:…	GO:0033593,GO:0005654,GO:0030141,GO:0005815,GO:0005829,GO:0005634,GO:0005813,GO:0005856,GO:0005737,GO:0000800	GO:0010485,GO:0008022,GO:0010484,GO:0003677,GO:0005515,GO:0043015,GO:0002020,GO:0003697
ETS1	mRNA	ENSG00000134954	95.2702	63.4176	0.587142	3.95454e-20	2.2421e-18	Up	ETS proto-oncogene 1, transcription factor [Source:HGNC Symbol;Acc:HGNC:3488]	GO:0032355,GO:0070555,GO:0044849,GO:0045893,GO:0050729,GO:0034616,GO:0048870,GO:0045765,GO:0009611,GO:0045766,GO:1904996,GO:0009612,GO:0051272,GO:0045944,GO:0008284,GO:0010715,GO:0007565,GO:0030335,GO:0045648,GO:0010595,GO:0021854,GO:0061614,GO:0060055,GO:0006351,GO:0002376,GO:0006955,GO:0021983,GO:0006357,GO:0030578,GO:0001666,GO:0008285,GO:0006355,GO:0050728,GO:0070301	GO:0005654,GO:0005634,GO:0005667,GO:0005737	GO:0008134,GO:0035035,GO:0003677,GO:1990837,GO:0005515,GO:0003700,GO:0043565,GO:0042802,GO:0000978
SOX4	mRNA	ENSG00000124766	102.343	66.3857	0.62447	7.15878e-20	3.98696e-18	Up	SRY-box 4 [Source:HGNC Symbol;Acc:HGNC:11200]	GO:0071333,GO:2000761,GO:0060174,GO:0001841,GO:0090263,GO:0032024,GO:0060993,GO:0002328,GO:0031018,GO:0045893,GO:0006366,GO:0035019,GO:0007507,GO:0003211,GO:0006977,GO:0021782,GO:0021522,GO:0031397,GO:0045944,GO:0008284,GO:0045727,GO:0035910,GO:0046826,GO:0030177,GO:0043065,GO:0060070,GO:0042769,GO:0060563,GO:0048485,GO:0006351,GO:0060412,GO:0001501,GO:0003183,GO:0014009,GO:0031647,GO:0050821,GO:…	GO:0005654,GO:0005634,GO:0005739,GO:0005737	GO:0003677,GO:0000976,GO:0005515,GO:0003700,GO:0000981,GO:0001046,GO:0046982
RAB26	mRNA	ENSG00000167964	1.47566	2.35843	-0.676463	1.99766e-19	1.07452e-17	Down	RAB26, member RAS oncogene family [Source:HGNC Symbol;Acc:HGNC:14259]	GO:0017157,GO:0043001,GO:0006904,GO:0009306,GO:0035272,GO:0015031,GO:0006810,GO:0045055	GO:0005794,GO:0005768,GO:0030658,GO:0030667,GO:0016020,GO:0031410,GO:0000139,GO:0008021,GO:0031226,GO:0005886	GO:0005525,GO:0019002,GO:0005515,GO:0003924,GO:0000166
MUC1	mRNA	ENSG00000185499	794.709	528.177	0.589405	2.06567e-19	1.10795e-17	Up	mucin 1, cell surface associated [Source:HGNC Symbol;Acc:HGNC:7508]	GO:0001701,GO:0002223,GO:0043618,GO:0030855,GO:0006977,GO:0007565,GO:1902166,GO:0010944,GO:0033629,GO:0016266,GO:0090240,GO:0036003,GO:0001666,GO:0071300,GO:0006978	GO:0005887,GO:0005634,GO:0005796,GO:0016021,GO:0070062,GO:0016020,GO:0016324,GO:0005576,GO:0031982,GO:0005737,GO:0005886,GO:0005615	GO:0003712,GO:0005515,GO:0002039,GO:0000978
SBF2	mRNA	ENSG00000133812	11.2103	17.1028	-0.609415	6.35841e-19	3.28895e-17	Down	SET binding factor 2 [Source:HGNC Symbol;Acc:HGNC:2135]	GO:0042552,GO:0043547,GO:0061024,GO:0051262,GO:0043087	GO:0005774,GO:0005829,GO:0005737,GO:0016020	GO:0019902,GO:0035091,GO:0005515,GO:0005085,GO:0042803,GO:0019208
SEMA3G	mRNA	ENSG00000010319	5.7859	14.2432	-1.29965	7.81806e-19	4.00014e-17	Down	semaphorin 3G [Source:HGNC Symbol;Acc:HGNC:30400]	GO:0050919,GO:0030517	GO:0005576,GO:0070062,GO:0005615	GO:0005102,GO:0038191
NOL7	mRNA	ENSG00000225921	150.125	99.9152	0.587391	1.06418e-18	5.37213e-17	Up	nucleolar protein 7 [Source:HGNC Symbol;Acc:HGNC:21040]	--	--	--
SCEL	mRNA	ENSG00000136155	11.0959	5.51262	1.00922	1.43267e-18	7.09942e-17	Up	sciellin [Source:HGNC Symbol;Acc:HGNC:10573]	GO:0008544,GO:0030216,GO:0009790	GO:0005737,GO:0070062,GO:0016020,GO:0001533	GO:0046872,GO:0005515
C2CD4C	mRNA	ENSG00000183186	3.17922	5.54876	-0.803493	1.75909e-18	8.62639e-17	Down	C2 calcium dependent domain containing 4C [Source:HGNC Symbol;Acc:HGNC:29417]	--	--	--
CTRB1	mRNA	ENSG00000168925	43.8802	87.2965	-0.992355	2.1797e-18	1.05791e-16	Down	chymotrypsinogen B1 [Source:HGNC Symbol;Acc:HGNC:2521]	GO:0006508,GO:0007586,GO:0009235,GO:0022617	GO:0005576,GO:0005615	GO:0004252,GO:0008233,GO:0008236,GO:0016787
AGR2	mRNA	ENSG00000106541	2.69369	1.3957	0.948602	2.98994e-18	1.43274e-16	Up	anterior gradient 2, protein disulphide isomerase family member [Source:HGNC Symbol;Acc:HGNC:328]	GO:0010628,GO:0010811,GO:0045742,GO:1903899,GO:0048639,GO:0070254,GO:0060480,GO:0060548,GO:0048546,GO:1903896,GO:0030154	GO:0005576,GO:0005739,GO:0005615,GO:0005783	GO:0005515,GO:0005154,GO:0002162,GO:0042803
NUP88	mRNA	ENSG00000108559	7.72606	5.03442	0.617908	5.94111e-18	2.76958e-16	Up	nucleoporin 88 [Source:HGNC Symbol;Acc:HGNC:8067]	GO:0006409,GO:0016032,GO:0006606,GO:0016925,GO:0006110,GO:0060964,GO:0000055,GO:0000278,GO:0051028,GO:0015031,GO:0007077,GO:0019083,GO:0006810,GO:0075733,GO:0006406,GO:0000056,GO:1900034	GO:0005654,GO:0005829,GO:0005634,GO:0043657,GO:0005643	GO:0005215
BDNF	mRNA	ENSG00000176697	66.3819	33.9374	0.967916	1.05967e-17	4.80927e-16	Up	brain derived neurotrophic factor [Source:HGNC Symbol;Acc:HGNC:1033]	GO:0031547,GO:0048672,GO:0043524,GO:0048668,GO:0007411,GO:0007267,GO:0010832,GO:1900122,GO:0007416,GO:0031550,GO:2000008,GO:0051965,GO:0007399	GO:0048471,GO:0016607,GO:0031410,GO:0005739,GO:0005576,GO:0005737	GO:0005169,GO:0005102,GO:0008083
SOST	mRNA	ENSG00000167941	3.73009	12.0472	-1.69142	6.58596e-17	2.76933e-15	Down	sclerostin [Source:HGNC Symbol;Acc:HGNC:13771]	GO:2000054,GO:0001503,GO:0030279,GO:0071374,GO:0031333,GO:0016055,GO:0045893,GO:0009612,GO:0090090,GO:0030514	GO:0005576,GO:0005615,GO:0005794,GO:0031012	GO:0005515,GO:0008201,GO:0008134
ZCWPW1	mRNA	ENSG00000078487	27.058	13.637	0.988527	1.27384e-16	5.17205e-15	Up	zinc finger CW-type and PWWP domain containing 1 [Source:HGNC Symbol;Acc:HGNC:23486]	--	--	--
SLC29A4	mRNA	ENSG00000164638	4.75858	7.45217	-0.647128	1.63612e-16	6.57231e-15	Down	solute carrier family 29 member 4 [Source:HGNC Symbol;Acc:HGNC:23097]	GO:0006810,GO:0055085,GO:0015844,GO:1901642	GO:0016021,GO:0005886,GO:0016020,GO:0016324	GO:0005337,GO:0008504
EXOSC8	mRNA	ENSG00000120699	248.839	164.041	0.601162	2.82675e-16	1.10267e-14	Up	exosome component 8 [Source:HGNC Symbol;Acc:HGNC:17035]	GO:0034473,GO:0000467,GO:0071042,GO:0034475,GO:0006396,GO:0071028,GO:0043928,GO:0071035,GO:0034476,GO:0034427,GO:0006401,GO:0071038,GO:0008150,GO:0043488,GO:0006364	GO:0005730,GO:0005654,GO:0005829,GO:0005634,GO:0000177,GO:0000176,GO:0000178,GO:0005737	GO:0003723,GO:0005515,GO:0042802
GLI4	mRNA	ENSG00000250571	9.55523	16.2832	-0.769024	4.9014e-16	1.85448e-14	Down	GLI family zinc finger 4 [Source:HGNC Symbol;Acc:HGNC:4320]	GO:0008150,GO:0006355	GO:0005634	GO:0003700,GO:0003677,GO:0003674,GO:0046872,GO:0003676
TNXB	mRNA	ENSG00000168477	190.587	105.444	0.853979	5.73301e-16	2.15187e-14	Up	tenascin XB [Source:HGNC Symbol;Acc:HGNC:11976]	GO:0007155,GO:0032963,GO:0048251,GO:0030199,GO:0030198,GO:0030036	GO:0005576,GO:0031012,GO:0005622,GO:0005583,GO:0070062,GO:0005615	GO:0005178,GO:0005515,GO:0008201
HR	mRNA	ENSG00000168453	12.2673	18.6018	-0.600627	5.99109e-16	2.24428e-14	Down	HR, lysine demethylase and nuclear receptor corepressor [Source:HGNC Symbol;Acc:HGNC:5172]	GO:0055114,GO:0045892,GO:0006351,GO:0006355,GO:0033169	GO:0000785,GO:0016604,GO:0005654,GO:0005634	GO:0003700,GO:0031490,GO:0032454,GO:0003677,GO:0000976,GO:0046872,GO:0003714,GO:0016491
ANKRD1	mRNA	ENSG00000148677	3.87489	2.21068	0.809663	7.72816e-16	2.86093e-14	Up	ankyrin repeat domain 1 [Source:HGNC Symbol;Acc:HGNC:15819]	GO:0050714,GO:0043517,GO:0035690,GO:0071222,GO:0071560,GO:2000279,GO:0019216,GO:0045445,GO:0045944,GO:0071356,GO:0071260,GO:0045214,GO:0000122,GO:0043065,GO:0035994,GO:0010976,GO:0055008,GO:0071407,GO:0035914,GO:0006357,GO:0071347,GO:0071456	GO:0005654,GO:0005829,GO:0005634,GO:0030016,GO:0005667,GO:0031674,GO:0001650,GO:0005737	GO:0003714,GO:0008134,GO:0001085,GO:0003677,GO:0005515,GO:0070412,GO:0042826,GO:0061629,GO:0002039,GO:0031432
GGT6	mRNA	ENSG00000167741	6.41659	17.4908	-1.44672	1.53645e-15	5.45266e-14	Down	gamma-glutamyltransferase 6 [Source:HGNC Symbol;Acc:HGNC:26891]	GO:0006508,GO:0008150,GO:1901750,GO:0006749,GO:0006751,GO:0006750	GO:0016021,GO:0070062,GO:0016020	GO:0003674,GO:0036374,GO:0016740,GO:0016746,GO:0102953,GO:0016787
STRA6	mRNA	ENSG00000137868	33.552	20.4063	0.717388	2.18345e-15	7.61988e-14	Up	stimulated by retinoic acid 6 [Source:HGNC Symbol;Acc:HGNC:30650]	GO:0061205,GO:0001568,GO:0060900,GO:0030325,GO:0048745,GO:0043583,GO:0048286,GO:0060539,GO:0030324,GO:0007507,GO:0060322,GO:0048566,GO:0003184,GO:0060426,GO:0007631,GO:0030540,GO:0051180,GO:0060323,GO:0061143,GO:0043585,GO:0003281,GO:0007612,GO:0042297,GO:0061038,GO:0006810,GO:0061156,GO:0097070,GO:0001822,GO:0048589,GO:0050905,GO:0048844,GO:0050890,GO:0048520,GO:0060325,GO:0061029,GO:0048546,GO:…	GO:0016021,GO:0016020,GO:0005886	--
PTGS2	mRNA	ENSG00000073756	37.2593	68.136	-0.870815	2.35766e-15	8.19755e-14	Down	prostaglandin-endoperoxide synthase 2 [Source:HGNC Symbol;Acc:HGNC:9605]	GO:0042633,GO:0051384,GO:0055114,GO:0045986,GO:0010942,GO:0030728,GO:0034605,GO:0071318,GO:0071498,GO:0034097,GO:0045907,GO:0050873,GO:0007612,GO:0006979,GO:0034612,GO:0006693,GO:0042127,GO:0046697,GO:0071456,GO:0051968,GO:0032227,GO:0032355,GO:0033280,GO:0019371,GO:0033138,GO:0048661,GO:0010042,GO:0008284,GO:0035633,GO:0031622,GO:0010243,GO:0007613,GO:0034356,GO:0031394,GO:0008217,GO:0006631,GO:…	GO:0005788,GO:0031090,GO:0005634,GO:0043005,GO:0016020,GO:0005737,GO:0005789,GO:0005783,GO:0043231,GO:0005901	GO:0042803,GO:0016702,GO:0004666,GO:0046872,GO:0008289,GO:0005515,GO:0016491,GO:0020037,GO:0004601,GO:0050473,GO:0051213,GO:0019899
HDAC9	mRNA	ENSG00000048052	3.91067	2.43675	0.682454	2.45416e-15	8.51739e-14	Up	histone deacetylase 9 [Source:HGNC Symbol;Acc:HGNC:14065]	GO:0030183,GO:0016569,GO:0090050,GO:0007507,GO:0006954,GO:0045892,GO:0000122,GO:0070932,GO:0032869,GO:0051153,GO:0006325,GO:0006351,GO:0001975,GO:0016575,GO:0070933,GO:0042113,GO:0048742,GO:0006355,GO:0030182,GO:0034983	GO:0005654,GO:0005634,GO:0035097,GO:0000118,GO:0005667,GO:0005737	GO:0004407,GO:0003714,GO:0070491,GO:0008134,GO:0033558,GO:0005515,GO:0042826,GO:0046872,GO:0032041,GO:0005080,GO:0016787
DHRS2	mRNA	ENSG00000100867	1.25779	0.693584	0.858744	7.43009e-15	2.50054e-13	Up	dehydrogenase/reductase 2 [Source:HGNC Symbol;Acc:HGNC:18349]	GO:0034599,GO:0055114,GO:0008207,GO:0043066,GO:0008285,GO:0009636,GO:0043011	GO:0005759,GO:0070062,GO:0005635,GO:0005634,GO:0005737,GO:0005739	GO:0005515,GO:0004090,GO:0016491
PSG9	mRNA	ENSG00000183668	10.1873	20.9733	-1.04178	1.54343e-14	5.02412e-13	Down	pregnancy specific beta-1-glycoprotein 9 [Source:HGNC Symbol;Acc:HGNC:9526]	GO:0007565	GO:0005576	--
CSF1	mRNA	ENSG00000184371	6.92633	4.1338	0.744623	2.01717e-14	6.49901e-13	Up	colony stimulating factor 1 [Source:HGNC Symbol;Acc:HGNC:2432]	GO:0042117,GO:0032270,GO:0038145,GO:0030278,GO:0003006,GO:0030097,GO:0044267,GO:0045087,GO:0060763,GO:1902228,GO:0007169,GO:0046579,GO:0001954,GO:0006954,GO:0040018,GO:0045860,GO:0042488,GO:0008284,GO:0002158,GO:0032946,GO:0048873,GO:0030335,GO:0010628,GO:1904141,GO:0008283,GO:0030316,GO:0002376,GO:0060444,GO:0060611,GO:0043687,GO:0030225,GO:0010744,GO:0010759,GO:0010743,GO:0045672,GO:0030154,GO:…	GO:0048471,GO:1990682,GO:0016021,GO:0070062,GO:0016020,GO:0005788,GO:0005576,GO:0005886,GO:0005615	GO:0005157,GO:0005515,GO:0042803,GO:0008083,GO:0005125
HES2	mRNA	ENSG00000069812	10.4715	18.1206	-0.791166	2.11907e-14	6.8041e-13	Down	hes family bHLH transcription factor 2 [Source:HGNC Symbol;Acc:HGNC:16005]	GO:0000122,GO:0045892,GO:0006351,GO:0006355	GO:0005634	GO:0046983,GO:0000978,GO:0003677,GO:0008134,GO:0003690
MTHFD1L	mRNA	ENSG00000120254	5.87588	3.92653	0.581551	5.48043e-14	1.67699e-12	Up	methylenetetrahydrofolate dehydrogenase (NADP+ dependent) 1 like [Source:HGNC Symbol;Acc:HGNC:21055]	GO:0055114,GO:0006760,GO:0035999,GO:0009113,GO:0046655,GO:0001843,GO:0006730,GO:0015942,GO:0048702,GO:0048703,GO:0009257,GO:0046653	GO:0005759,GO:0016020,GO:0005739	GO:0004488,GO:0016874,GO:0042803,GO:0005524,GO:0004329,GO:0004477,GO:0000166
TRIB3	mRNA	ENSG00000101255	24.6991	16.4038	0.590426	6.39255e-14	1.93106e-12	Up	tribbles pseudokinase 3 [Source:HGNC Symbol;Acc:HGNC:16228]	GO:0032436,GO:0034976,GO:0045599,GO:0043405,GO:0045892,GO:0019216,GO:0032092,GO:0070059,GO:0000122,GO:0006468,GO:0032869,GO:0006351,GO:0006915,GO:0006469,GO:1903507,GO:0045717,GO:0006355,GO:0010827,GO:0051443	GO:0005730,GO:0005829,GO:0005634,GO:0031965,GO:0005886	GO:0003714,GO:0055106,GO:0005515,GO:0004860,GO:0031434,GO:0005524,GO:0031625,GO:0019901,GO:0004672,GO:0019899
FAM72B	mRNA	ENSG00000188610	14.4215	9.35238	0.624812	2.11208e-13	6.05101e-12	Up	family with sequence similarity 72 member B [Source:HGNC Symbol;Acc:HGNC:24805]	--	--	--
SLC6A9	mRNA	ENSG00000196517	23.6763	14.1915	0.738413	2.30996e-13	6.58791e-12	Up	solute carrier family 6 member 9 [Source:HGNC Symbol;Acc:HGNC:11056]	GO:0006865,GO:0061537,GO:0003333,GO:0006836,GO:1903825,GO:0006810,GO:0055085,GO:0015816	GO:0098793,GO:0005887,GO:0016021,GO:0005886,GO:0016020	GO:0005328,GO:0015293,GO:0015375,GO:0005283,GO:0015187,GO:0005215
ALPK3	mRNA	ENSG00000136383	1.16314	1.81104	-0.638803	2.54182e-13	7.21647e-12	Down	alpha kinase 3 [Source:HGNC Symbol;Acc:HGNC:17574]	GO:0007507,GO:0006468,GO:0016310,GO:0007275	GO:0005634	GO:0004674,GO:0016740,GO:0016301,GO:0005524
HRH1	mRNA	ENSG00000196639	60.8558	35.4339	0.780263	3.75363e-13	1.03307e-11	Up	histamine receptor H1 [Source:HGNC Symbol;Acc:HGNC:5182]	GO:0032962,GO:0050804,GO:0048245,GO:0019229,GO:0006954,GO:0007200,GO:0045907,GO:0007613,GO:0071420,GO:0008542,GO:0048016,GO:0007186,GO:0043114,GO:0048167,GO:0007165	GO:0005829,GO:0005887,GO:0016021,GO:0016020,GO:0005886	GO:0004969,GO:0004930,GO:0004871
ZNF587B	mRNA	ENSG00000269343	12.4475	8.19104	0.603734	5.28656e-13	1.41575e-11	Up	zinc finger protein 587B [Source:HGNC Symbol;Acc:HGNC:37142]	GO:0045892,GO:0006355	GO:0005634,GO:0005622	GO:0046872,GO:0003676
COL26A1	mRNA	ENSG00000160963	3.22507	4.94703	-0.617233	5.34183e-13	1.42852e-11	Down	collagen type XXVI alpha 1 chain [Source:HGNC Symbol;Acc:HGNC:18038]	GO:0010811,GO:0030574	GO:0005576,GO:0005581,GO:0005794,GO:0031012,GO:0005783,GO:0005886,GO:0005788	--
CPNE7	mRNA	ENSG00000178773	3.82495	2.15	0.831102	5.52929e-13	1.47448e-11	Up	copine 7 [Source:HGNC Symbol;Acc:HGNC:2320]	GO:0006810,GO:0046474,GO:0006629,GO:0071277	GO:0005634,GO:0005737,GO:0005886,GO:0070062,GO:0016020	GO:0005515,GO:0005215
CLEC2B	mRNA	ENSG00000110852	5.70158	3.47332	0.715045	1.22262e-12	3.10675e-11	Up	C-type lectin domain family 2 member B [Source:HGNC Symbol;Acc:HGNC:2053]	GO:0050776	GO:0005887,GO:0005886,GO:0016021,GO:0016020	GO:0030246
CEP44	mRNA	ENSG00000164118	70.9311	45.9729	0.625633	2.15288e-12	5.26508e-11	Up	centrosomal protein 44 [Source:HGNC Symbol;Acc:HGNC:29356]	--	--	--
L3HYPDH	mRNA	ENSG00000126790	8.1528	5.21801	0.643795	2.42891e-12	5.88675e-11	Up	trans-L-3-hydroxyproline dehydratase [Source:HGNC Symbol;Acc:HGNC:20488]	GO:0008152	--	GO:0016829,GO:0050346,GO:0016836
PERM1	mRNA	ENSG00000187642	1.15082	0.510327	1.17317	2.71296e-12	6.53325e-11	Up	PPARGC1 and ESRR induced regulator, muscle 1 [Source:HGNC Symbol;Acc:HGNC:28208]	GO:0006351,GO:0006355,GO:0014850	GO:0005634,GO:0005737	--
SAMD11	mRNA	ENSG00000187634	19.5049	30.7264	-0.655639	2.78303e-12	6.69345e-11	Down	sterile alpha motif domain containing 11 [Source:HGNC Symbol;Acc:HGNC:28706]	--	--	--
CES4A	mRNA	ENSG00000172824	14.7185	25.8019	-0.809845	1.06915e-11	2.38608e-10	Down	carboxylesterase 4A [Source:HGNC Symbol;Acc:HGNC:26741]	--	--	--
GPRC5D	mRNA	ENSG00000111291	12.0099	21.2363	-0.822314	1.15183e-11	2.56142e-10	Down	G protein-coupled receptor class C group 5 member D [Source:HGNC Symbol;Acc:HGNC:13310]	GO:0007186,GO:0007165	GO:0005886,GO:0016021,GO:0016020	GO:0004930,GO:0004871
ZNF853	mRNA	ENSG00000236609	3.60023	5.85316	-0.701128	1.20919e-11	2.67011e-10	Down	zinc finger protein 853 [Source:HGNC Symbol;Acc:HGNC:21767]	--	--	--
DAPP1	mRNA	ENSG00000070190	15.7491	9.57423	0.718041	1.42469e-11	3.09887e-10	Up	dual adaptor of phosphotyrosine and 3-phosphoinositides 1 [Source:HGNC Symbol;Acc:HGNC:16500]	GO:0006470,GO:0007165	GO:0005829,GO:0005737,GO:0005886,GO:0016020	GO:0005543,GO:0030165,GO:0043325,GO:0005515,GO:0005547
IGFBP5	mRNA	ENSG00000115461	3.56401	1.634	1.12509	2.5386e-11	5.39131e-10	Up	insulin like growth factor binding protein 5 [Source:HGNC Symbol;Acc:HGNC:5474]	GO:0017148,GO:0001558,GO:0043569,GO:0048286,GO:0044267,GO:1901862,GO:0060056,GO:0045668,GO:0035556,GO:0051897,GO:0010906,GO:0006006,GO:0007565,GO:0048662,GO:0044342,GO:0007568,GO:0014912,GO:0060416,GO:0071320,GO:0043568,GO:0040008,GO:0045926,GO:0031069,GO:0071407,GO:0043687,GO:0001649,GO:0051146,GO:0042593,GO:1904205,GO:0007165,GO:0030336	GO:0042567,GO:0005788,GO:0016942,GO:0005622,GO:0005576	GO:0031995,GO:0005520,GO:0005515,GO:0031994,GO:0001968,GO:0019838
CDH5	mRNA	ENSG00000179776	6.20712	3.53148	0.813651	2.87865e-11	6.05897e-10	Up	cadherin 5 [Source:HGNC Symbol;Acc:HGNC:1764]	GO:2000114,GO:0001955,GO:0034332,GO:1903142,GO:0007043,GO:0007155,GO:0007156,GO:0008285,GO:0007179	GO:0005911,GO:0071944,GO:0009897,GO:0016021,GO:0016020,GO:0005923,GO:0030054,GO:0005886,GO:0009986,GO:0005912	GO:0008013,GO:0044325,GO:0005102,GO:0005515,GO:0019903,GO:0046872,GO:0005509
PFDN2	mRNA	ENSG00000143256	182.555	121.513	0.587217	4.23532e-11	8.80649e-10	Up	prefoldin subunit 2 [Source:HGNC Symbol;Acc:HGNC:8867]	GO:0051495,GO:0006457	GO:0005829,GO:0016272,GO:0005634,GO:0005737,GO:0070062,GO:0005739	GO:0005515,GO:0044183,GO:0051082
KLHDC7B	mRNA	ENSG00000130487	6.83407	4.30758	0.665868	4.26319e-11	8.85469e-10	Up	kelch domain containing 7B [Source:HGNC Symbol;Acc:HGNC:25145]	GO:0016567	GO:0031463	GO:0004842
MAP2	mRNA	ENSG00000078018	14.0781	8.60723	0.709829	1.73298e-10	3.29142e-09	Up	microtubule associated protein 2 [Source:HGNC Symbol;Acc:HGNC:6839]	GO:0000226,GO:0050770,GO:0071310,GO:0001578,GO:0021954,GO:0007409,GO:0030010,GO:0048813,GO:0016358,GO:0031175	GO:0005730,GO:0034399,GO:0042995,GO:0043025,GO:0005829,GO:0097442,GO:0005622,GO:0014069,GO:0043198,GO:0005856,GO:0044297,GO:0005875,GO:0005737,GO:0030425,GO:0005874,GO:0043005	GO:0005516,GO:0008017,GO:0005515,GO:0005198,GO:0015631,GO:0002162
MYPN	mRNA	ENSG00000138347	33.4773	22.1628	0.595044	1.74125e-10	3.30068e-09	Up	myopalladin [Source:HGNC Symbol;Acc:HGNC:23246]	GO:0045214,GO:0030334,GO:0048739,GO:0051493	GO:0031674,GO:0005634,GO:0030017,GO:0005737,GO:0030018	GO:0051371,GO:0017124,GO:0005515,GO:0003779,GO:0008092,GO:0051015
PKD1L2	mRNA	ENSG00000166473	42.7422	27.4435	0.6392	1.79227e-10	3.38978e-09	Up	polycystin 1 like 2 (gene/pseudogene) [Source:HGNC Symbol;Acc:HGNC:21715]	GO:0006810,GO:0050982,GO:0070588,GO:0006811	GO:0016021,GO:0016020	GO:0005509,GO:0005262,GO:0030246
TNNI2	mRNA	ENSG00000130598	11.3765	6.56941	0.792216	2.709e-10	4.95599e-09	Up	troponin I2, fast skeletal type [Source:HGNC Symbol;Acc:HGNC:11946]	GO:0003009,GO:0030049,GO:0060048,GO:0045893,GO:0006937	GO:0005829,GO:0005634,GO:0005861	GO:0005515,GO:0003779,GO:0031014
CERKL	mRNA	ENSG00000188452	2.30175	1.12377	1.03439	3.94894e-10	7.04022e-09	Up	ceramide kinase like [Source:HGNC Symbol;Acc:HGNC:21699]	GO:0016310,GO:0030148,GO:0008152	GO:0005730,GO:0001917,GO:0005794,GO:0005829,GO:0005634,GO:0005783,GO:0005737,GO:0048471,GO:0001750	GO:0003951,GO:0016301,GO:0046625
ADAM12	mRNA	ENSG00000148848	3.23755	1.02774	1.65543	5.53723e-10	9.57353e-09	Up	ADAM metallopeptidase domain 12 [Source:HGNC Symbol;Acc:HGNC:190]	GO:0006508,GO:0007155,GO:0007520,GO:0030198	GO:0005576,GO:0005615,GO:0005654,GO:0016021,GO:0005886,GO:0016020	GO:0008237,GO:0017124,GO:0046872,GO:0008233,GO:0004222,GO:0016787
VIM	mRNA	ENSG00000026025	24.4073	11.0645	1.14137	5.54509e-10	9.57834e-09	Up	vimentin [Source:HGNC Symbol;Acc:HGNC:12692]	GO:0016032,GO:0010977,GO:0014002,GO:0070307,GO:0030049,GO:0006928,GO:0060395,GO:0010628,GO:0060020,GO:0045103,GO:0045109	GO:0005777,GO:0031252,GO:0042995,GO:0005925,GO:0005829,GO:0070062,GO:0005856,GO:0031012,GO:0005882,GO:0005737,GO:0005886,GO:0043005	GO:1990254,GO:0008022,GO:0005212,GO:0005200,GO:0097110,GO:0005515,GO:0005198,GO:0003725,GO:0042802
ABCA13	mRNA	ENSG00000179869	39.257	25.3023	0.633677	2.00615e-09	3.15897e-08	Up	ATP binding cassette subfamily A member 13 [Source:HGNC Symbol;Acc:HGNC:14638]	GO:0006869,GO:0006810,GO:0055085,GO:0043312	GO:0030667,GO:0035577,GO:0016021,GO:0005886,GO:0043231,GO:0016020	GO:0005524,GO:0042626,GO:0016887,GO:0000166,GO:0005215
KIF12	mRNA	ENSG00000136883	10.2155	15.7012	-0.620117	2.51503e-09	3.90492e-08	Down	kinesin family member 12 [Source:HGNC Symbol;Acc:HGNC:21495]	GO:0008150,GO:0007018	GO:0005815,GO:0005871,GO:0005737,GO:0070062,GO:0005874,GO:0005856	GO:0008017,GO:0003674,GO:0003774,GO:0003777,GO:0016887,GO:0000166,GO:0005524
ABCG2	mRNA	ENSG00000118777	24.9411	15.6331	0.673922	3.26061e-09	4.97256e-08	Up	ATP binding cassette subfamily G member 2 (Junior blood group) [Source:HGNC Symbol;Acc:HGNC:74]	GO:0006879,GO:0046415,GO:0006855,GO:0055085,GO:0033344,GO:0006810,GO:0042493,GO:0015886,GO:0042908	GO:0005634,GO:0016021,GO:0043235,GO:0016020,GO:0031966,GO:0016324,GO:0005739,GO:0005886	GO:0015232,GO:0042626,GO:0005515,GO:0042803,GO:0005524,GO:0016887,GO:0008559,GO:0005215,GO:0000166
ASPG	mRNA	ENSG00000166183	2.71968	5.47858	-1.01037	3.34538e-09	5.0854e-08	Down	asparaginase [Source:HGNC Symbol;Acc:HGNC:20123]	GO:0008652,GO:0006520,GO:0006530,GO:0006629,GO:0016042	GO:0005829	GO:0003847,GO:0004067,GO:0004622,GO:0016787
ENO3	mRNA	ENSG00000108515	3.4022	2.26138	0.589267	3.59807e-09	5.44117e-08	Up	enolase 3 [Source:HGNC Symbol;Acc:HGNC:3354]	GO:0061621,GO:0006094,GO:0006096,GO:0021762	GO:0000015,GO:0005829,GO:0016020,GO:0005737,GO:0005886,GO:0070062,GO:0005615	GO:0004634,GO:0000287,GO:0046872,GO:0016829
FUOM	mRNA	ENSG00000148803	7.48832	11.3346	-0.598017	5.10092e-09	7.53421e-08	Down	fucose mutarotase [Source:HGNC Symbol;Acc:HGNC:24733]	GO:0006004,GO:0036065,GO:0045665,GO:0005996,GO:0060180	GO:0005829	GO:0016857,GO:0016853,GO:0048029,GO:0042806
IL7R	mRNA	ENSG00000168685	19.7038	12.152	0.697278	6.60725e-09	9.58839e-08	Up	interleukin 7 receptor [Source:HGNC Symbol;Acc:HGNC:6024]	GO:0000018,GO:0048872,GO:0019221,GO:0002377,GO:0048535,GO:0016049,GO:0038111,GO:0042100,GO:0010628,GO:0006955,GO:0000902,GO:0030217,GO:0033089,GO:0008361,GO:0007165,GO:0007166,GO:0001915	GO:0016021,GO:0016020,GO:0005576,GO:0005886,GO:0009897	GO:0004896,GO:0005515,GO:0004917,GO:0003823
MAP1B	mRNA	ENSG00000131711	25.175	16.5949	0.601246	6.81131e-09	9.84668e-08	Up	microtubule associated protein 1B [Source:HGNC Symbol;Acc:HGNC:6836]	GO:0000226,GO:0032387,GO:0009987,GO:0048675,GO:0061162,GO:0045773,GO:0001578,GO:0007409,GO:0047497,GO:0016358,GO:0007399	GO:0042995,GO:0005829,GO:0043197,GO:0030054,GO:0014069,GO:0005856,GO:0005875,GO:0005737,GO:0005886,GO:0001750,GO:0005874,GO:0045202	GO:0008017,GO:0005515,GO:0005198
IVL	mRNA	ENSG00000163207	0.220465	0.712353	-1.69204	9.24464e-09	1.31035e-07	Down	involucrin [Source:HGNC Symbol;Acc:HGNC:6187]	GO:0018153,GO:0030216,GO:0031424,GO:0010224,GO:0070268,GO:0018149	GO:0016604,GO:0005829,GO:0005813,GO:0005737,GO:0070062,GO:0001533	GO:0005515,GO:0030674,GO:0005198
SMIM5	mRNA	ENSG00000204323	0.672148	1.14562	-0.769272	1.26976e-08	1.76013e-07	Down	small integral membrane protein 5 [Source:HGNC Symbol;Acc:HGNC:40030]	--	--	--
NUP35	mRNA	ENSG00000163002	14.4509	9.53686	0.599571	1.3885e-08	1.90505e-07	Up	nucleoporin 35 [Source:HGNC Symbol;Acc:HGNC:29797]	GO:0006409,GO:0006999,GO:0016032,GO:0016925,GO:0006110,GO:0006913,GO:0060964,GO:0006607,GO:0051028,GO:0015031,GO:0007077,GO:0019083,GO:0006810,GO:0075733,GO:0006406,GO:0006355,GO:1900034	GO:0005635,GO:0005654,GO:0005652,GO:0044615,GO:0005634,GO:0043657,GO:0016020,GO:0005643,GO:0031965,GO:0005886,GO:0044613	GO:0005515,GO:0003697,GO:0003676,GO:0005543
TLR6	mRNA	ENSG00000174130	2.27042	1.1693	0.957311	1.69378e-08	2.28255e-07	Up	toll like receptor 6 [Source:HGNC Symbol;Acc:HGNC:16711]	GO:0002224,GO:0032493,GO:0043507,GO:0045429,GO:0035666,GO:0045087,GO:0002755,GO:0042742,GO:0001775,GO:0001774,GO:0006954,GO:1900227,GO:0034150,GO:0042496,GO:0043123,GO:0034136,GO:0010628,GO:0140052,GO:1903428,GO:0038124,GO:0042088,GO:1904646,GO:1900017,GO:0002376,GO:0006955,GO:0071726,GO:0051092,GO:0007250,GO:0043032,GO:1903223,GO:0007165,GO:0046209	GO:0005794,GO:0005887,GO:0016021,GO:0043235,GO:0016020,GO:0031410,GO:0005622,GO:0045121,GO:0030670,GO:0035355,GO:0005886	GO:0004888,GO:0005102,GO:0071723,GO:0005515,GO:0035663,GO:0042802,GO:0046982
ACYP1	mRNA	ENSG00000119640	5.88032	3.82202	0.621557	1.71373e-08	2.30122e-07	Up	acylphosphatase 1 [Source:HGNC Symbol;Acc:HGNC:179]	GO:0006796	GO:0070062	GO:0016787,GO:0003998
VLDLR	mRNA	ENSG00000147852	4.45792	2.95354	0.593925	1.99487e-08	2.64917e-07	Up	very low density lipoprotein receptor [Source:HGNC Symbol;Acc:HGNC:12698]	GO:0038026,GO:0006898,GO:0021517,GO:0032802,GO:0045860,GO:0007411,GO:0006897,GO:0034436,GO:0000122,GO:0008202,GO:0006810,GO:0007613,GO:0006629,GO:0006869,GO:0034447,GO:1900006,GO:0008203,GO:0048813,GO:0007165,GO:0007399	GO:0005905,GO:0016021,GO:0034361,GO:0005765,GO:0043235,GO:0016020,GO:0005886,GO:0005615	GO:0005515,GO:0034185,GO:0048306,GO:0030229,GO:0034189,GO:0034437,GO:0005041,GO:0005509,GO:0038025
MT1F	mRNA	ENSG00000198417	6.72666	4.41411	0.607767	2.45075e-08	3.19324e-07	Up	metallothionein 1F [Source:HGNC Symbol;Acc:HGNC:7398]	GO:0071294,GO:0045926,GO:0071276	GO:0005634,GO:0048471,GO:0005737	GO:0046872,GO:0005515,GO:0008270
TMEM154	mRNA	ENSG00000170006	36.0003	22.2178	0.696292	3.44864e-08	4.37864e-07	Up	transmembrane protein 154 [Source:HGNC Symbol;Acc:HGNC:26489]	--	--	--
ALDH1L2	mRNA	ENSG00000136010	11.4486	7.25372	0.658385	3.92345e-08	4.92518e-07	Up	aldehyde dehydrogenase 1 family member L2 [Source:HGNC Symbol;Acc:HGNC:26777]	GO:0046655,GO:0006730,GO:0009258,GO:0055114,GO:0009058,GO:0008152	GO:0070062,GO:0005759,GO:0005737,GO:0005739	GO:0016742,GO:0003824,GO:0016155,GO:0016491,GO:0004029
KRT13	mRNA	ENSG00000171401	0.914477	1.53637	-0.748506	4.27666e-08	5.32257e-07	Down	keratin 13 [Source:HGNC Symbol;Acc:HGNC:6415]	GO:0031424,GO:0009314,GO:0071300,GO:0007010,GO:0043587,GO:0070268	GO:0005829,GO:0045111,GO:0005634,GO:0045095,GO:0005882,GO:0070062	GO:0005515,GO:0005198
SGO1	mRNA	ENSG00000129810	5.03811	3.36292	0.583169	4.57145e-08	5.66332e-07	Up	shugoshin 1 [Source:HGNC Symbol;Acc:HGNC:25088]	GO:0045132,GO:0008608,GO:0010457,GO:0007059,GO:0051301,GO:0007049,GO:0007062	GO:0000922,GO:0005815,GO:0000776,GO:0005829,GO:0005634,GO:0005813,GO:0005694,GO:0005856,GO:0000779,GO:0000777,GO:0005737,GO:0000775	GO:0019900,GO:0005515
MIS18A	mRNA	ENSG00000159055	38.4038	23.7882	0.691003	5.07152e-08	6.23374e-07	Up	MIS18 kinetochore protein A [Source:HGNC Symbol;Acc:HGNC:1286]	GO:0044030,GO:0051301,GO:0008150,GO:0034080,GO:1903955,GO:0007049,GO:0007059	GO:0000785,GO:0005829,GO:0005654,GO:0005634,GO:0000775,GO:0005694	GO:0046872,GO:0003674,GO:0005515
P2RX2	mRNA	ENSG00000187848	15.0471	7.74261	0.958589	5.74018e-08	6.9784e-07	Up	purinergic receptor P2X 2 [Source:HGNC Symbol;Acc:HGNC:15459]	GO:0050909,GO:0051260,GO:0050850,GO:0035590,GO:0060079,GO:0033198,GO:0007528,GO:0006811,GO:0007268,GO:0007605,GO:0048741,GO:0007274,GO:0003029,GO:0048266,GO:0006810,GO:0010033,GO:0009743,GO:0014832,GO:0098655,GO:0030432,GO:0010524,GO:0001666,GO:0007596	GO:0005639,GO:0005887,GO:0016021,GO:0043235,GO:0016020,GO:0098794,GO:0005622,GO:0016324,GO:0005886	GO:0015276,GO:0005216,GO:0005524,GO:0004931,GO:0042802,GO:0001614
TAF1A	mRNA	ENSG00000143498	7.2886	4.87397	0.580543	7.22477e-08	8.67156e-07	Up	TATA-box binding protein associated factor, RNA polymerase I subunit A [Source:HGNC Symbol;Acc:HGNC:11532]	GO:0045815,GO:0006362,GO:0006361,GO:0006360,GO:0006351,GO:0006355,GO:0006366,GO:0006363	GO:0005654,GO:0005634,GO:0043231,GO:0015630,GO:0000120	GO:0003677,GO:0005515
YPEL2	mRNA	ENSG00000175155	11.3345	17.6016	-0.634978	9.24214e-08	1.08785e-06	Down	yippee like 2 [Source:HGNC Symbol;Acc:HGNC:18326]	--	--	--
GPAT3	mRNA	ENSG00000138678	17.0281	11.3774	0.581748	1.32037e-07	1.49991e-06	Up	glycerol-3-phosphate acyltransferase 3 [Source:HGNC Symbol;Acc:HGNC:28157]	GO:0006654,GO:0019432,GO:0016024,GO:0032006,GO:0008152,GO:0006629,GO:0008654	GO:0005783,GO:0016021,GO:0005789,GO:0016020	GO:0004366,GO:0003841,GO:0016740,GO:0016746,GO:0102420
KLK1	mRNA	ENSG00000167748	1.15571	2.1621	-0.90365	1.44103e-07	1.62525e-06	Down	kallikrein 1 [Source:HGNC Symbol;Acc:HGNC:6357]	GO:0006508	GO:0005634,GO:0070062	GO:0004252,GO:0008233,GO:0008236,GO:0016787
GGTLC2	mRNA	ENSG00000100121	3.5652	7.08374	-0.990528	2.3821e-07	2.59516e-06	Down	gamma-glutamyltransferase light chain 2 [Source:HGNC Symbol;Acc:HGNC:18596]	GO:0006508,GO:0008150,GO:1901750,GO:0006751	GO:0070062	GO:0003674,GO:0036374
RRS1	mRNA	ENSG00000179041	21.587	13.3295	0.695545	2.83338e-07	3.04117e-06	Up	ribosome biogenesis regulator homolog [Source:HGNC Symbol;Acc:HGNC:17083]	GO:0042273,GO:0002244,GO:0007080,GO:0000055,GO:0000447,GO:0000027,GO:1901796,GO:0042254,GO:1902570	GO:0005730,GO:0030687,GO:0000794,GO:0001650,GO:0005634,GO:0005783	GO:0005515,GO:0008097,GO:0003723
ADORA2A	mRNA	ENSG00000128271	0.278044	0.442056	-0.668913	3.12636e-07	3.33102e-06	Down	adenosine A2a receptor [Source:HGNC Symbol;Acc:HGNC:263]	GO:0031000,GO:0007600,GO:0042755,GO:0050714,GO:0006171,GO:0044267,GO:0060079,GO:2001235,GO:0040013,GO:0014061,GO:0032230,GO:0043524,GO:0043116,GO:0043279,GO:0007188,GO:0007205,GO:0035249,GO:0006954,GO:0042311,GO:0060134,GO:0014049,GO:0006968,GO:0008015,GO:0007267,GO:0006909,GO:0007626,GO:0035810,GO:0030819,GO:0048143,GO:0048812,GO:0006915,GO:0001963,GO:0014057,GO:0006469,GO:0042493,GO:0051881,GO:…	GO:0045211,GO:0030424,GO:0030673,GO:0043025,GO:0012505,GO:0042734,GO:0005887,GO:0016021,GO:0016020,GO:0032279,GO:0048786,GO:0014069,GO:0005882,GO:0005886,GO:0030425	GO:0031802,GO:0005515,GO:0004930,GO:0001609,GO:0042802,GO:0019899,GO:0046982,GO:0004871,GO:0051393
ALOXE3	mRNA	ENSG00000179148	14.1038	4.72752	1.57693	3.59941e-07	3.79859e-06	Up	arachidonate lipoxygenase 3 [Source:HGNC Symbol;Acc:HGNC:13743]	GO:0006665,GO:0035357,GO:0055114,GO:0019369,GO:0043651,GO:0045444,GO:0019233,GO:0046513,GO:0006629,GO:0019372,GO:0006631,GO:0051122,GO:0061436	GO:0005829,GO:0005737	GO:0016491,GO:0016829,GO:0005515,GO:0016702,GO:0046872,GO:0051213,GO:0005506,GO:0016853,GO:0051120
SNX32	mRNA	ENSG00000172803	2.6364	4.9918	-0.920994	3.75026e-07	3.94237e-06	Down	sorting nexin 32 [Source:HGNC Symbol;Acc:HGNC:26423]	GO:0015031,GO:0006810,GO:0016050,GO:0016241,GO:0006897	GO:0005768,GO:0019898	GO:0035091,GO:0005515
CETN3	mRNA	ENSG00000153140	159.899	104.948	0.607496	4.01804e-07	4.20048e-06	Up	centrin 3 [Source:HGNC Symbol;Acc:HGNC:1868]	GO:0051301,GO:0007098,GO:0007049	GO:0005730,GO:0032391,GO:0005815,GO:0005814,GO:0005813,GO:0036064,GO:0005634,GO:0005737,GO:0035869,GO:0005856	GO:0005509,GO:0031683,GO:0008017,GO:0046872,GO:0005515
MYLK3	mRNA	ENSG00000140795	68.6289	103.533	-0.593201	5.59059e-07	5.69619e-06	Down	myosin light chain kinase 3 [Source:HGNC Symbol;Acc:HGNC:29826]	GO:0002528,GO:0055003,GO:0018105,GO:0048769,GO:0018107,GO:0035556,GO:0045214,GO:0006468,GO:0016310,GO:0060298,GO:0071347	GO:0005829,GO:0005622,GO:0005737,GO:0015629	GO:0016740,GO:0004683,GO:0005524,GO:0004672,GO:0004674,GO:0004687,GO:0016301,GO:0000166
C15orf62	mRNA	ENSG00000188277	3.9457	5.91402	-0.583858	6.89235e-07	6.90698e-06	Down	chromosome 15 open reading frame 62 [Source:HGNC Symbol;Acc:HGNC:34489]	GO:0007266,GO:0031274,GO:0043547,GO:0008360,GO:0030838	GO:0005737,GO:0005886,GO:0005739	GO:0005096
NOS3	mRNA	ENSG00000164867	43.5545	21.273	1.0338	6.92475e-07	6.93577e-06	Up	nitric oxide synthase 3 [Source:HGNC Symbol;Acc:HGNC:7876]	GO:0001974,GO:0055114,GO:0003100,GO:0001542,GO:0001701,GO:0031284,GO:0050999,GO:0043267,GO:0006527,GO:0009408,GO:0030324,GO:0019430,GO:0007263,GO:0045766,GO:0042311,GO:0097755,GO:0006809,GO:0043542,GO:0002028,GO:0003057,GO:0007005,GO:0051926,GO:1902042,GO:0008217,GO:0045454,GO:0010544,GO:0001525,GO:0051346,GO:0031663,GO:0034405,GO:0008285,GO:0014740,GO:0014806,GO:0045776	GO:0005794,GO:0030666,GO:0005829,GO:0005634,GO:0016020,GO:0005901,GO:0005856,GO:0000139,GO:0005737,GO:0005886	GO:0005516,GO:0010181,GO:0016491,GO:0034617,GO:0097110,GO:0003958,GO:0005515,GO:0020037,GO:0034618,GO:0046870,GO:0046872,GO:0003785,GO:0050661,GO:0005506,GO:0050660,GO:0004517
MTURN	mRNA	ENSG00000180354	4.01386	2.65109	0.598403	7.6797e-07	7.63924e-06	Up	maturin, neural progenitor differentiation regulator homolog [Source:HGNC Symbol;Acc:HGNC:25457]	GO:0007275	--	--
GCNT4	mRNA	ENSG00000176928	7.84722	4.83103	0.699851	8.13028e-07	8.04506e-06	Up	glucosaminyl (N-acetyl) transferase 4, core 2 [Source:HGNC Symbol;Acc:HGNC:17973]	GO:0006486,GO:0002121,GO:0042403,GO:0006493,GO:0016266,GO:0048729,GO:0060993,GO:0048872,GO:0005975	GO:0005794,GO:0016021,GO:0016020,GO:0000139	GO:0016757,GO:0003829,GO:0008375,GO:0016740,GO:0008109
METTL1	mRNA	ENSG00000037897	13.6757	9.03825	0.597501	8.42211e-07	8.30336e-06	Up	methyltransferase like 1 [Source:HGNC Symbol;Acc:HGNC:7030]	GO:0006400,GO:0008033,GO:0032259,GO:0106004	GO:0005730,GO:0043527,GO:0005829,GO:0005654,GO:0005634	GO:0005515,GO:0016740,GO:0000049,GO:0008168,GO:0003723,GO:0008176
C4B	mRNA	ENSG00000224389	24.9762	14.526	0.781912	8.79312e-07	8.64207e-06	Up	complement C4B (Chido blood group) [Source:HGNC Symbol;Acc:HGNC:1324]	GO:0045087,GO:2000427,GO:0006954,GO:0006958,GO:0006956,GO:0030449,GO:0010951,GO:0006508,GO:0032490,GO:0008228,GO:0002376	GO:0030424,GO:0042995,GO:0070062,GO:0072562,GO:0044216,GO:0030054,GO:0005576,GO:0030425,GO:0005886,GO:0005615,GO:0045202	GO:0001848,GO:0004252,GO:0030246,GO:0004866
CCDC15	mRNA	ENSG00000149548	5.75075	3.81788	0.59098	1.07853e-06	1.04263e-05	Up	coiled-coil domain containing 15 [Source:HGNC Symbol;Acc:HGNC:25798]	--	--	--
BCAS1	mRNA	ENSG00000064787	1.18186	1.93972	-0.714786	1.27478e-06	1.2174e-05	Down	breast carcinoma amplified sequence 1 [Source:HGNC Symbol;Acc:HGNC:974]	--	--	--
MB	mRNA	ENSG00000198125	5.80625	3.5929	0.692458	1.60339e-06	1.49862e-05	Up	myoglobin [Source:HGNC Symbol;Acc:HGNC:6915]	GO:0009725,GO:0007507,GO:0006810,GO:0031444,GO:0001666,GO:0015671,GO:0042542,GO:0043353,GO:0050873	GO:0005829,GO:0070062	GO:0005344,GO:0046872,GO:0020037,GO:0019825
RUNX2	mRNA	ENSG00000124813	7.70167	4.58963	0.746793	1.66805e-06	1.54984e-05	Up	runt related transcription factor 2 [Source:HGNC Symbol;Acc:HGNC:10472]	GO:0048863,GO:0001958,GO:0002076,GO:0045669,GO:0030278,GO:0030097,GO:0045893,GO:0006366,GO:0045892,GO:0002051,GO:0035115,GO:0008284,GO:0045944,GO:0032332,GO:0040036,GO:0048701,GO:0010628,GO:0002063,GO:0048469,GO:0042487,GO:0002062,GO:0048705,GO:0045595,GO:0006351,GO:1901522,GO:0001501,GO:0045879,GO:0045667,GO:0030509,GO:0001503,GO:0001649,GO:0006357,GO:0030217,GO:0030182,GO:0071773,GO:0006355,GO:…	GO:0005654,GO:0005634,GO:0005667,GO:0005737	GO:0070491,GO:0043425,GO:0003677,GO:0005515,GO:0005524,GO:0003700,GO:0019904,GO:0000978,GO:0000981,GO:0000979,GO:0003682
NEB	mRNA	ENSG00000183091	6.67778	4.13223	0.692446	2.72079e-06	2.43337e-05	Up	nebulin [Source:HGNC Symbol;Acc:HGNC:7720]	GO:0007517,GO:0007525,GO:0030049,GO:0030832	GO:0070062,GO:0030016,GO:0005829,GO:0030017,GO:0030018,GO:0005737,GO:0043292,GO:0015629,GO:0005856	GO:0008307,GO:0005515,GO:0003779
WSCD1	mRNA	ENSG00000179314	3.03749	5.07862	-0.741554	2.74358e-06	2.45027e-05	Down	WSC domain containing 1 [Source:HGNC Symbol;Acc:HGNC:29060]	--	--	--
TNFRSF10A	mRNA	ENSG00000104689	1.30914	0.794901	0.71977	2.77776e-06	2.47484e-05	Up	TNF receptor superfamily member 10a [Source:HGNC Symbol;Acc:HGNC:11904]	GO:0006919,GO:0033209,GO:0032496,GO:0006954,GO:0071260,GO:0008625,GO:0097191,GO:0050900,GO:0036462,GO:1902041,GO:0097296,GO:0006915,GO:0006955,GO:1902042,GO:0007275,GO:0042127,GO:0043154,GO:0007250,GO:0007165,GO:0007166,GO:0042981	GO:0005887,GO:0016021,GO:0016020,GO:0005622,GO:0005886,GO:0009986	GO:0008134,GO:0005035,GO:0005515,GO:0002020,GO:0005031,GO:0045569
SESN3	mRNA	ENSG00000149212	3.55982	5.59165	-0.651469	3.12926e-06	2.75819e-05	Down	sestrin 3 [Source:HGNC Symbol;Acc:HGNC:23060]	GO:0046626,GO:0032868,GO:0038203,GO:0034198,GO:0055114,GO:0051896,GO:0042593,GO:1901031,GO:0071230,GO:0042149,GO:1904262	GO:0005634,GO:0005737,GO:0061700,GO:0031932	GO:0016491
ADAT3	mRNA	ENSG00000213638	4.9469	8.39319	-0.762694	3.99027e-06	3.46038e-05	Down	adenosine deaminase, tRNA specific 3 [Source:HGNC Symbol;Acc:HGNC:25151]	--	--	--
GRIN2C	mRNA	ENSG00000161509	4.68184	8.11161	-0.792912	4.37642e-06	3.7626e-05	Down	glutamate ionotropic receptor NMDA type subunit 2C [Source:HGNC Symbol;Acc:HGNC:4587]	GO:0033058,GO:0050885,GO:0060079,GO:0000165,GO:0042391,GO:0006811,GO:0009611,GO:0043547,GO:0034765,GO:0007215,GO:0035235,GO:0006810,GO:0042177,GO:0034220,GO:0098655,GO:0008104	GO:0045211,GO:0005887,GO:0017146,GO:0016021,GO:0016020,GO:0005622,GO:0030054,GO:0014069,GO:0005886,GO:0045202	GO:0005261,GO:0004970,GO:0005216,GO:0005515,GO:0004972,GO:0005234
TLR1	mRNA	ENSG00000174125	10.053	5.79637	0.794402	6.26829e-06	5.22726e-05	Up	toll like receptor 1 [Source:HGNC Symbol;Acc:HGNC:11847]	GO:0002224,GO:0042116,GO:0034137,GO:0045087,GO:0002755,GO:0042742,GO:0001775,GO:0006954,GO:0034130,GO:0006952,GO:0002376,GO:0042495,GO:0006955,GO:0038123,GO:0071727,GO:0007165	GO:0005794,GO:0035354,GO:0005887,GO:0016021,GO:0016020,GO:0031410,GO:0045121,GO:0030670,GO:0005886	GO:0004888,GO:0071723,GO:0005515,GO:0035663,GO:0046982
COL17A1	mRNA	ENSG00000065618	4.59865	8.26865	-0.846443	9.52678e-06	7.67017e-05	Down	collagen type XVII alpha 1 chain [Source:HGNC Symbol;Acc:HGNC:2194]	GO:0007160,GO:0008544,GO:0031581,GO:0050776	GO:0005576,GO:0005581,GO:0005788,GO:0030056,GO:0005887,GO:0005604,GO:0005911,GO:0016021,GO:0030054,GO:0005886,GO:0016020	GO:0005515
CALML6	mRNA	ENSG00000169885	8.66998	15.3437	-0.823543	1.08079e-05	8.6062e-05	Down	calmodulin like 6 [Source:HGNC Symbol;Acc:HGNC:24193]	--	--	--
SOCS2	mRNA	ENSG00000120833	13.501	8.94854	0.593346	1.1397e-05	9.04102e-05	Up	suppressor of cytokine signaling 2 [Source:HGNC Symbol;Acc:HGNC:19382]	GO:0032355,GO:0009968,GO:0007259,GO:0043066,GO:0001558,GO:0019221,GO:0045666,GO:0035556,GO:0032870,GO:0046426,GO:0009966,GO:0060396,GO:0007595,GO:0060749,GO:0006469,GO:0040008,GO:0040014,GO:0043687,GO:0040015,GO:0009967,GO:0046627,GO:0016567	GO:0005829,GO:0005737	GO:0005070,GO:0005159,GO:0005515,GO:0004860,GO:0008269,GO:0005131
GLP2R	mRNA	ENSG00000065325	10.102	5.63441	0.842306	1.22965e-05	9.69343e-05	Up	glucagon like peptide 2 receptor [Source:HGNC Symbol;Acc:HGNC:4325]	GO:0007188,GO:0007186,GO:0007165,GO:0007166,GO:0071377,GO:0008284	GO:0016021,GO:0005886,GO:0016020	GO:0004888,GO:0004871,GO:0004967,GO:0004930
S100P	mRNA	ENSG00000163993	1.03336	1.98813	-0.944071	1.24929e-05	9.82776e-05	Down	S100 calcium binding protein P [Source:HGNC Symbol;Acc:HGNC:10504]	GO:0043312,GO:0043542,GO:0010033	GO:0042995,GO:0016604,GO:0005634,GO:0070062,GO:0016020,GO:0031528,GO:0034774,GO:0005576,GO:0005737,GO:0005886	GO:0050786,GO:0046914,GO:0000287,GO:0005515,GO:0048306,GO:0046872,GO:0045296,GO:0005509
FAM72D	mRNA	ENSG00000215784	1.94547	1.26598	0.619863	1.25405e-05	9.857e-05	Up	family with sequence similarity 72 member D [Source:HGNC Symbol;Acc:HGNC:33593]	--	--	--
SLC24A4	mRNA	ENSG00000140090	1.21147	0.578469	1.06644	1.35951e-05	0.000105889	Up	solute carrier family 24 member 4 [Source:HGNC Symbol;Acc:HGNC:10978]	GO:0006874,GO:0006811,GO:0055085,GO:0035725,GO:0006810,GO:0006816,GO:0006813,GO:0006814,GO:0007608,GO:0097186,GO:0050896,GO:0070588	GO:0005887,GO:0016021,GO:0016020,GO:0005737,GO:0005886	GO:0030955,GO:0015293,GO:0015297,GO:0008273,GO:0031402,GO:0005509,GO:0005262
FBXO43	mRNA	ENSG00000156509	1.29212	0.788414	0.712715	1.51007e-05	0.000116635	Up	F-box protein 43 [Source:HGNC Symbol;Acc:HGNC:28521]	GO:0007088,GO:0045835,GO:0051436,GO:0016567,GO:0051321	GO:0005634	GO:0046872
KRTAP3-1	mRNA	ENSG00000212901	2.21201	4.10204	-0.890985	1.7186e-05	0.000131524	Down	keratin associated protein 3-1 [Source:HGNC Symbol;Acc:HGNC:16778]	GO:0031424	GO:0005829,GO:0045095,GO:0005882	GO:0005515,GO:0005198
GLYCTK	mRNA	ENSG00000168237	1.19774	2.14523	-0.840823	1.74916e-05	0.000133647	Down	glycerate kinase [Source:HGNC Symbol;Acc:HGNC:24247]	GO:0006468,GO:0016310,GO:0061624	GO:0005794,GO:0005829,GO:0005737,GO:0005739	GO:0005515,GO:0016740,GO:0016301,GO:0000166,GO:0008887,GO:0005524
MAPK4	mRNA	ENSG00000141639	1.20546	1.81321	-0.588957	1.76627e-05	0.000134736	Down	mitogen-activated protein kinase 4 [Source:HGNC Symbol;Acc:HGNC:6878]	GO:0000165,GO:0010468,GO:0006468,GO:0071310,GO:0016310,GO:0007049	GO:0005654,GO:0005829,GO:0005634,GO:0005622,GO:0005737	GO:0004707,GO:0016740,GO:0005515,GO:0042803,GO:0005524,GO:0004672,GO:0019901,GO:0004674,GO:0016301,GO:0000166,GO:0046982
GABRP	mRNA	ENSG00000094755	0.885208	1.89503	-1.09813	1.83646e-05	0.000139583	Down	gamma-aminobutyric acid type A receptor pi subunit [Source:HGNC Symbol;Acc:HGNC:4089]	GO:1902476,GO:0006810,GO:0034220,GO:0007165,GO:0006821,GO:0006811	GO:0034707,GO:1902711,GO:0045211,GO:0016021,GO:0005886,GO:0030054,GO:0016020,GO:0045202	GO:0005216,GO:0005254,GO:0004890,GO:0005230
ZCCHC12	mRNA	ENSG00000174460	3.49272	5.76541	-0.723071	1.99783e-05	0.000150096	Down	zinc finger CCHC-type containing 12 [Source:HGNC Symbol;Acc:HGNC:27273]	GO:0030509,GO:0006351,GO:0006355	GO:0016607	GO:0046872,GO:0003676,GO:0008270,GO:0005515,GO:0030374
SBK3	mRNA	ENSG00000231274	8.35091	5.33886	0.645401	2.10123e-05	0.000157052	Up	SH3 domain binding kinase family member 3 [Source:HGNC Symbol;Acc:HGNC:44121]	GO:0006468,GO:0016310	--	GO:0004674,GO:0016740,GO:0016301,GO:0000166,GO:0004672,GO:0005524
GSDMC	mRNA	ENSG00000147697	7.01637	3.71305	0.91812	2.23053e-05	0.000165732	Up	gasdermin C [Source:HGNC Symbol;Acc:HGNC:7151]	GO:0012501,GO:0008150	GO:0005815,GO:0005829,GO:0005737,GO:0005886,GO:0016020,GO:0005739	GO:0003674
MYH3	mRNA	ENSG00000109063	26.3623	13.7587	0.938128	2.28948e-05	0.000169246	Up	myosin heavy chain 3 [Source:HGNC Symbol;Acc:HGNC:7573]	GO:0003009,GO:0030048,GO:0046034,GO:0007517,GO:0030049,GO:0045214,GO:0006470,GO:0060325,GO:0030326	GO:0016459,GO:0005859,GO:0005829,GO:0070062,GO:0030016,GO:0030017,GO:0032982,GO:0005737,GO:0043292	GO:0005516,GO:0017018,GO:0003774,GO:0005524,GO:0051015,GO:0000146,GO:0003779,GO:0000166
EMP3	mRNA	ENSG00000142227	1.56504	0.898563	0.80051	2.42164e-05	0.000177624	Up	epithelial membrane protein 3 [Source:HGNC Symbol;Acc:HGNC:3335]	GO:0032060,GO:0016049,GO:0008285,GO:0008219	GO:0005886,GO:0016021,GO:0016020	GO:0005515
AGBL3	mRNA	ENSG00000146856	20.4693	11.7343	0.802731	2.90697e-05	0.000209003	Up	ATP/GTP binding protein like 3 [Source:HGNC Symbol;Acc:HGNC:27981]	GO:0006508,GO:0035610	GO:0005829,GO:0005737	GO:0004180,GO:0008237,GO:0046872,GO:0008270,GO:0008233,GO:0004181,GO:0016787
CCDC183	mRNA	ENSG00000213213	46.2718	26.2819	0.816063	3.18412e-05	0.000227111	Up	coiled-coil domain containing 183 [Source:HGNC Symbol;Acc:HGNC:28236]	GO:0003341,GO:0036158	GO:0005930	--
ARL14	mRNA	ENSG00000179674	2.12232	1.18585	0.839729	3.50696e-05	0.00024752	Up	ADP ribosylation factor like GTPase 14 [Source:HGNC Symbol;Acc:HGNC:22974]	GO:0007264	GO:0031410,GO:0005622	GO:0005525,GO:0005515,GO:0000166
FAM72A	mRNA	ENSG00000196550	3.90005	2.59011	0.590481	3.79081e-05	0.000266458	Up	family with sequence similarity 72 member A [Source:HGNC Symbol;Acc:HGNC:24044]	--	--	--
ASIC4	mRNA	ENSG00000072182	1.16631	0.407491	1.51711	4.14478e-05	0.000288758	Up	acid sensing ion channel subunit family member 4 [Source:HGNC Symbol;Acc:HGNC:21263]	GO:0006810,GO:0034220,GO:0035725,GO:0006814,GO:0006811	GO:0005887,GO:0016021,GO:0016020	GO:0005216,GO:0015081,GO:0005272
STX19	mRNA	ENSG00000178750	6.6706	3.52928	0.918445	4.57438e-05	0.000315659	Up	syntaxin 19 [Source:HGNC Symbol;Acc:HGNC:19300]	GO:0031629,GO:0006886,GO:0016192,GO:0048278	GO:0008021,GO:0016021,GO:0005886,GO:0016020,GO:0031201	GO:0005515,GO:0000149,GO:0005484
NUPR1	mRNA	ENSG00000176046	3.08468	1.53315	1.00863	5.07868e-05	0.000346908	Up	nuclear protein 1, transcriptional regulator [Source:HGNC Symbol;Acc:HGNC:29990]	GO:0031401,GO:0008584,GO:0016049,GO:0002526,GO:0009636,GO:2000194,GO:0045786,GO:0043065,GO:0006351,GO:0035914,GO:0006357,GO:0048147,GO:0006355,GO:0042771,GO:0006473	GO:0005829,GO:0005634,GO:0032993	GO:0003674,GO:0003677,GO:0003682
AOC3	mRNA	ENSG00000131471	0.244767	0.128486	0.929792	5.59151e-05	0.000378108	Up	amine oxidase, copper containing 3 [Source:HGNC Symbol;Acc:HGNC:550]	GO:1902283,GO:0055114,GO:0009308,GO:0006954,GO:0007155,GO:0046677,GO:0006805	GO:0005794,GO:0005769,GO:0016021,GO:0005783,GO:0016020,GO:0005737,GO:0005886,GO:0009986,GO:0005902	GO:0052593,GO:0052595,GO:0008131,GO:0016491,GO:0005507,GO:0005515,GO:0052594,GO:0042803,GO:0046872,GO:0005509,GO:0052596,GO:0048038,GO:0046982
EVA1A	mRNA	ENSG00000115363	8.80859	5.11682	0.783662	5.66628e-05	0.000382551	Up	eva-1 homolog A, regulator of programmed cell death [Source:HGNC Symbol;Acc:HGNC:25816]	GO:0043687,GO:0006914,GO:0006915,GO:0044267	GO:0005788,GO:0005783,GO:0005765,GO:0043231,GO:0005886,GO:0016021,GO:0005764,GO:0005789,GO:0016020	--
WDR92	mRNA	ENSG00000243667	0.627568	0.410584	0.612094	6.24149e-05	0.000418612	Up	WD repeat domain 92 [Source:HGNC Symbol;Acc:HGNC:25176]	GO:0006915	--	GO:0043130,GO:0005515
PCDHGA6	mRNA	ENSG00000253731	37.4462	21.6688	0.789205	6.40491e-05	0.000428811	Up	protocadherin gamma subfamily A, 6 [Source:HGNC Symbol;Acc:HGNC:8704]	GO:0007155,GO:0007156,GO:0007267,GO:0007399	GO:0005887,GO:0016021,GO:0005886,GO:0016020	GO:0005509
XDH	mRNA	ENSG00000158125	1.22099	0.722738	0.756509	6.8739e-05	0.00045713	Up	xanthine dehydrogenase [Source:HGNC Symbol;Acc:HGNC:12805]	GO:0006919,GO:0055114,GO:0051898,GO:0030856,GO:0001937,GO:2001213,GO:1900745,GO:1900747,GO:0006195,GO:0045602,GO:0009115,GO:0007595,GO:0001933,GO:2000379,GO:0010629	GO:0005777,GO:0005829,GO:0016529,GO:0005576,GO:0005737,GO:0005615	GO:0016491,GO:0003824,GO:0016903,GO:0042803,GO:0043546,GO:0046872,GO:0051536,GO:0005506,GO:0050660,GO:0016614,GO:0004855,GO:0009055,GO:0051537,GO:0004854
ETV1	mRNA	ENSG00000006468	0.757986	0.386593	0.971358	6.95165e-05	0.000461813	Up	ETS variant 1 [Source:HGNC Symbol;Acc:HGNC:3490]	GO:0007517,GO:0007638,GO:0006351,GO:0007411,GO:0045893,GO:0006355,GO:0006366,GO:0045944,GO:0048935	GO:0005634	GO:0003700,GO:0000978,GO:0003677,GO:0005515,GO:0043565
PLEKHS1	mRNA	ENSG00000148735	0.323821	0.131281	1.30253	7.73297e-05	0.000508706	Up	pleckstrin homology domain containing S1 [Source:HGNC Symbol;Acc:HGNC:26285]	--	--	--
SMIM10L2A	mRNA	ENSG00000178947	30.1405	45.3302	-0.588766	7.96424e-05	0.000521919	Down	small integral membrane protein 10 like 2A [Source:HGNC Symbol;Acc:HGNC:34499]	--	--	--
ENTPD3	mRNA	ENSG00000168032	1.59944	2.99347	-0.904252	8.31163e-05	0.00054205	Down	ectonucleoside triphosphate diphosphohydrolase 3 [Source:HGNC Symbol;Acc:HGNC:3365]	GO:0034656,GO:0009134,GO:0009143	GO:0016021,GO:0005886,GO:0016020	GO:0005515,GO:0102490,GO:0000166,GO:0017110,GO:0017111,GO:0005524,GO:0016787
ABCC2	mRNA	ENSG00000023839	1.39809	0.762607	0.87445	0.000102243	0.000653691	Up	ATP binding cassette subfamily C member 2 [Source:HGNC Symbol;Acc:HGNC:53]	GO:0097327,GO:0071222,GO:0006855,GO:0016999,GO:0015694,GO:0009408,GO:0015711,GO:0055085,GO:0048545,GO:0032870,GO:0030644,GO:0071549,GO:0071356,GO:0007565,GO:0046685,GO:0006979,GO:0006810,GO:1901086,GO:0042493,GO:0070327,GO:0071354,GO:0015723,GO:0015732,GO:0031427,GO:0015722,GO:0043627,GO:0071347	GO:0005887,GO:0046581,GO:0016021,GO:0016020,GO:0016324,GO:0031526,GO:0005886,GO:0009986	GO:0008514,GO:0042626,GO:0005515,GO:0005524,GO:0015127,GO:0019904,GO:0016887,GO:0005215,GO:0043225,GO:0000166
S100A2	mRNA	ENSG00000196754	12.3455	8.25538	0.580582	0.000102877	0.000656854	Up	S100 calcium binding protein A2 [Source:HGNC Symbol;Acc:HGNC:10492]	GO:0043542	GO:0005575	GO:0005509,GO:0042802,GO:0046872,GO:0005515,GO:0046914
C15orf48	mRNA	ENSG00000166920	2.43584	8.42219	-1.78978	0.000104976	0.000668591	Down	chromosome 15 open reading frame 48 [Source:HGNC Symbol;Acc:HGNC:29898]	GO:1902600	GO:0005751,GO:0005634,GO:0016021,GO:0016020,GO:0005739	GO:0004129
KCTD19	mRNA	ENSG00000168676	2.91556	1.44335	1.01435	0.000111537	0.000704992	Up	potassium channel tetramerization domain containing 19 [Source:HGNC Symbol;Acc:HGNC:24753]	GO:0051260	--	--
CDC42EP5	mRNA	ENSG00000167617	9.74393	17.7878	-0.868311	0.000117587	0.000738292	Down	CDC42 effector protein 5 [Source:HGNC Symbol;Acc:HGNC:17408]	GO:0031274,GO:0007266,GO:0043547,GO:0008360,GO:0030838,GO:0007254	GO:0012505,GO:0005829,GO:0005737,GO:0005886,GO:0016020,GO:0005856	GO:0005096
NCF2	mRNA	ENSG00000116701	0.039112	0.102772	-1.39377	0.000132171	0.000816554	Down	neutrophil cytosolic factor 2 [Source:HGNC Symbol;Acc:HGNC:7661]	GO:0055114,GO:0042554,GO:0045087,GO:0002479,GO:0045730,GO:0048010,GO:0043085,GO:0006968,GO:0006909,GO:0034599,GO:0006801,GO:0045454	GO:0005730,GO:0043020,GO:0005829,GO:0001669,GO:0005737,GO:0032010	GO:0008022,GO:0005515,GO:0016176,GO:0016175,GO:0009055
GRIN3A	mRNA	ENSG00000198785	0.341821	0.547292	-0.67907	0.000142031	0.000872046	Down	glutamate ionotropic receptor NMDA type subunit 3A [Source:HGNC Symbol;Acc:HGNC:16767]	GO:0060079,GO:0006811,GO:0060134,GO:0034765,GO:0035235,GO:0006810,GO:0006816,GO:0034220,GO:0045471,GO:0070588,GO:0016358	GO:0045211,GO:0043025,GO:0017146,GO:0016021,GO:0016020,GO:0030054,GO:0014069,GO:0005886,GO:0045202,GO:0043005	GO:0004970,GO:0005216,GO:0005515,GO:0004972,GO:0016594,GO:0005234,GO:0042802,GO:0005262,GO:0051721
SHE	mRNA	ENSG00000169291	2.84257	4.44852	-0.64613	0.00014855	0.000906767	Down	Src homology 2 domain containing E [Source:HGNC Symbol;Acc:HGNC:27004]	GO:0007165,GO:0009967	--	GO:0005070,GO:0005515
METTL27	mRNA	ENSG00000165171	8.60692	13.5424	-0.653913	0.000156945	0.000952067	Down	methyltransferase like 27 [Source:HGNC Symbol;Acc:HGNC:19068]	--	--	--
PRR22	mRNA	ENSG00000212123	0.816599	0.388005	1.07355	0.000160245	0.000969067	Up	proline rich 22 [Source:HGNC Symbol;Acc:HGNC:28354]	--	--	--
LRRC34	mRNA	ENSG00000171757	22.6304	11.4689	0.98053	0.00016659	0.00100039	Up	leucine rich repeat containing 34 [Source:HGNC Symbol;Acc:HGNC:28408]	GO:0008150	GO:0005575	GO:0003674
LRRIQ1	mRNA	ENSG00000133640	3.1302	2.08166	0.588519	0.000182795	0.00108801	Up	leucine rich repeats and IQ motif containing 1 [Source:HGNC Symbol;Acc:HGNC:25708]	--	--	--
PKD1L1	mRNA	ENSG00000158683	30.1291	14.6673	1.03855	0.000256358	0.00146491	Up	polycystin 1 like 1, transient receptor potential channel interacting [Source:HGNC Symbol;Acc:HGNC:18053]	GO:0006810,GO:0006816,GO:0050982,GO:0003127,GO:0070588,GO:0070986,GO:0006811	GO:0060170,GO:0034704,GO:0097730,GO:0005886,GO:0016021,GO:0042995,GO:0005929,GO:0016020	GO:0005262,GO:0005515
YJEFN3	mRNA	ENSG00000250067	4.53836	2.77675	0.708774	0.000259344	0.00147883	Up	YjeF N-terminal domain containing 3 [Source:HGNC Symbol;Acc:HGNC:24785]	--	--	--
MISP3	mRNA	ENSG00000141854	0.79943	1.2778	-0.676616	0.000263847	0.00149998	Down	MISP family member 3 [Source:HGNC Symbol;Acc:HGNC:26963]	--	--	--
FAM72C	mRNA	ENSG00000263513	1.1584	0.613188	0.917736	0.000264313	0.00150217	Up	family with sequence similarity 72 member C [Source:HGNC Symbol;Acc:HGNC:30602]	--	--	--
PDE6B	mRNA	ENSG00000133256	0.945145	1.66165	-0.814012	0.000271549	0.00153821	Down	phosphodiesterase 6B [Source:HGNC Symbol;Acc:HGNC:8786]	GO:0007603,GO:0016056,GO:0009583,GO:0051480,GO:0046037,GO:0007223,GO:0050896,GO:0007601,GO:0007165,GO:0022400,GO:0060041	GO:0016021,GO:0016020,GO:0097381,GO:0005886,GO:0001750	GO:0046872,GO:0008081,GO:0004114,GO:0047555,GO:0016787
UCN2	mRNA	ENSG00000145040	0.856006	0.403602	1.08469	0.000277099	0.00156824	Up	urocortin 2 [Source:HGNC Symbol;Acc:HGNC:18414]	GO:0007189,GO:0006950,GO:0007586,GO:0006171,GO:0031669	GO:0005576,GO:0005615	GO:0005102,GO:0042562,GO:0005179,GO:0001664,GO:0051431
LSP1	mRNA	ENSG00000130592	0.137117	0.236137	-0.78421	0.000299976	0.00167958	Down	lymphocyte-specific protein 1 [Source:HGNC Symbol;Acc:HGNC:6707]	GO:0006952,GO:0006935,GO:0006968,GO:0007165,GO:0006928	GO:0005886,GO:0070062,GO:0016020,GO:0015629	GO:0004871,GO:0003779
ECM2	mRNA	ENSG00000106823	0.924304	0.360817	1.3571	0.000329471	0.0018218	Up	extracellular matrix protein 2 [Source:HGNC Symbol;Acc:HGNC:3154]	GO:0007160,GO:0010811,GO:0030198	GO:0005576,GO:0005615,GO:0005614	GO:0005178,GO:0008201,GO:0070052,GO:0005518
CSPG5	mRNA	ENSG00000114646	0.24817	0.464146	-0.903248	0.000338405	0.00186271	Down	chondroitin sulfate proteoglycan 5 [Source:HGNC Symbol;Acc:HGNC:2467]	GO:0050804,GO:0046907,GO:0030207,GO:0030203,GO:0040008,GO:0007275,GO:0030206,GO:0030208,GO:0030154,GO:0007399	GO:0043202,GO:0005794,GO:0030660,GO:0005887,GO:0005796,GO:0016021,GO:0005789,GO:0016020,GO:0005783,GO:0000139,GO:0005576,GO:0005886,GO:0009986	GO:0005515,GO:0008083
CRYBB2	mRNA	ENSG00000244752	0.19844	0.554958	-1.48368	0.000353066	0.00193046	Down	crystallin beta B2 [Source:HGNC Symbol;Acc:HGNC:2398]	GO:0050896,GO:0007601,GO:0043010	--	GO:0042802,GO:0005212,GO:0042803,GO:0005198
AL590560.2	mRNA	ENSG00000272668	3.02437	1.85725	0.703466	0.0003703	0.00201303	Up	--	--	--	--
JAK3	mRNA	ENSG00000105639	32.7494	20.809	0.654264	0.000375001	0.002038	Up	Janus kinase 3 [Source:HGNC Symbol;Acc:HGNC:6193]	GO:0050868,GO:0030218,GO:0070670,GO:0045087,GO:0000165,GO:0016477,GO:0002250,GO:0045221,GO:0070669,GO:0030183,GO:0006954,GO:0043547,GO:0035556,GO:0043029,GO:0035771,GO:0038111,GO:0006468,GO:0016310,GO:0070244,GO:0032695,GO:0007260,GO:0018108,GO:0007167,GO:0060397,GO:0002376,GO:0002731,GO:0045626,GO:0038083,GO:0070672,GO:0070232,GO:0042102,GO:0032693,GO:0071104,GO:0042981	GO:0012505,GO:0005829,GO:0016020,GO:0005856,GO:0031234,GO:0005737	GO:0004713,GO:0004715,GO:0016740,GO:0005102,GO:0005515,GO:0019903,GO:0005524,GO:0004672,GO:0016301,GO:0000166
GLDN	mRNA	ENSG00000186417	0.694744	1.46122	-1.07262	0.000377939	0.00205102	Down	gliomedin [Source:HGNC Symbol;Acc:HGNC:29514]	GO:0045162,GO:0034113,GO:0032528,GO:0030154,GO:0007275,GO:0007399	GO:0005576,GO:0005581,GO:0005886,GO:0016021,GO:0005615,GO:0016020	GO:0086080
LGALS4	mRNA	ENSG00000171747	23.0148	11.7632	0.968283	0.000388782	0.0021002	Up	galectin 4 [Source:HGNC Symbol;Acc:HGNC:6565]	GO:0007155	GO:0005829,GO:0005886,GO:0005615	GO:0030246,GO:0016936
PPM1J	mRNA	ENSG00000155367	1.2659	1.9272	-0.606347	0.000395704	0.00213454	Down	protein phosphatase, Mg2+/Mn2+ dependent 1J [Source:HGNC Symbol;Acc:HGNC:20785]	GO:0006470	--	GO:0003824,GO:0004721,GO:0004722,GO:0016787
NGB	mRNA	ENSG00000165553	1.17683	2.2353	-0.925563	0.000448034	0.00237809	Down	neuroglobin [Source:HGNC Symbol;Acc:HGNC:14077]	GO:0006810,GO:0006915,GO:0015671	GO:0005829,GO:0043204,GO:0005737,GO:0005739	GO:0005344,GO:0046872,GO:0005515,GO:0020037
ESRRB	mRNA	ENSG00000119715	0.396178	0.632603	-0.675152	0.000492651	0.0025844	Down	estrogen related receptor beta [Source:HGNC Symbol;Acc:HGNC:3473]	GO:2000737,GO:0071931,GO:0006367,GO:0090282,GO:0045893,GO:0030522,GO:0048839,GO:0045944,GO:0019827,GO:1902459,GO:0045494,GO:0045725,GO:0045821,GO:0006351,GO:0043697,GO:0043401,GO:0017145,GO:0006355,GO:2000035	GO:0005654,GO:0000793,GO:0005634,GO:0032039,GO:0005737,GO:0005694	GO:0008134,GO:0003713,GO:0003677,GO:0008270,GO:0005496,GO:0003707,GO:0003700,GO:0046872,GO:0004879,GO:0043565,GO:0000993
RAD9B	mRNA	ENSG00000151164	1.88556	0.827742	1.18774	0.000605997	0.00308805	Up	RAD9 checkpoint clamp component B [Source:HGNC Symbol;Acc:HGNC:21700]	GO:0006260,GO:0090305,GO:0071479,GO:0000075,GO:1901796,GO:0000077,GO:0031573,GO:0006281,GO:0000076	GO:0030896,GO:0005654	GO:0005515,GO:0008408
NLRC4	mRNA	ENSG00000091106	0.416519	0.219956	0.921168	0.000676538	0.00340614	Up	NLR family CARD domain containing 4 [Source:HGNC Symbol;Acc:HGNC:16412]	GO:0006919,GO:0051260,GO:0002218,GO:0045087,GO:0042742,GO:0006954,GO:0016045,GO:0009966,GO:0043065,GO:1990001,GO:0006915,GO:0002376,GO:0051092,GO:0070269,GO:0042981,GO:0016567,GO:0043281	GO:0005829,GO:0072557,GO:0005634,GO:0005622,GO:0005737	GO:0043027,GO:0000287,GO:0005515,GO:0042803,GO:0005524,GO:0004842,GO:0042802,GO:0000166
NACAD	mRNA	ENSG00000136274	16.8661	25.6744	-0.606201	0.000678101	0.00341219	Down	NAC alpha domain containing [Source:HGNC Symbol;Acc:HGNC:22196]	GO:0015031,GO:0006810	GO:0005854,GO:0005634,GO:0005737	--
NKX3-2	mRNA	ENSG00000109705	1.10893	1.77876	-0.681707	0.000702682	0.00351743	Down	NK3 homeobox 2 [Source:HGNC Symbol;Acc:HGNC:951]	GO:0048706,GO:0042474,GO:0048536,GO:0043066,GO:0032331,GO:0006366,GO:0055123,GO:0060576,GO:0048513,GO:0031016,GO:0000122,GO:0048645,GO:0048705,GO:0006351,GO:0001501,GO:0006355,GO:0007368	GO:0005634	GO:0003677,GO:0043565,GO:0000978
PHOSPHO1	mRNA	ENSG00000173868	0.177699	0.286764	-0.690427	0.00070618	0.0035309	Down	phosphoethanolamine/phosphocholine phosphatase [Source:HGNC Symbol;Acc:HGNC:16815]	GO:0001958,GO:0035630,GO:0030500,GO:0016311,GO:0006646,GO:0006656	GO:0005829,GO:0065010	GO:0052731,GO:0046872,GO:0016791,GO:0052732,GO:0016462,GO:0016787
PRKAG3	mRNA	ENSG00000115592	0.674309	2.03824	-1.59584	0.000710966	0.00355201	Down	protein kinase AMP-activated non-catalytic subunit gamma 3 [Source:HGNC Symbol;Acc:HGNC:9387]	GO:0016236,GO:0035556,GO:0007050,GO:0006468,GO:0016310,GO:0006629,GO:0005978,GO:0006631,GO:1901796,GO:0006633,GO:0016241	GO:0005615,GO:0005654,GO:0031588,GO:0005829	GO:0005524,GO:0019901,GO:0016301,GO:0000166,GO:0004679
LDLRAD4	mRNA	ENSG00000168675	0.417223	0.672278	-0.688241	0.00072351	0.00360243	Down	low density lipoprotein receptor class A domain containing 4 [Source:HGNC Symbol;Acc:HGNC:1224]	GO:0010719,GO:0060394,GO:0010991,GO:0009968,GO:0030512,GO:0030336	GO:0005768,GO:0005654,GO:0043231,GO:0016021,GO:0031901,GO:0016020	GO:0070412
YPEL4	mRNA	ENSG00000166793	0.291677	0.467796	-0.681507	0.000761748	0.00376783	Down	yippee like 4 [Source:HGNC Symbol;Acc:HGNC:18328]	--	--	--
TMEM132B	mRNA	ENSG00000139364	0.139856	0.376879	-1.43016	0.000844051	0.00411988	Down	transmembrane protein 132B [Source:HGNC Symbol;Acc:HGNC:29397]	GO:0008150	GO:0016021,GO:0016020,GO:0005575	GO:0003674
DRP2	mRNA	ENSG00000102385	7.17009	4.08158	0.812865	0.000860397	0.00419023	Up	dystrophin related protein 2 [Source:HGNC Symbol;Acc:HGNC:3032]	GO:0007417,GO:0050808	GO:0045211,GO:0043204,GO:0030425,GO:0005886,GO:0030054,GO:0014069,GO:0042995,GO:0016020,GO:0045202	GO:0046872,GO:0008270
UPK1A	mRNA	ENSG00000105668	10.0955	18.9661	-0.909706	0.000911942	0.00440908	Down	uroplakin 1A [Source:HGNC Symbol;Acc:HGNC:12577]	GO:0051259,GO:0030855,GO:0007166	GO:0070062,GO:0016020,GO:0005887,GO:0009986,GO:0005886,GO:0016021,GO:0005783,GO:0016324	GO:0005515,GO:0042803
SLITRK6	mRNA	ENSG00000184564	5.85919	3.70514	0.661175	0.000922021	0.00445325	Up	SLIT and NTRK like family member 6 [Source:HGNC Symbol;Acc:HGNC:23503]	GO:0021562,GO:0042472,GO:0007605,GO:0090102,GO:0060384,GO:0031223,GO:0043010,GO:0048812,GO:0007416,GO:0001964,GO:0060007,GO:0007409,GO:0008344,GO:0002093,GO:0050896,GO:0035264,GO:0002088,GO:0060005,GO:0007601,GO:0051965	GO:0071944,GO:0005887,GO:0016021,GO:0016020,GO:0005886,GO:0009986	--
CRB2	mRNA	ENSG00000148204	6.81983	10.9064	-0.677366	0.000927943	0.00447841	Down	crumbs 2, cell polarity complex component [Source:HGNC Symbol;Acc:HGNC:18688]	GO:0030513,GO:0045199,GO:0010718,GO:0010470,GO:0014028,GO:0010951,GO:0001707,GO:0007275,GO:0007369,GO:0055111,GO:0001756	GO:0016021,GO:0070062,GO:0016020,GO:0016324,GO:0005576,GO:0045121,GO:0005886	GO:0019828,GO:0005509,GO:0019899
CCDC168	mRNA	ENSG00000175820	0.122704	0.0445663	1.46116	0.000958583	0.00461097	Up	coiled-coil domain containing 168 [Source:HGNC Symbol;Acc:HGNC:26851]	--	--	--
B4GALNT2	mRNA	ENSG00000167080	0.145656	0.300975	-1.04708	0.0010435	0.00497295	Down	beta-1,4-N-acetyl-galactosaminyltransferase 2 [Source:HGNC Symbol;Acc:HGNC:24136]	GO:0006486,GO:0018279,GO:0019276,GO:0022408,GO:0030259,GO:0006047	GO:0005794,GO:0016021,GO:0016020,GO:0000139,GO:0030173	GO:0016757,GO:0008376,GO:0016740,GO:0016758
NKX1-2	mRNA	ENSG00000229544	3.291	1.93465	0.766454	0.00106033	0.00503623	Up	NK1 homeobox 2 [Source:HGNC Symbol;Acc:HGNC:31652]	GO:0006355,GO:0007275	GO:0005634	GO:0003677,GO:0043565
IZUMO4	mRNA	ENSG00000099840	1.804	2.94894	-0.708996	0.00110335	0.00521956	Down	IZUMO family member 4 [Source:HGNC Symbol;Acc:HGNC:26950]	--	--	--
ADTRP	mRNA	ENSG00000111863	8.73392	5.73518	0.60679	0.00110993	0.0052441	Up	androgen dependent TFPI regulating protein [Source:HGNC Symbol;Acc:HGNC:21214]	--	--	--
TREH	mRNA	ENSG00000118094	0.128523	0.267175	-1.05576	0.00120252	0.00562665	Down	trehalase [Source:HGNC Symbol;Acc:HGNC:12266]	GO:0005993,GO:0009887,GO:0005991,GO:0008152	GO:0016020,GO:0046658,GO:0031225,GO:0005886,GO:0070062	GO:0004555,GO:0003824,GO:0016798,GO:0016787
C20orf204	mRNA	ENSG00000196421	0.159107	0.245679	-0.626775	0.00121825	0.00568759	Down	chromosome 20 open reading frame 204 [Source:HGNC Symbol;Acc:HGNC:27655]	--	--	--
TCTEX1D4	mRNA	ENSG00000188396	0.106451	0.20554	-0.949226	0.00128275	0.00595925	Down	Tctex1 domain containing 4 [Source:HGNC Symbol;Acc:HGNC:32315]	--	--	--
SPAAR	mRNA	ENSG00000235387	0.145766	0.325114	-1.1573	0.00131493	0.00608774	Down	small regulatory polypeptide of amino acid response [Source:HGNC Symbol;Acc:HGNC:27244]	GO:1904262,GO:0043416,GO:0071230	GO:0046611,GO:0005768,GO:0031902,GO:0005765,GO:0005764,GO:0016021,GO:1905103,GO:0016020	--
ID2	mRNA	ENSG00000115738	2.7266	4.16906	-0.612621	0.00134372	0.00619823	Down	inhibitor of DNA binding 2, HLH protein [Source:HGNC Symbol;Acc:HGNC:5361]	GO:0071931,GO:0032922,GO:0045893,GO:2000045,GO:0045777,GO:0033598,GO:0061031,GO:0048511,GO:0045892,GO:0019216,GO:0048661,GO:0071158,GO:0043433,GO:0042752,GO:0010628,GO:0048663,GO:0045665,GO:0006351,GO:0060749,GO:0043153,GO:0007275,GO:0045475,GO:0010629,GO:0061030,GO:0048557,GO:0006355,GO:2000178,GO:0090398	GO:0005829,GO:0005634,GO:0005737	GO:0044325,GO:0046983,GO:0005515
ANKRD37	mRNA	ENSG00000186352	2.47191	4.00459	-0.696026	0.00138476	0.00636112	Down	ankyrin repeat domain 37 [Source:HGNC Symbol;Acc:HGNC:29593]	--	--	--
LRRC74B	mRNA	ENSG00000187905	0.591191	0.393475	0.587352	0.00141409	0.00647525	Up	leucine rich repeat containing 74B [Source:HGNC Symbol;Acc:HGNC:34301]	--	--	--
HS3ST6	mRNA	ENSG00000162040	0.271575	0.461348	-0.764507	0.00151575	0.00687067	Down	heparan sulfate-glucosamine 3-sulfotransferase 6 [Source:HGNC Symbol;Acc:HGNC:14178]	GO:0006024	GO:0005794,GO:0016021,GO:0016020,GO:0000139	GO:0008146,GO:0008467,GO:0016740
NEK10	mRNA	ENSG00000163491	48.7986	32.1145	0.603617	0.00156176	0.00704734	Up	NIMA related kinase 10 [Source:HGNC Symbol;Acc:HGNC:18592]	GO:0006468,GO:0016310,GO:0043406,GO:0031954,GO:1902749,GO:0070372	GO:1902911	GO:0004674,GO:0046872,GO:0016740,GO:0016301,GO:0000166,GO:0004672,GO:0005524
WFIKKN1	mRNA	ENSG00000127578	0.480953	0.781538	-0.700421	0.00161653	0.0072823	Down	WAP, follistatin/kazal, immunoglobulin, kunitz and netrin domain containing 1 [Source:HGNC Symbol;Acc:HGNC:30912]	GO:0032091,GO:0043392,GO:0048747,GO:0010466,GO:0060021,GO:0010951,GO:0001501	GO:0005576	GO:0004867,GO:0004857,GO:0008191,GO:0005515,GO:0030414
CYS1	mRNA	ENSG00000205795	0.180293	0.27409	-0.604309	0.00165649	0.00743923	Down	cystin 1 [Source:HGNC Symbol;Acc:HGNC:18525]	--	--	--
MMP23B	mRNA	ENSG00000189409	2.43676	1.2026	1.01881	0.00168224	0.00753693	Up	matrix metallopeptidase 23B [Source:HGNC Symbol;Acc:HGNC:7171]	GO:0006508,GO:0000003	GO:0031012,GO:0005783,GO:0005622,GO:0016021,GO:0005789,GO:0016020	GO:0008237,GO:0046872,GO:0008270,GO:0008233,GO:0004222,GO:0016787
CTSW	mRNA	ENSG00000172543	0.621169	1.57891	-1.34587	0.00175401	0.00780849	Down	cathepsin W [Source:HGNC Symbol;Acc:HGNC:2546]	GO:0006508,GO:0006955,GO:0002576,GO:0051603	GO:0005576,GO:0031089,GO:0005764,GO:0005615,GO:0016020	GO:0004197,GO:0008234,GO:0008233,GO:0016787
LRRC29	mRNA	ENSG00000125122	1.29966	2.12525	-0.709498	0.0018206	0.00805231	Down	leucine rich repeat containing 29 [Source:HGNC Symbol;Acc:HGNC:13605]	--	--	--
ANKRD53	mRNA	ENSG00000144031	2.00201	3.08435	-0.623521	0.00183513	0.00810839	Down	ankyrin repeat domain 53 [Source:HGNC Symbol;Acc:HGNC:25691]	GO:0051301,GO:0060236,GO:0007080,GO:0031116,GO:1902412,GO:0007049	GO:0000922,GO:0005737,GO:0005856,GO:0005819	GO:0005515
DNAH6	mRNA	ENSG00000115423	3.44993	2.05929	0.744421	0.00188196	0.00829206	Up	dynein axonemal heavy chain 6 [Source:HGNC Symbol;Acc:HGNC:2951]	GO:0001539,GO:0060271,GO:0007018	GO:0030286,GO:0005874,GO:0005737,GO:0005858,GO:0005929,GO:0042995,GO:0005856	GO:0003774,GO:0003777,GO:0016887,GO:0045503,GO:0000166,GO:0008569,GO:0051959,GO:0045505,GO:0005524
CHRND	mRNA	ENSG00000135902	0.692377	1.93349	-1.48158	0.00196588	0.00860159	Down	cholinergic receptor nicotinic delta subunit [Source:HGNC Symbol;Acc:HGNC:1965]	GO:0003009,GO:0035094,GO:0060079,GO:0042391,GO:0060078,GO:0006811,GO:0006812,GO:0007274,GO:0006936,GO:0006810,GO:0034220,GO:0050905,GO:0098655,GO:0007271,GO:0050881,GO:0048630,GO:0007165	GO:0045211,GO:0016021,GO:0016020,GO:0005892,GO:0030054,GO:0005886,GO:0045202	GO:0015276,GO:0005216,GO:0022848,GO:0005230,GO:0042166
TENM4	mRNA	ENSG00000149256	0.0846415	0.206665	-1.28786	0.00207532	0.00900116	Down	teneurin transmembrane protein 4 [Source:HGNC Symbol;Acc:HGNC:29945]	GO:0060912,GO:0060038,GO:0048666,GO:0001702,GO:0031643,GO:0007157,GO:0097264,GO:0032289,GO:0007275,GO:0000902,GO:0007165,GO:0048714,GO:2000543,GO:0030154,GO:0031641	GO:0042995,GO:0043005,GO:0005887,GO:0005634,GO:0016021,GO:0016020,GO:0005737,GO:0005886	GO:0042803,GO:0050839,GO:0046982
COMMD3	mRNA	ENSG00000148444	41.3723	26.4212	0.646969	0.0021315	0.00921517	Up	COMM domain containing 3 [Source:HGNC Symbol;Acc:HGNC:23332]	GO:0006810,GO:0043312,GO:0006351,GO:0006355,GO:0006814,GO:0006811	GO:0005576,GO:0005634,GO:0005737,GO:1904813	GO:0005515
SOSTDC1	mRNA	ENSG00000171243	0.563491	0.190959	1.56113	0.00216449	0.00933429	Up	sclerostin domain containing 1 [Source:HGNC Symbol;Acc:HGNC:21748]	GO:0030509,GO:0060648,GO:0007389,GO:2000016,GO:0010454,GO:0016055,GO:0045662,GO:0030178,GO:0031069,GO:0090090,GO:0030514,GO:0042475	GO:0005576,GO:0005615	GO:0098821,GO:0036122
SLC28A3	mRNA	ENSG00000197506	2.95199	1.46837	1.00747	0.00222795	0.00958391	Up	solute carrier family 28 member 3 [Source:HGNC Symbol;Acc:HGNC:16484]	GO:1904823,GO:0015860,GO:0015864,GO:0072531,GO:1901642,GO:0015855	GO:0016020,GO:0005887,GO:0016021,GO:0005886,GO:0005789,GO:0005783	GO:0005337,GO:0005415,GO:0015389,GO:0015390
IL13	mRNA	ENSG00000169194	0.81954	1.75034	-1.09475	0.00253357	0.0107202	Down	interleukin 13 [Source:HGNC Symbol;Acc:HGNC:5973]	GO:0032723,GO:0035094,GO:0043270,GO:0033861,GO:0050714,GO:2000231,GO:1901215,GO:0032496,GO:0002639,GO:0001774,GO:0006954,GO:0048661,GO:2000352,GO:1901251,GO:0007267,GO:0009612,GO:0006928,GO:0071260,GO:1901247,GO:0043306,GO:0071345,GO:1903660,GO:0006955,GO:0051281,GO:0030890,GO:0042531,GO:0071635,GO:0043032,GO:0045471,GO:0007165,GO:0010155	GO:0009897,GO:0005576,GO:0005737,GO:0005615	GO:0005144,GO:0005126,GO:0005515,GO:0005125
SPAG8	mRNA	ENSG00000137098	2.31288	4.3873	-0.923643	0.00271971	0.0114183	Down	sperm associated antigen 8 [Source:HGNC Symbol;Acc:HGNC:14105]	GO:0008150,GO:0032092,GO:0007338,GO:0030154,GO:0045944,GO:0007049,GO:0007283	GO:0031410,GO:0005634,GO:0005737,GO:0001669,GO:0016020,GO:0005856,GO:0005819	GO:0008017,GO:0003674,GO:0005515
CFI	mRNA	ENSG00000205403	0.513796	0.293523	0.807723	0.00274028	0.0114996	Up	complement factor I [Source:HGNC Symbol;Acc:HGNC:5394]	GO:0006508,GO:0006958,GO:0006898,GO:0030449,GO:0002376,GO:0045087	GO:0005576,GO:0070062,GO:0005615,GO:0016020	GO:0008236,GO:0046872,GO:0004252,GO:0005515,GO:0008233,GO:0016787,GO:0005044
PLK5	mRNA	ENSG00000185988	1.71816	1.07832	0.672089	0.00278786	0.0116667	Up	polo like kinase 5 [Source:HGNC Symbol;Acc:HGNC:27001]	GO:0051301,GO:0006468,GO:0071363,GO:0007049,GO:2000045,GO:0042981,GO:0030154,GO:0010976,GO:0002357	GO:0005730,GO:0005634,GO:0005737	GO:0004672,GO:0005524
NLGN3	mRNA	ENSG00000196338	2.08914	1.20428	0.79474	0.00316562	0.0129872	Up	neuroligin 3 [Source:HGNC Symbol;Acc:HGNC:14289]	GO:0060024,GO:0061002,GO:2000310,GO:2000311,GO:0006898,GO:0050804,GO:0097104,GO:0060079,GO:0060291,GO:0048709,GO:0061001,GO:0051966,GO:0002087,GO:2000331,GO:0048675,GO:2000463,GO:0007612,GO:0030534,GO:0007416,GO:0097105,GO:0071625,GO:2000809,GO:0007158,GO:0051968,GO:0008542,GO:0007155,GO:0048488,GO:2000969,GO:0060080,GO:0090394,GO:0050808,GO:0035176,GO:0051965,GO:1900271	GO:0030139,GO:0005887,GO:0016021,GO:0016020,GO:0098794,GO:0030054,GO:0099055,GO:0005886,GO:0009986,GO:0045202,GO:0060076	GO:0097110,GO:0005515,GO:0042043,GO:0050839,GO:0052689
NLRP6	mRNA	ENSG00000174885	0.213562	0.387569	-0.8598	0.00334338	0.0136129	Down	NLR family pyrin domain containing 6 [Source:HGNC Symbol;Acc:HGNC:22944]	GO:0045087,GO:0070255,GO:0002862,GO:0043124,GO:0010506,GO:0006954,GO:0042060,GO:0009617,GO:0070373,GO:0034122,GO:0002376,GO:0050727,GO:0050777,GO:0007186,GO:0043409	GO:0061702,GO:0005634,GO:0016020,GO:0031965,GO:0005737,GO:0005886	GO:0005000,GO:0005524,GO:0000166
TPO	mRNA	ENSG00000115705	1.00314	0.636427	0.656459	0.00381747	0.0152441	Up	thyroid peroxidase [Source:HGNC Symbol;Acc:HGNC:12015]	GO:0035162,GO:0098869,GO:0006979,GO:0055114,GO:0042744,GO:0006590,GO:0042446	GO:0005887,GO:0009986,GO:0016021,GO:0005886,GO:0005615,GO:0016020,GO:0005739	GO:0005509,GO:0004601,GO:0046872,GO:0020037,GO:0004447,GO:0016491
PTPRR	mRNA	ENSG00000153233	9.47614	4.32139	1.1328	0.00386211	0.015406	Up	protein tyrosine phosphatase, receptor type R [Source:HGNC Symbol;Acc:HGNC:9680]	GO:0001701,GO:0016311,GO:0070373,GO:0038128,GO:0006470,GO:0035335,GO:0010633	GO:0048471,GO:0005829,GO:0016021,GO:0016020,GO:0030054,GO:0005737,GO:0005886,GO:0005615	GO:0016791,GO:0004725,GO:0005515,GO:0019901,GO:0005001,GO:0004721,GO:0016787
CCNA1	mRNA	ENSG00000133101	0.914671	0.574763	0.670285	0.00400038	0.0158837	Up	cyclin A1 [Source:HGNC Symbol;Acc:HGNC:1577]	GO:0051301,GO:0000083,GO:0007141,GO:0016579,GO:0007049,GO:0007283	GO:0005829,GO:0005654,GO:0005634,GO:0097123,GO:0015630	GO:0005515
EN1	mRNA	ENSG00000163064	0.325433	0.54096	-0.733163	0.0041299	0.0163157	Down	engrailed homeobox 1 [Source:HGNC Symbol;Acc:HGNC:3342]	GO:0030917,GO:0048666,GO:0030902,GO:0042756,GO:1901215,GO:0061743,GO:0043524,GO:0030901,GO:0010468,GO:0009653,GO:0009954,GO:0035115,GO:0060173,GO:0045944,GO:0043473,GO:0000122,GO:0071542,GO:1990403,GO:0007275,GO:0001501,GO:0008344,GO:0009953,GO:0030326,GO:0035264,GO:0035176,GO:0030182,GO:0021549,GO:0006355	GO:0005634	GO:0003677,GO:0043565,GO:0000978
EFCAB13	mRNA	ENSG00000178852	1.91514	1.18648	0.690755	0.00447461	0.017456	Up	EF-hand calcium binding domain 13 [Source:HGNC Symbol;Acc:HGNC:26864]	--	--	--
ROBO2	mRNA	ENSG00000185008	17.1237	10.3192	0.730666	0.00447391	0.017456	Up	roundabout guidance receptor 2 [Source:HGNC Symbol;Acc:HGNC:10250]	GO:0021891,GO:0016199,GO:0007507,GO:0032870,GO:0007411,GO:0006935,GO:0007420,GO:0035385,GO:0001657,GO:0001656,GO:0001822,GO:0007275,GO:0051964,GO:0061364,GO:0007417,GO:0050925,GO:0050772,GO:0007155,GO:0021510,GO:0007156,GO:0031290,GO:0030154,GO:0007399	GO:0030673,GO:0016021,GO:0070062,GO:0016020,GO:0009986	GO:0005515,GO:0042802,GO:0008046
AC009779.3	mRNA	ENSG00000258311	0.526164	0.291992	0.849584	0.00492364	0.0189178	Up	--	GO:0008089,GO:0016197,GO:0048490	GO:0005759,GO:0005769,GO:0005758,GO:0005829,GO:1904115,GO:0031083,GO:0005739	--
LCNL1	mRNA	ENSG00000214402	0.659835	0.349252	0.917836	0.00574858	0.02156	Up	lipocalin like 1 [Source:HGNC Symbol;Acc:HGNC:34436]	--	--	--
NNAT	mRNA	ENSG00000053438	2.20934	1.44603	0.611515	0.00581752	0.021784	Up	neuronatin [Source:HGNC Symbol;Acc:HGNC:7860]	GO:0006810,GO:0009249,GO:0032024,GO:0030182,GO:0007275,GO:0007420	GO:0005737	--
LRFN2	mRNA	ENSG00000156564	0.439048	0.659185	-0.586303	0.00593569	0.0221518	Down	leucine rich repeat and fibronectin type III domain containing 2 [Source:HGNC Symbol;Acc:HGNC:21226]	GO:0007409	GO:0045211,GO:0009986,GO:0005886,GO:0016021,GO:0030054,GO:0005615,GO:0016020,GO:0045202	--
EPHX3	mRNA	ENSG00000105131	0.0617949	0.136739	-1.14587	0.00612884	0.0227646	Down	epoxide hydrolase 3 [Source:HGNC Symbol;Acc:HGNC:23760]	GO:0008150	GO:0005576,GO:0005575,GO:0016021,GO:0016020	GO:0003824,GO:0003674,GO:0016787
LRRC14B	mRNA	ENSG00000185028	3.72888	8.89881	-1.25487	0.00639991	0.0236337	Down	leucine rich repeat containing 14B [Source:HGNC Symbol;Acc:HGNC:37268]	--	--	--
SMARCA2	mRNA	ENSG00000080503	3.06965	1.97525	0.63604	0.00642226	0.0237052	Up	SWI/SNF related, matrix associated, actin dependent regulator of chromatin, subfamily a, member 2 [Source:HGNC Symbol;Acc:HGNC:11098]	GO:0045893,GO:0045892,GO:0045944,GO:0006338,GO:0000122,GO:0006351,GO:0030308,GO:0007286,GO:0006357,GO:0008285,GO:0006355,GO:0007399	GO:0005654,GO:0071565,GO:0005634,GO:0016514,GO:0043231,GO:0045111,GO:0071564	GO:0008094,GO:0003713,GO:0003677,GO:0005515,GO:0005524,GO:0042393,GO:0016887,GO:0004386,GO:0003682,GO:0016817,GO:0000166,GO:0016787
INHBA	mRNA	ENSG00000122641	13.9148	8.30731	0.74417	0.0065021	0.0239251	Up	inhibin beta A subunit [Source:HGNC Symbol;Acc:HGNC:6066]	GO:0030218,GO:0032270,GO:0032924,GO:0042476,GO:0000082,GO:0045893,GO:0060279,GO:0042701,GO:0010862,GO:0043408,GO:0046881,GO:0008584,GO:0042541,GO:0060021,GO:2001241,GO:0046882,GO:0007267,GO:0045944,GO:0051799,GO:0001707,GO:0060395,GO:0097191,GO:0006952,GO:0007050,GO:0010628,GO:0001541,GO:0045786,GO:0021773,GO:0045648,GO:0045650,GO:0035987,GO:0030308,GO:0042493,GO:0071372,GO:0071397,GO:0045578,GO:…	GO:0048471,GO:0043512,GO:0005576,GO:0043509,GO:0005615	GO:0005160,GO:0070699,GO:0005102,GO:0005515,GO:0008083,GO:0005125,GO:0017046,GO:0034711,GO:0042802,GO:0005179,GO:0046982
CHRM4	mRNA	ENSG00000180720	0.214608	0.442651	-1.04447	0.0066282	0.0243086	Down	cholinergic receptor muscarinic 4 [Source:HGNC Symbol;Acc:HGNC:1953]	GO:0007213,GO:0040012,GO:0008283,GO:0007186,GO:0007271,GO:0007165,GO:0007166,GO:0007197,GO:0007207	GO:0045211,GO:0005887,GO:0016021,GO:0005886,GO:0030054,GO:0016020,GO:0045202	GO:0004930,GO:0004871,GO:0016907
SLC43A1	mRNA	ENSG00000149150	1.52467	0.96669	0.657372	0.00686098	0.0250358	Up	solute carrier family 43 member 1 [Source:HGNC Symbol;Acc:HGNC:9225]	GO:0006865,GO:0003333,GO:0015807,GO:0006810,GO:0055085,GO:0015804,GO:1902475	GO:0005887,GO:0016021,GO:0005886,GO:0016020	GO:0015179,GO:0015175,GO:0015171
TMEM88	mRNA	ENSG00000167874	5.90065	11.5442	-0.968227	0.00702839	0.0255676	Down	transmembrane protein 88 [Source:HGNC Symbol;Acc:HGNC:32371]	GO:0050821,GO:0072659,GO:0016055,GO:0007275,GO:0090090	GO:0005829,GO:0005886,GO:0016021,GO:0016020	GO:0030165,GO:0005515
MROH8	mRNA	ENSG00000101353	4.96486	3.03546	0.709838	0.00727339	0.026327	Up	maestro heat like repeat family member 8 [Source:HGNC Symbol;Acc:HGNC:16125]	--	--	--
PDCD1LG2	mRNA	ENSG00000197646	0.0826511	0.0328049	1.33312	0.00745205	0.026845	Up	programmed cell death 1 ligand 2 [Source:HGNC Symbol;Acc:HGNC:18731]	GO:0046007,GO:0031295,GO:0042130,GO:0032693,GO:0042102,GO:0006955,GO:0032689	GO:0005576,GO:0070062,GO:0012505,GO:0005886,GO:0016021,GO:0016020	GO:0003674
GNG13	mRNA	ENSG00000127588	0.932032	0.574838	0.697223	0.00749604	0.0269726	Up	G protein subunit gamma 13 [Source:HGNC Symbol;Acc:HGNC:14131]	GO:0050909,GO:0007186,GO:0007165,GO:0071377,GO:0007200	GO:0005834,GO:0005886,GO:0030425,GO:0016020	GO:0004871,GO:0031681
DCDC2	mRNA	ENSG00000146038	1.14534	0.596668	0.940778	0.00750662	0.0270004	Up	doublecortin domain containing 2 [Source:HGNC Symbol;Acc:HGNC:18141]	GO:0045880,GO:0001764,GO:0007605,GO:0035556,GO:0060271,GO:0030111,GO:0006968,GO:0030030,GO:0007399,GO:1902017	GO:0060091,GO:0005829,GO:0005634,GO:0005622,GO:0005737,GO:0005929,GO:0042995,GO:0005856,GO:0005930	GO:0005515
ITGA9	mRNA	ENSG00000144668	0.634555	1.06361	-0.745151	0.00753292	0.0270847	Down	integrin subunit alpha 9 [Source:HGNC Symbol;Acc:HGNC:6145]	GO:0042060,GO:0007155,GO:0007229,GO:0030198,GO:0030593	GO:0008305,GO:0009925,GO:0016021,GO:0005886,GO:0016020,GO:0034679	GO:0005518,GO:0043236,GO:0046872
SCARF1	mRNA	ENSG00000074660	7.9222	4.4685	0.826113	0.00803479	0.0286059	Up	scavenger receptor class F member 1 [Source:HGNC Symbol;Acc:HGNC:16820]	GO:0006707,GO:0007155,GO:0048680,GO:0006898,GO:0007165,GO:0016322,GO:0016358,GO:0010976	GO:0030666,GO:0016021,GO:0005886,GO:0016020	GO:0004888,GO:0030169,GO:0005044
SAPCD1	mRNA	ENSG00000228727	0.702159	0.363083	0.951497	0.00812626	0.0288934	Up	suppressor APC domain containing 1 [Source:HGNC Symbol;Acc:HGNC:13938]	--	--	--
ABCB6	mRNA	ENSG00000115657	0.793193	0.389805	1.02492	0.00820195	0.0291022	Up	ATP binding cassette subfamily B member 6 (Langereis blood group) [Source:HGNC Symbol;Acc:HGNC:47]	GO:0006879,GO:0055085,GO:0007420,GO:0006810,GO:0006779,GO:0015886,GO:0043588	GO:0005794,GO:0005768,GO:0010008,GO:0005654,GO:0005829,GO:0043190,GO:0016021,GO:0070062,GO:0005789,GO:0005783,GO:0016020,GO:0005740,GO:0000139,GO:0005739,GO:0005741,GO:0031307,GO:0005886	GO:0015232,GO:0015562,GO:0042626,GO:0020037,GO:0005524,GO:0016887,GO:0015439,GO:0000166
DLX2	mRNA	ENSG00000115844	2.03696	3.4326	-0.752886	0.00838344	0.0296625	Down	distal-less homeobox 2 [Source:HGNC Symbol;Acc:HGNC:2915]	GO:0048706,GO:0006366,GO:0046533,GO:0009954,GO:0021766,GO:0021893,GO:0030154,GO:0021544,GO:0045944,GO:0021772,GO:0048701,GO:1902871,GO:0007420,GO:0048755,GO:0000122,GO:0006351,GO:0045597,GO:0021879,GO:0048715,GO:0007275,GO:0051216,GO:0021882,GO:0006357,GO:0021892,GO:0045746,GO:0006355,GO:0042475	GO:0005634	GO:0003677,GO:0005515,GO:0000977,GO:0003700,GO:0043565,GO:0003682,GO:0003727,GO:0001228
PROZ	mRNA	ENSG00000126231	4.63038	2.61939	0.821899	0.00899435	0.0314936	Up	protein Z, vitamin K dependent plasma glycoprotein [Source:HGNC Symbol;Acc:HGNC:9460]	GO:0006508,GO:0007596,GO:0006888,GO:0007599,GO:0017187,GO:0006465,GO:0030195	GO:0005576,GO:0005796,GO:0070062,GO:0005615,GO:0005788	GO:0005509,GO:0004252
ADAMTS2	mRNA	ENSG00000087116	2.39192	3.8595	-0.690242	0.00958884	0.0332912	Down	ADAM metallopeptidase with thrombospondin type 1 motif 2 [Source:HGNC Symbol;Acc:HGNC:218]	GO:0006508,GO:0030324,GO:0030199,GO:0043588,GO:0030574,GO:0016485,GO:0007283	GO:0005576,GO:0005615	GO:0008237,GO:0046872,GO:0008270,GO:0008233,GO:0004222,GO:0016787
C4BPB	mRNA	ENSG00000123843	0.369183	0.230044	0.682422	0.0101821	0.0350321	Up	complement component 4 binding protein beta [Source:HGNC Symbol;Acc:HGNC:1328]	GO:0007596,GO:1903027,GO:0006958,GO:0045732,GO:0045959,GO:0030449,GO:0045087,GO:0002376	GO:0005576,GO:0044216,GO:0005886,GO:0005615	GO:0005515
LCE1E	mRNA	ENSG00000186226	1.62411	2.79125	-0.781262	0.0103391	0.0354891	Down	late cornified envelope 1E [Source:HGNC Symbol;Acc:HGNC:29466]	GO:0008544,GO:0030216,GO:0031424,GO:0018149	GO:0005737,GO:0001533	GO:0005198
SLIT1	mRNA	ENSG00000187122	0.201496	0.354542	-0.815204	0.0106729	0.0364175	Down	slit guidance ligand 1 [Source:HGNC Symbol;Acc:HGNC:11085]	GO:0008045,GO:0048853,GO:0033563,GO:0022028,GO:0007411,GO:0021772,GO:0048812,GO:0022029,GO:0007275,GO:0007409,GO:0051964,GO:0050919,GO:0031290,GO:0030154,GO:0048846,GO:0007399	GO:0005623,GO:0005576,GO:0005615	GO:0048495,GO:0005509
RARRES1	mRNA	ENSG00000118849	1.96896	1.13625	0.793151	0.0110173	0.0373509	Up	retinoic acid receptor responder 1 [Source:HGNC Symbol;Acc:HGNC:9867]	GO:0008285	GO:0016020,GO:0016021,GO:0070062	--
NLRP10	mRNA	ENSG00000182261	0.959524	0.43325	1.14712	0.0112015	0.0378597	Up	NLR family pyrin domain containing 10 [Source:HGNC Symbol;Acc:HGNC:21464]	GO:2000318,GO:0036336,GO:0050832,GO:0050829,GO:0035397,GO:0002376,GO:0045087,GO:0002827,GO:0002250	GO:0019897,GO:0005737,GO:0005886,GO:0016020	GO:0000166,GO:0005524
SBSN	mRNA	ENSG00000189001	1.21912	0.729568	0.740726	0.0112254	0.0379268	Up	suprabasin [Source:HGNC Symbol;Acc:HGNC:24950]	GO:0008150	GO:0005576,GO:0031012,GO:0070062	GO:0003674
MADCAM1	mRNA	ENSG00000099866	2.4095	1.28025	0.912307	0.0118989	0.0397474	Up	mucosal vascular addressin cell adhesion molecule 1 [Source:HGNC Symbol;Acc:HGNC:6765]	GO:0007160,GO:0007155,GO:0050901,GO:0034113,GO:0007229,GO:0007568,GO:0043113,GO:0007165,GO:0006955,GO:0030198,GO:0002687,GO:0050776	GO:0016021,GO:0005886,GO:0016020	GO:0098640
RDH16	mRNA	ENSG00000139547	0.43572	0.670315	-0.621436	0.0120326	0.0401158	Down	retinol dehydrogenase 16 (all-trans) [Source:HGNC Symbol;Acc:HGNC:29674]	GO:0055114,GO:0006629	GO:0031090,GO:0016020,GO:0016021,GO:0043231,GO:0005789,GO:0005783	GO:0004745,GO:0009055,GO:0016491
KCNK13	mRNA	ENSG00000152315	4.53923	7.98066	-0.814061	0.0121479	0.0404502	Down	potassium two pore domain channel subfamily K member 13 [Source:HGNC Symbol;Acc:HGNC:6275]	GO:0071805,GO:0006810,GO:0034765,GO:0030322,GO:0006813,GO:0006811	GO:0005887,GO:0016021,GO:0005886,GO:0016020	GO:0005267,GO:0005244,GO:0022841
NLRC3	mRNA	ENSG00000167984	4.12075	2.73043	0.593779	0.0123133	0.0408928	Up	NLR family CARD domain containing 3 [Source:HGNC Symbol;Acc:HGNC:29889]	GO:0032715,GO:0050680,GO:0042110,GO:0043124,GO:1901223,GO:0032687,GO:0014067,GO:0032720,GO:0007249,GO:0045824,GO:1900226,GO:0032688,GO:0032088,GO:0050728,GO:0048147,GO:1900016	GO:0048471,GO:0005815,GO:0005829,GO:0005737	GO:0003674,GO:0005515,GO:0005524,GO:0036312,GO:0000166
KCTD16	mRNA	ENSG00000183775	0.490439	0.907139	-0.887248	0.012397	0.0411128	Down	potassium channel tetramerization domain containing 16 [Source:HGNC Symbol;Acc:HGNC:29244]	GO:0051260,GO:0008277	GO:0042734,GO:0045211,GO:0005886,GO:0030054,GO:0043235,GO:0016020,GO:0045202	--
SPATA46	mRNA	ENSG00000171722	0.748878	0.458656	0.707319	0.0132669	0.043501	Up	spermatogenesis associated 46 [Source:HGNC Symbol;Acc:HGNC:27648]	GO:0007342,GO:0030154,GO:0007283	GO:0031965,GO:0005634,GO:0016020	GO:0005515
KYNU	mRNA	ENSG00000115919	6.98952	3.21401	1.12082	0.0132848	0.0435371	Up	kynureninase [Source:HGNC Symbol;Acc:HGNC:6469]	GO:0019363,GO:0019442,GO:0034341,GO:0019441,GO:0006569,GO:0097053,GO:0009435,GO:0019805,GO:0043420,GO:0034516	GO:0005829,GO:0005739,GO:0005737	GO:0003824,GO:0030170,GO:0030429,GO:0042803,GO:0016787
PNMA6A	mRNA	ENSG00000235961	0.331019	0.546673	-0.723764	0.0134334	0.0439554	Down	paraneoplastic Ma antigen family member 6A [Source:HGNC Symbol;Acc:HGNC:28248]	--	--	--
DAW1	mRNA	ENSG00000123977	0.398133	0.253035	0.653914	0.0135073	0.0441562	Up	dynein assembly factor with WD repeats 1 [Source:HGNC Symbol;Acc:HGNC:26383]	GO:0007507,GO:0007368	GO:0005737,GO:0005929,GO:0042995	--
KCNA2	mRNA	ENSG00000177301	0.562659	1.08744	-0.950601	0.0142939	0.0463134	Down	potassium voltage-gated channel subfamily A member 2 [Source:HGNC Symbol;Acc:HGNC:6220]	GO:0051259,GO:0051260,GO:0006811,GO:0014059,GO:0055085,GO:0034765,GO:0019233,GO:0021633,GO:0045188,GO:0071805,GO:0006810,GO:0006813,GO:0019228	GO:0030424,GO:0042995,GO:0042734,GO:0033010,GO:0043679,GO:0005887,GO:0032809,GO:0030027,GO:0016021,GO:0005789,GO:0005783,GO:0016020,GO:0034705,GO:0044224,GO:0008076,GO:0031258,GO:0030054,GO:0043204,GO:0030425,GO:0005886,GO:0045202,GO:0043005	GO:0005267,GO:0005244,GO:0005216,GO:0019894,GO:0005515,GO:0005251,GO:0015271,GO:0005249
DNAH12	mRNA	ENSG00000174844	0.486236	0.251057	0.953639	0.0145583	0.0470169	Up	dynein axonemal heavy chain 12 [Source:HGNC Symbol;Acc:HGNC:2943]	GO:0007018	GO:0030286,GO:0005874,GO:0005737,GO:0005929,GO:0042995,GO:0005856	GO:0003774,GO:0003777,GO:0016887,GO:0000166,GO:0005524
PKIB	mRNA	ENSG00000135549	2.75968	1.49114	0.888082	0.014939	0.0480654	Up	cAMP-dependent protein kinase inhibitor beta [Source:HGNC Symbol;Acc:HGNC:9018]	GO:0071901,GO:0032212,GO:2000480,GO:0051973,GO:0006469,GO:1904355	GO:0005634,GO:0005737	GO:0004860,GO:0004862
FLRT1	mRNA	ENSG00000126500	0.372373	0.192745	0.950053	0.0153347	0.0490876	Up	fibronectin leucine rich transmembrane protein 1 [Source:HGNC Symbol;Acc:HGNC:3760]	GO:0008543,GO:0019221,GO:0046426,GO:1990138,GO:0006469,GO:0007275,GO:0007155,GO:0051965,GO:0016358	GO:0005615,GO:0048471,GO:0005911,GO:0042995,GO:0030659,GO:0005925,GO:0005887,GO:0032809,GO:0016021,GO:0005789,GO:0016020,GO:0005783,GO:0031410,GO:0030054,GO:0005576,GO:0044306,GO:0005737,GO:0005886	GO:0005057,GO:0004860,GO:0005104,GO:0030674
SELPLG	mRNA	ENSG00000110876	0.318509	0.134529	1.24342	0.0153609	0.0491549	Up	selectin P ligand [Source:HGNC Symbol;Acc:HGNC:10722]	GO:0050900,GO:0050901,GO:0007155,GO:0050902,GO:0046718,GO:0016032,GO:0071354	GO:0044853,GO:0005887,GO:0005886,GO:0016021,GO:0001931,GO:0016020	GO:0005102,GO:0001618,GO:0005515
TAS2R20	mRNA	ENSG00000255837	1.48422	0.831185	0.836468	0.0154484	0.0493763	Up	taste 2 receptor member 20 [Source:HGNC Symbol;Acc:HGNC:19109]	GO:0050909,GO:0050896,GO:0007186,GO:0007165,GO:0001580	GO:0016021,GO:0005886,GO:0016020	GO:0033038,GO:0004930,GO:0004871
