# Supplementary material for: Arntl-induced upregulation of DUSP1 inhibits tumor progression in esophageal squamous cell carcinoma by inactivating ERK signaling
Source: Cancer Biol Ther. 2024 Sep 28;25(1):2408042. doi: 10.1080/15384047.2024.2408042 (PMC11445925; doi:10.1080/15384047.2024.2408042)
Supplement: Supplementary Table 3.xlsx [file KCBT_A_2408042_SM1521.xlsx]

## Sheet: Sheet1
Supplementary Table 3 The potential targets of DUSP1 using the CTD database
Source Gene Symbol	Source Gene ID	Target Gene Symbol	Target Gene ID	Source Organism	Target Organism	Assay	Interaction Type	Throughput	Reference Authors	Reference Citation	PubMed ID
DUSP1	1843	ABHD14B	84836	Homo sapiens	Homo sapiens	Affinity Capture-MS	physical	high	Li X, et al.	Mol Cell Proteomics. 2016 Sep;15(9):3030-44.	27432908
DUSP1	1843	ACP1	52	Homo sapiens	Homo sapiens	Affinity Capture-MS	physical	high	Li X, et al.	Mol Cell Proteomics. 2016 Sep;15(9):3030-44.	27432908
DUSP1	1843	AMFR	267	Homo sapiens	Homo sapiens	Affinity Capture-Western	physical	low	Kho DH, et al.	Mol Cell Biol. 2019 Jun 1;39(11).	31061093
DUSP1	1843	AP3S1	1176	Homo sapiens	Homo sapiens	Affinity Capture-MS	physical	high	Li X, et al.	Mol Cell Proteomics. 2016 Sep;15(9):3030-44.	27432908
DUSP1	1843	APRT	353	Homo sapiens	Homo sapiens	Affinity Capture-MS	physical	high	Li X, et al.	Mol Cell Proteomics. 2016 Sep;15(9):3030-44.	27432908
DUSP1	1843	BLVRA	644	Homo sapiens	Homo sapiens	Affinity Capture-MS	physical	high	Li X, et al.	Mol Cell Proteomics. 2016 Sep;15(9):3030-44.	27432908
DUSP1	1843	CAPRIN1	4076	Homo sapiens	Homo sapiens	Affinity Capture-MS	physical	high	Kennedy SA, et al.	Nat Commun. 2020 Jan 24;11(1):499.	31980649
DUSP1	1843	CCAR2	57805	Homo sapiens	Homo sapiens	Affinity Capture-MS	physical	high	Kennedy SA, et al.	Nat Commun. 2020 Jan 24;11(1):499.	31980649
DUSP1	1843	CHUK	1147	Homo sapiens	Homo sapiens	Affinity Capture-Western	physical	low	Lallena MJ, et al.	Mol Cell Biol. 1999 Mar;19(3):2180-8.	10022904
DUSP1	1843	CKS1B	1163	Homo sapiens	Homo sapiens	Affinity Capture-Western	physical	low	Calvisi DF, et al.	Cancer Res. 2008 Jun 1;68(11):4192-200.	18519678
DUSP1	1843	COPZ1	22818	Homo sapiens	Homo sapiens	Affinity Capture-MS	physical	high	Li X, et al.	Mol Cell Proteomics. 2016 Sep;15(9):3030-44.	27432908
DUSP1	1843	COX4I1	1327	Homo sapiens	Homo sapiens	Affinity Capture-MS	physical	high	Li X, et al.	Mol Cell Proteomics. 2016 Sep;15(9):3030-44.	27432908
DUSP1	1843	DAP3	7818	Homo sapiens	Homo sapiens	Affinity Capture-MS	physical	high	Kennedy SA, et al.	Nat Commun. 2020 Jan 24;11(1):499.	31980649
DUSP1	1843	DDX28	55794	Homo sapiens	Homo sapiens	Affinity Capture-MS	physical	high	Kennedy SA, et al.	Nat Commun. 2020 Jan 24;11(1):499.	31980649
DUSP1	1843	DHX30	22907	Homo sapiens	Homo sapiens	Affinity Capture-MS	physical	high	Kennedy SA, et al.	Nat Commun. 2020 Jan 24;11(1):499.	31980649
DUSP1	1843	DSP	1832	Homo sapiens	Homo sapiens	Affinity Capture-MS	physical	high	Kennedy SA, et al.	Nat Commun. 2020 Jan 24;11(1):499.	31980649
DUSP1	1843	DUSP1	1843	Homo sapiens	Homo sapiens	Affinity Capture-MS	physical	high	Li X, et al.	Mol Cell Proteomics. 2016 Sep;15(9):3030-44.	27432908
DUSP1	1843	DUSP1	1843	Homo sapiens	Homo sapiens	Affinity Capture-MS	physical	high	Kennedy SA, et al.	Nat Commun. 2020 Jan 24;11(1):499.	31980649
DUSP1	1843	DUSP3	1845	Homo sapiens	Homo sapiens	Affinity Capture-MS	physical	high	Li X, et al.	Mol Cell Proteomics. 2016 Sep;15(9):3030-44.	27432908
DUSP1	1843	ECHDC1	55862	Homo sapiens	Homo sapiens	Affinity Capture-MS	physical	high	Li X, et al.	Mol Cell Proteomics. 2016 Sep;15(9):3030-44.	27432908
DUSP1	1843	ELAVL1	1994	Homo sapiens	Homo sapiens	Affinity Capture-MS	physical	high	Kennedy SA, et al.	Nat Commun. 2020 Jan 24;11(1):499.	31980649
DUSP1	1843	ERC1	23085	Homo sapiens	Homo sapiens	Affinity Capture-MS	physical	high	Kennedy SA, et al.	Nat Commun. 2020 Jan 24;11(1):499.	31980649
DUSP1	1843	FASTKD2	22868	Homo sapiens	Homo sapiens	Affinity Capture-MS	physical	high	Kennedy SA, et al.	Nat Commun. 2020 Jan 24;11(1):499.	31980649
DUSP1	1843	HDDC2	51020	Homo sapiens	Homo sapiens	Affinity Capture-MS	physical	high	Li X, et al.	Mol Cell Proteomics. 2016 Sep;15(9):3030-44.	27432908
DUSP1	1843	HNRNPAB	3182	Homo sapiens	Homo sapiens	Affinity Capture-MS	physical	high	Kennedy SA, et al.	Nat Commun. 2020 Jan 24;11(1):499.	31980649
DUSP1	1843	HNRNPK	3190	Homo sapiens	Homo sapiens	Affinity Capture-MS	physical	high	Kennedy SA, et al.	Nat Commun. 2020 Jan 24;11(1):499.	31980649
DUSP1	1843	HNRNPL	3191	Homo sapiens	Homo sapiens	Affinity Capture-MS	physical	high	Kennedy SA, et al.	Nat Commun. 2020 Jan 24;11(1):499.	31980649
DUSP1	1843	HNRNPLL	92906	Homo sapiens	Homo sapiens	Affinity Capture-MS	physical	high	Kennedy SA, et al.	Nat Commun. 2020 Jan 24;11(1):499.	31980649
DUSP1	1843	HSPA4	3308	Homo sapiens	Homo sapiens	Affinity Capture-Western	physical	low	Lee KH, et al.	J Biol Chem. 2005 Apr 1;280(13):13179-86.	15677475
DUSP1	1843	HSPB1	3315	Homo sapiens	Homo sapiens	Affinity Capture-MS	physical	high	Kennedy SA, et al.	Nat Commun. 2020 Jan 24;11(1):499.	31980649
DUSP1	1843	ICMT	23463	Homo sapiens	Homo sapiens	Affinity Capture-MS	physical	high	Li X, et al.	Mol Cell Proteomics. 2016 Sep;15(9):3030-44.	27432908
DUSP1	1843	IGF2BP2	10644	Homo sapiens	Homo sapiens	Affinity Capture-MS	physical	high	Kennedy SA, et al.	Nat Commun. 2020 Jan 24;11(1):499.	31980649
DUSP1	1843	IGF2BP3	10643	Homo sapiens	Homo sapiens	Affinity Capture-MS	physical	high	Kennedy SA, et al.	Nat Commun. 2020 Jan 24;11(1):499.	31980649
DUSP1	1843	IKBKB	3551	Homo sapiens	Homo sapiens	Affinity Capture-Western	physical	low	Lallena MJ, et al.	Mol Cell Biol. 1999 Mar;19(3):2180-8.	10022904
DUSP1	1843	ILF2	3608	Homo sapiens	Homo sapiens	Affinity Capture-MS	physical	high	Kennedy SA, et al.	Nat Commun. 2020 Jan 24;11(1):499.	31980649
DUSP1	1843	ILF3	3609	Homo sapiens	Homo sapiens	Affinity Capture-MS	physical	high	Kennedy SA, et al.	Nat Commun. 2020 Jan 24;11(1):499.	31980649
DUSP1	1843	KHDRBS1	10657	Homo sapiens	Homo sapiens	Affinity Capture-MS	physical	high	Kennedy SA, et al.	Nat Commun. 2020 Jan 24;11(1):499.	31980649
DUSP1	1843	LARP1	23367	Homo sapiens	Homo sapiens	Affinity Capture-MS	physical	high	Kennedy SA, et al.	Nat Commun. 2020 Jan 24;11(1):499.	31980649
DUSP1	1843	LRPPRC	10128	Homo sapiens	Homo sapiens	Affinity Capture-MS	physical	high	Kennedy SA, et al.	Nat Commun. 2020 Jan 24;11(1):499.	31980649
DUSP1	1843	MAPK1	5594	Homo sapiens	Homo sapiens	Affinity Capture-MS	physical	high	Li X, et al.	Mol Cell Proteomics. 2016 Sep;15(9):3030-44.	27432908
DUSP1	1843	MAPK1	5594	Homo sapiens	Homo sapiens	Two-hybrid	physical	low	Slack DN, et al.	J Biol Chem. 2001 May 11;276(19):16491-500.	11278799
DUSP1	1843	MAPK1	5594	Homo sapiens	Homo sapiens	Affinity Capture-Western	physical	low	Calvisi DF, et al.	Cancer Res. 2008 Jun 1;68(11):4192-200.	18519678
DUSP1	1843	MAPK1	5594	Homo sapiens	Homo sapiens	Affinity Capture-Western	physical	low	Kennedy SA, et al.	Nat Commun. 2020 Jan 24;11(1):499.	31980649
DUSP1	1843	MAPK10	5602	Homo sapiens	Homo sapiens	Affinity Capture-Western	physical	low	Tanoue T, et al.	J Biol Chem. 2001 Jul 13;276(28):26629-39.	11359773
DUSP1	1843	MAPK14	1432	Homo sapiens	Homo sapiens	Affinity Capture-MS	physical	high	Kumar P, et al.	J Proteome Res. 2017 Aug 4;16(8):2789-2801.	28675297
DUSP1	1843	MAPK14	1432	Homo sapiens	Homo sapiens	Two-hybrid	physical	low	Slack DN, et al.	J Biol Chem. 2001 May 11;276(19):16491-500.	11278799
DUSP1	1843	MAPK14	1432	Homo sapiens	Homo sapiens	Affinity Capture-MS	physical	high	Li X, et al.	Mol Cell Proteomics. 2016 Sep;15(9):3030-44.	27432908
DUSP1	1843	MAPK14	1432	Homo sapiens	Homo sapiens	Affinity Capture-MS	physical	high	St-Denis N, et al.	Cell Rep. 2016 Nov 22;17(9):2488-2501.	27880917
DUSP1	1843	MAPK3	5595	Homo sapiens	Homo sapiens	Affinity Capture-Western	physical	low	Kennedy SA, et al.	Nat Commun. 2020 Jan 24;11(1):499.	31980649
DUSP1	1843	MAPK3	5595	Homo sapiens	Homo sapiens	Two-hybrid	physical	low	Slack DN, et al.	J Biol Chem. 2001 May 11;276(19):16491-500.	11278799
DUSP1	1843	MAPK8	5599	Homo sapiens	Homo sapiens	Two-hybrid	physical	low	Slack DN, et al.	J Biol Chem. 2001 May 11;276(19):16491-500.	11278799
DUSP1	1843	MAPK8	5599	Homo sapiens	Homo sapiens	Affinity Capture-MS	physical	high	Kumar P, et al.	J Proteome Res. 2017 Aug 4;16(8):2789-2801.	28675297
DUSP1	1843	MAPK9	5601	Homo sapiens	Homo sapiens	Affinity Capture-Western	physical	low	Tanoue T, et al.	J Biol Chem. 2001 Jul 13;276(28):26629-39.	11359773
DUSP1	1843	MAPK9	5601	Homo sapiens	Homo sapiens	Affinity Capture-MS	physical	high	Kumar P, et al.	J Proteome Res. 2017 Aug 4;16(8):2789-2801.	28675297
DUSP1	1843	MAPT	4137	Homo sapiens	Homo sapiens	Biochemical Activity	physical	low	Gong CX, et al.	J Neurochem. 1995 Aug;65(2):732-8.	7616230
DUSP1	1843	MAT2A	4144	Homo sapiens	Homo sapiens	Affinity Capture-MS	physical	high	Kumar P, et al.	J Proteome Res. 2017 Aug 4;16(8):2789-2801.	28675297
DUSP1	1843	MRPL17	63875	Homo sapiens	Homo sapiens	Affinity Capture-MS	physical	high	Kennedy SA, et al.	Nat Commun. 2020 Jan 24;11(1):499.	31980649
DUSP1	1843	MRPL49	740	Homo sapiens	Homo sapiens	Affinity Capture-MS	physical	high	Kennedy SA, et al.	Nat Commun. 2020 Jan 24;11(1):499.	31980649
DUSP1	1843	MRPL50	54534	Homo sapiens	Homo sapiens	Affinity Capture-MS	physical	high	Kennedy SA, et al.	Nat Commun. 2020 Jan 24;11(1):499.	31980649
DUSP1	1843	MRPS31	10240	Homo sapiens	Homo sapiens	Affinity Capture-MS	physical	high	Kennedy SA, et al.	Nat Commun. 2020 Jan 24;11(1):499.	31980649
DUSP1	1843	MRPS35	60488	Homo sapiens	Homo sapiens	Affinity Capture-MS	physical	high	Kennedy SA, et al.	Nat Commun. 2020 Jan 24;11(1):499.	31980649
DUSP1	1843	MTDH	92140	Homo sapiens	Homo sapiens	Affinity Capture-MS	physical	high	Kennedy SA, et al.	Nat Commun. 2020 Jan 24;11(1):499.	31980649
DUSP1	1843	NCBP1	4686	Homo sapiens	Homo sapiens	Affinity Capture-MS	physical	high	Kennedy SA, et al.	Nat Commun. 2020 Jan 24;11(1):499.	31980649
DUSP1	1843	NDUFA13	51079	Homo sapiens	Homo sapiens	Affinity Capture-MS	physical	high	Li X, et al.	Mol Cell Proteomics. 2016 Sep;15(9):3030-44.	27432908
DUSP1	1843	NFE2L2	4780	Homo sapiens	Homo sapiens	Affinity Capture-Western	physical	low	Wang H, et al.	Aging (Albany NY). 2019 Dec 6;11(23):11329-11346.	31811110
DUSP1	1843	PABPC1	26986	Homo sapiens	Homo sapiens	Affinity Capture-MS	physical	high	Kennedy SA, et al.	Nat Commun. 2020 Jan 24;11(1):499.	31980649
DUSP1	1843	PABPC3	5042	Homo sapiens	Homo sapiens	Affinity Capture-MS	physical	high	Kennedy SA, et al.	Nat Commun. 2020 Jan 24;11(1):499.	31980649
DUSP1	1843	PABPC4	8761	Homo sapiens	Homo sapiens	Affinity Capture-MS	physical	high	Kennedy SA, et al.	Nat Commun. 2020 Jan 24;11(1):499.	31980649
DUSP1	1843	PABPN1	8106	Homo sapiens	Homo sapiens	Affinity Capture-MS	physical	high	Kennedy SA, et al.	Nat Commun. 2020 Jan 24;11(1):499.	31980649
DUSP1	1843	PARK7	11315	Homo sapiens	Homo sapiens	Affinity Capture-MS	physical	high	Li X, et al.	Mol Cell Proteomics. 2016 Sep;15(9):3030-44.	27432908
DUSP1	1843	PCBP2	5094	Homo sapiens	Homo sapiens	Affinity Capture-MS	physical	high	Kennedy SA, et al.	Nat Commun. 2020 Jan 24;11(1):499.	31980649
DUSP1	1843	POLR1H	30834	Homo sapiens	Homo sapiens	Two-hybrid	physical	high	Wang J, et al.	Mol Syst Biol. 2011;7:536.	21988832
DUSP1	1843	PPP2CB	5516	Mus musculus	Mus musculus	Affinity Capture-Western	physical	low	Ohama T, et al.	J Biol Chem. 2010 Mar 19;285(12):8711-8.	20100830
DUSP1	1843	PRKCI	5584	Homo sapiens	Homo sapiens	Affinity Capture-Western	physical	low	Lallena MJ, et al.	Mol Cell Biol. 1999 Mar;19(3):2180-8.	10022904
DUSP1	1843	PRPS1	5631	Homo sapiens	Homo sapiens	Affinity Capture-MS	physical	high	Kennedy SA, et al.	Nat Commun. 2020 Jan 24;11(1):499.	31980649
DUSP1	1843	PSMA1	5682	Homo sapiens	Homo sapiens	Affinity Capture-MS	physical	high	Kumar P, et al.	J Proteome Res. 2017 Aug 4;16(8):2789-2801.	28675297
DUSP1	1843	PSMD1	5707	Homo sapiens	Homo sapiens	Affinity Capture-MS	physical	high	Kumar P, et al.	J Proteome Res. 2017 Aug 4;16(8):2789-2801.	28675297
DUSP1	1843	PTBP1	5725	Homo sapiens	Homo sapiens	Affinity Capture-MS	physical	high	Kennedy SA, et al.	Nat Commun. 2020 Jan 24;11(1):499.	31980649
DUSP1	1843	PTCD1	26024	Homo sapiens	Homo sapiens	Affinity Capture-MS	physical	high	Kennedy SA, et al.	Nat Commun. 2020 Jan 24;11(1):499.	31980649
DUSP1	1843	RPUSD3	285367	Homo sapiens	Homo sapiens	Affinity Capture-MS	physical	high	Kennedy SA, et al.	Nat Commun. 2020 Jan 24;11(1):499.	31980649
DUSP1	1843	SKP2	6502	Homo sapiens	Homo sapiens	Affinity Capture-Western	physical	low	Calvisi DF, et al.	Cancer Res. 2008 Jun 1;68(11):4192-200.	18519678
DUSP1	1843	SLIRP	81892	Homo sapiens	Homo sapiens	Affinity Capture-MS	physical	high	Kennedy SA, et al.	Nat Commun. 2020 Jan 24;11(1):499.	31980649
DUSP1	1843	SNX17	9784	Homo sapiens	Homo sapiens	Affinity Capture-MS	physical	high	Li X, et al.	Mol Cell Proteomics. 2016 Sep;15(9):3030-44.	27432908
DUSP1	1843	SRM	6723	Homo sapiens	Homo sapiens	Affinity Capture-MS	physical	high	Li X, et al.	Mol Cell Proteomics. 2016 Sep;15(9):3030-44.	27432908
DUSP1	1843	SRRM1	10250	Homo sapiens	Homo sapiens	Affinity Capture-MS	physical	high	Kennedy SA, et al.	Nat Commun. 2020 Jan 24;11(1):499.	31980649
DUSP1	1843	SSR4	6748	Homo sapiens	Homo sapiens	Affinity Capture-MS	physical	high	Kennedy SA, et al.	Nat Commun. 2020 Jan 24;11(1):499.	31980649
DUSP1	1843	STAU1	6780	Homo sapiens	Homo sapiens	Affinity Capture-MS	physical	high	Kennedy SA, et al.	Nat Commun. 2020 Jan 24;11(1):499.	31980649
DUSP1	1843	SYNCRIP	10492	Homo sapiens	Homo sapiens	Affinity Capture-MS	physical	high	Kennedy SA, et al.	Nat Commun. 2020 Jan 24;11(1):499.	31980649
DUSP1	1843	TMEM97	27346	Homo sapiens	Homo sapiens	Affinity Capture-MS	physical	high	Li X, et al.	Mol Cell Proteomics. 2016 Sep;15(9):3030-44.	27432908
DUSP1	1843	TRIM46	80128	Homo sapiens	Homo sapiens	Affinity Capture-Western	physical	low	Li Y, et al.	Artif Cells Nanomed Biotechnol. 2020 Dec;48(1):452-462.	31918570
DUSP1	1843	TRUB2	26995	Homo sapiens	Homo sapiens	Affinity Capture-MS	physical	high	Kennedy SA, et al.	Nat Commun. 2020 Jan 24;11(1):499.	31980649
DUSP1	1843	U2AF2	11338	Homo sapiens	Homo sapiens	Affinity Capture-MS	physical	high	Kennedy SA, et al.	Nat Commun. 2020 Jan 24;11(1):499.	31980649
DUSP1	1843	UBC	7316	Rattus norvegicus	Rattus norvegicus	Affinity Capture-Western	physical	low	Lornejad-Schafer M, et al.	Cell Physiol Biochem. 2005;16(4-6):193-206.	16301819
DUSP1	1843	USP49	25862	Homo sapiens	Homo sapiens	Affinity Capture-Western	physical	low	Zhang W, et al.	J Cell Physiol. 2018 Sep 24.	30246457
DUSP1	1843	VCP	7415	Mus musculus	Mus musculus	Affinity Capture-Western	physical	low	Ohama T, et al.	J Biol Chem. 2010 Mar 19;285(12):8711-8.	20100830
DUSP1	1843	YBX1	4904	Homo sapiens	Homo sapiens	Affinity Capture-MS	physical	high	Kennedy SA, et al.	Nat Commun. 2020 Jan 24;11(1):499.	31980649
