# Supplementary material for: Arntl-induced upregulation of DUSP1 inhibits tumor progression in esophageal squamous cell carcinoma by inactivating ERK signaling
Source: Cancer Biol Ther. 2024 Sep 28;25(1):2408042. doi: 10.1080/15384047.2024.2408042 (PMC11445925; doi:10.1080/15384047.2024.2408042)
Supplement: Supplementary Table 2.xlsx [file KCBT_A_2408042_SM1520.xlsx]

## Sheet: GSE20347
Supplementary Table 2 Differentially expressed genes in ESCC according to GSE20347 and GSE45670 datasets
ID	adj.P.Val	P.Value	logFC	t	B	logFC		Gene.title
212681_at	3.49e-17	1.57e-21	-4.04	-21.598	38.5617	-4.04	EPB41L3	erythrocyte membrane protein band 4.1 like 3
206710_s_at	2.59e-16	2.32e-20	-3.75	-19.8416	36.042	-3.75	EPB41L3	erythrocyte membrane protein band 4.1 like 3
206605_at	1.12e-15	1.5e-19	-4.58	-18.6971	34.2772	-4.58	ENDOU	endonuclease, poly(U) specific
218813_s_at	2.44e-15	4.38e-19	-1.84	-18.0661	33.259	-1.84	SH3GLB2	SH3 domain containing GRB2 like endophilin B2
220724_at	3.43e-15	9e-19	-3.28	-17.6524	32.5732	-3.28	CWH43	cell wall biogenesis 43 C-terminal homolog
211776_s_at	3.43e-15	9.25e-19	-3.04	-17.6366	32.5467	-3.04	EPB41L3	erythrocyte membrane protein band 4.1 like 3
201535_at	5.93e-15	1.86e-18	-2.34	-17.2408	31.876	-2.34	UBL3	ubiquitin like 3
220149_at	1.77e-14	6.37e-18	-2.92	-16.5638	30.6956	-2.92	C2orf54	chromosome 2 open reading frame 54
219722_s_at	4.97e-14	2.11e-17	-2.83	-15.9253	29.5424	-2.83	GDPD3	glycerophosphodiester phosphodiesterase domain containing 3
207008_at	4.97e-14	2.23e-17	-4.09	-15.8954	29.4873	-4.09	CXCR2	C-X-C motif chemokine receptor 2
201534_s_at	6.96e-14	3.65e-17	-2.83	-15.6386	29.0114	-2.83	UBL3	ubiquitin like 3
207802_at	6.96e-14	3.75e-17	-7.18	-15.6246	28.9852	-7.18	CRISP3	cysteine rich secretory protein 3
216243_s_at	7.06e-14	4.12e-17	-3.54	-15.5755	28.8935	-3.54	IL1RN	interleukin 1 receptor antagonist
205767_at	9.46e-14	5.94e-17	-4.24	-15.3873	28.5391	-4.24	EREG	epiregulin
203845_at	1.04e-13	7.19e-17	-3.11	-15.2901	28.3548	-3.11	KAT2B	lysine acetyltransferase 2B
207038_at	1.04e-13	7.47e-17	-2.46	-15.2701	28.3167	-2.46	SLC16A6	solute carrier family 16 member 6
218065_s_at	1.81e-13	1.46e-16	-1.36	-14.9317	27.6663	-1.36	TMEM9B	TMEM9 domain family member B
204284_at	1.81e-13	1.46e-16	-4.09	-14.9309	27.6647	-4.09	PPP1R3C	protein phosphatase 1 regulatory subunit 3C
214536_at	2.39e-13	2.11e-16	-5.02	-14.7474	27.3067	-5.02	SLURP1	secreted LY6/PLAUR domain containing 1
212112_s_at	2.39e-13	2.15e-16	-1.48	-14.7392	27.2906	-1.48	STX12	syntaxin 12
207655_s_at	2.41e-13	2.27e-16	-3.4	-14.7121	27.2375	-3.4	BLNK	B-cell linker
212659_s_at	3.27e-13	3.23e-16	-3.13	-14.5378	26.8936	-3.13	IL1RN	interleukin 1 receptor antagonist
203779_s_at	4.12e-13	4.26e-16	-2.56	-14.4033	26.626	-2.56	MPZL2	myelin protein zero like 2
202025_x_at	5.68e-13	6.12e-16	-1.08	-14.2273	26.2725	-1.08	ACAA1	acetyl-CoA acyltransferase 1
211734_s_at	6.11e-13	6.96e-16	-2.92	-14.1652	26.147	-2.92	FCER1A	Fc fragment of IgE receptor Ia
213895_at	6.11e-13	7.13e-16	-3.42	-14.1532	26.1228	-3.42	EMP1	epithelial membrane protein 1
205363_at	6.6e-13	8e-16	-3.42	-14.098	26.0107	-3.42	BBOX1	gamma-butyrobetaine hydroxylase 1
219104_at	6.81e-13	8.65e-16	-1.88	-14.0604	25.9343	-1.88	RNF141	ring finger protein 141
217551_at	6.81e-13	8.86e-16	-2.27	-14.0488	25.9106	-2.27	OR7E14P	olfactory receptor family 7 subfamily E member 14 pseudogene
204393_s_at	6.88e-13	9.26e-16	-3.44	-14.0276	25.8675	-3.44	ACPP	acid phosphatase, prostate
214621_at	7.15e-13	1.02e-15	-3.02	-13.9813	25.7729	-3.02	GYS2	glycogen synthase 2
214451_at	7.15e-13	1.03e-15	-3.65	-13.9784	25.7668	-3.65	TFAP2B	transcription factor AP-2 beta
202582_s_at	8.96e-13	1.37e-15	-1.76	-13.8418	25.4863	-1.76	RANBP9	RAN binding protein 9
219856_at	8.96e-13	1.42e-15	-2.5	-13.8239	25.4494	-2.5	C1orf116	chromosome 1 open reading frame 116
212543_at	8.96e-13	1.43e-15	-2.25	-13.8222	25.446	-2.25	AIM1	absent in melanoma 1
57588_at	8.96e-13	1.45e-15	-2.64	-13.815	25.4312	-2.64	SLC24A3	solute carrier family 24 member 3
218180_s_at	1.08e-12	1.8e-15	-2.3	-13.713	25.22	-2.3	EPS8L2	EPS8 like 2
202107_s_at	1.39e-12	2.38e-15	2.08	13.5814	24.9458	2.08	MCM2	minichromosome maintenance complex component 2
208626_s_at	1.39e-12	2.46e-15	-1.26	-13.5649	24.9112	-1.26	VAT1	vesicle amine transport 1
205464_at	1.39e-12	2.5e-15	-2.91	-13.5588	24.8984	-2.91	SCNN1B	sodium channel epithelial 1 beta subunit
220723_s_at	1.41e-12	2.59e-15	-3.5	-13.5414	24.862	-3.5	CWH43	cell wall biogenesis 43 C-terminal homolog
214665_s_at	1.59e-12	3e-15	-1.12	-13.4736	24.7196	-1.12	CHP1	calcineurin like EF-hand protein 1
203675_at	1.62e-12	3.13e-15	-2.68	-13.4535	24.6772	-2.68	NUCB2	nucleobindin 2
219090_at	1.62e-12	3.22e-15	-2.79	-13.4406	24.65	-2.79	SLC24A3	solute carrier family 24 member 3
212895_s_at	1.62e-12	3.27e-15	-1.12	-13.4333	24.6346	-1.12	ABR	active BCR-related
209004_s_at	2.09e-12	4.4e-15	-1.08	-13.2961	24.3441	-1.08	FBXL5	F-box and leucine rich repeat protein 5
213236_at	2.09e-12	4.4e-15	-2.57	-13.2957	24.3432	-2.57	SASH1	SAM and SH3 domain containing 1
218262_at	2.4e-12	5.17e-15	-1.76	-13.2212	24.1846	-1.76	RMND5B	required for meiotic nuclear division 5 homolog B
210609_s_at	2.51e-12	5.53e-15	-2.65	-13.1906	24.1192	-2.65	TP53I3	tumor protein p53 inducible protein 3
203430_at	2.56e-12	5.74e-15	-1.54	-13.1733	24.0822	-1.54	HEBP2	heme binding protein 2
218935_at	2.67e-12	6.12e-15	-2.54	-13.1444	24.0203	-2.54	EHD3	EH domain containing 3
205530_at	2.84e-12	6.62e-15	-1.9	-13.1086	23.9434	-1.9	ETFDH	electron transfer flavoprotein dehydrogenase
212807_s_at	3.05e-12	7.25e-15	-2.13	-13.0667	23.8534	-2.13	SORT1	sortilin 1
209018_s_at	3.09e-12	7.74e-15	-1.41	-13.0373	23.7901	-1.41	PINK1	PTEN induced putative kinase 1
218705_s_at	3.09e-12	7.75e-15	-1.68	-13.0368	23.789	-1.68	SNX24	sorting nexin 24
210807_s_at	3.09e-12	7.76e-15	-1.65	-13.0359	23.7871	-1.65	SLC16A7	solute carrier family 16 member 7
208079_s_at	3.36e-12	8.61e-15	2.23	12.989	23.6857	2.23	AURKA	aurora kinase A
200070_at	3.92e-12	1.02e-14	-1.2	-12.9121	23.5191	-1.2	CNPPD1	cyclin Pas1/PHO80 domain containing 1
221856_s_at	3.97e-12	1.05e-14	-1.49	-12.8979	23.4882	-1.49	FAM63A	family with sequence similarity 63 member A
204779_s_at	4.29e-12	1.16e-14	2.63	12.8555	23.3959	2.63	HOXB7	homeobox B7
202807_s_at	4.77e-12	1.31e-14	-1.35	-12.801	23.2771	-1.35	TOM1	target of myb1 membrane trafficking protein
219100_at	5.22e-12	1.45e-14	-2.55	-12.7525	23.1709	-2.55	OBFC1	oligonucleotide/oligosaccharide binding fold containing 1
41644_at	5.7e-12	1.61e-14	-2.51	-12.7066	23.0701	-2.51	SASH1	SAM and SH3 domain containing 1
211994_at	5.71e-12	1.64e-14	-1.02	-12.6986	23.0525	-1.02	WNK1	WNK lysine deficient protein kinase 1
33494_at	5.87e-12	1.71e-14	-1.86	-12.6792	23.01	-1.86	ETFDH	electron transfer flavoprotein dehydrogenase
207463_x_at	6.22e-12	1.84e-14	-2.85	-12.6468	22.9386	-2.85	PRSS3	protease, serine 3
217315_s_at	6.28e-12	1.89e-14	-3.41	-12.6348	22.9122	-3.41	KLK13	kallikrein related peptidase 13
218231_at	6.28e-12	1.92e-14	-1.8	-12.6292	22.8998	-1.8	NAGK	N-acetylglucosamine kinase
201454_s_at	6.41e-12	1.99e-14	-1.66	-12.6134	22.8648	-1.66	NPEPPS	aminopeptidase puromycin sensitive
219529_at	6.62e-12	2.08e-14	-5.33	-12.5927	22.8192	-5.33	CLIC3	chloride intracellular channel 3
222333_at	6.86e-12	2.18e-14	-1.46	-12.5709	22.771	-1.46	ALS2CL	ALS2 C-terminal like
204242_s_at	7.53e-12	2.44e-14	-1.26	-12.5215	22.6613	-1.26	ACOX3	acyl-CoA oxidase 3, pristanoyl
216973_s_at	7.53e-12	2.47e-14	2.34	12.517	22.6514	2.34	HOXB7	homeobox B7
208336_s_at	8.07e-12	2.68e-14	-1.64	-12.4805	22.5702	-1.64	TECR	trans-2,3-enoyl-CoA reductase
219787_s_at	8.74e-12	2.94e-14	2.56	12.439	22.4778	2.56	ECT2	epithelial cell transforming 2
212861_at	9.07e-12	3.1e-14	-1.45	-12.4169	22.4283	-1.45	MFSD5	major facilitator superfamily domain containing 5
205730_s_at	1.03e-11	3.55e-14	-2.09	-12.3569	22.2943	-2.09	ABLIM3	actin binding LIM protein family member 3
209091_s_at	1.05e-11	3.73e-14	-1.72	-12.3355	22.2461	-1.72	SH3GLB1	SH3 domain containing GRB2 like endophilin B1
201567_s_at	1.05e-11	3.76e-14	-1.1	-12.3318	22.238	-1.1	GOLGA4	golgin A4
213421_x_at	1.05e-11	3.77e-14	-2.55	-12.3305	22.2351	-2.55	PRSS3	protease, serine 3
208908_s_at	1.13e-11	4.12e-14	-2.12	-12.2912	22.1468	-2.12	CAST	calpastatin
218364_at	1.15e-11	4.22e-14	-1.81	-12.2806	22.1229	-1.81	LRRFIP2	LRR binding FLII interacting protein 2
209019_s_at	1.2e-11	4.46e-14	-1.09	-12.2572	22.0703	-1.09	PINK1	PTEN induced putative kinase 1
212441_at	1.25e-11	4.7e-14	-1.3	-12.2334	22.0166	-1.3	KIAA0232	KIAA0232
221665_s_at	1.26e-11	4.82e-14	-2.91	-12.2226	21.992	-2.91	EPS8L1	EPS8 like 1
200678_x_at	1.26e-11	4.91e-14	-1.59	-12.2152	21.9755	-1.59	GRN	granulin
202662_s_at	1.26e-11	4.93e-14	-1.96	-12.2133	21.9712	-1.96	ITPR2	inositol 1,4,5-trisphosphate receptor type 2
205773_at	1.31e-11	5.16e-14	-2.24	-12.1929	21.9249	-2.24	CPEB3	cytoplasmic polyadenylation element binding protein 3
209872_s_at	1.38e-11	5.51e-14	-1.94	-12.1647	21.8611	-1.94	PKP3	plakophilin 3
216258_s_at	1.49e-11	6.01e-14	-3.1	-12.1268	21.7751	-3.1	SERPINB13	serpin family B member 13
204503_at	1.73e-11	7.07e-14	-2.48	-12.0565	21.6152	-2.48	EVPL	envoplakin
216041_x_at	1.78e-11	7.4e-14	-1.64	-12.0367	21.5702	-1.64	GRN	granulin
210419_at	1.78e-11	7.44e-14	-0.859	-12.0346	21.5655	-0.859	BARX2	BARX homeobox 2
204241_at	1.9e-11	8.03e-14	-1.87	-12.0017	21.4902	-1.87	ACOX3	acyl-CoA oxidase 3, pristanoyl
204641_at	2.02e-11	8.6e-14	1.87	11.9722	21.4228	1.87	NEK2	NIMA related kinase 2
218779_x_at	2.14e-11	9.2e-14	-2.73	-11.9429	21.3557	-2.73	EPS8L1	EPS8 like 1
200863_s_at	2.54e-11	1.11e-13	-1.5	-11.8644	21.1751	-1.5	RAB11A	RAB11A, member RAS oncogene family
221655_x_at	2.59e-11	1.14e-13	-2.47	-11.8502	21.1423	-2.47	EPS8L1	EPS8 like 1
205073_at	2.59e-11	1.15e-13	-2.04	-11.8474	21.1361	-2.04	CYP2J2	cytochrome P450 family 2 subfamily J member 2
219296_at	2.62e-11	1.18e-13	-2.12	-11.8374	21.1129	-2.12	ZDHHC13	zinc finger DHHC-type containing 13
219105_x_at	2.62e-11	1.19e-13	1.48	11.8342	21.1055	1.48	ORC6	origin recognition complex subunit 6
203659_s_at	2.71e-11	1.25e-13	-1.47	-11.8122	21.0548	-1.47	TRIM13	tripartite motif containing 13
213279_at	2.71e-11	1.25e-13	-2.45	-11.811	21.0518	-2.45	DHRS1	dehydrogenase/reductase 1
209679_s_at	2.9e-11	1.36e-13	-2.17	-11.7758	20.9704	-2.17	SMAGP	small cell adhesion glycoprotein
213929_at	2.9e-11	1.37e-13	-2.63	-11.7735	20.9652	-2.63	EXPH5	exophilin 5
210652_s_at	2.92e-11	1.39e-13	-2.27	-11.7664	20.9488	-2.27	TTC39A	tetratricopeptide repeat domain 39A
221081_s_at	2.93e-11	1.4e-13	-1.61	-11.7621	20.9389	-1.61	DENND2D	DENN domain containing 2D
218666_s_at	3.36e-11	1.63e-13	-0.953	-11.6995	20.7935	-0.953	STX17	syntaxin 17
220753_s_at	3.36e-11	1.65e-13	-1.77	-11.6943	20.7813	-1.77	CRYL1	crystallin lambda 1
216470_x_at	3.36e-11	1.66e-13	-1.74	-11.6918	20.7756	-1.74	PRSS2	protease, serine 2
213805_at	3.36e-11	1.67e-13	-1.61	-11.6881	20.767	-1.61	ABHD5	abhydrolase domain containing 5
203467_at	3.42e-11	1.72e-13	-1.75	-11.677	20.741	-1.75	PMM1	phosphomannomutase 1
217930_s_at	3.53e-11	1.8e-13	-1.36	-11.6568	20.694	-1.36	TOLLIP	toll interacting protein
218788_s_at	3.53e-11	1.81e-13	1.7	11.6555	20.6909	1.7	SMYD3	SET and MYND domain containing 3
202661_at	3.64e-11	1.88e-13	-1.23	-11.6387	20.6517	-1.23	ITPR2	inositol 1,4,5-trisphosphate receptor type 2
210276_s_at	3.78e-11	1.97e-13	-1.39	-11.6192	20.6063	-1.39	NOL12///TRIOBP	nucleolar protein 12///TRIO and F-actin binding protein
204728_s_at	3.78e-11	1.99e-13	1.26	11.6156	20.5979	1.26	WDHD1	WD repeat and HMG-box DNA binding protein 1
212058_at	3.79e-11	2.01e-13	1.6	11.6111	20.5875	1.6	U2SURP	U2 snRNP associated SURP domain containing
212969_x_at	4.02e-11	2.15e-13	-1.19	-11.5821	20.5196	-1.19	EML3	echinoderm microtubule associated protein like 3
216125_s_at	4.26e-11	2.29e-13	-1.97	-11.5546	20.4552	-1.97	RANBP9	RAN binding protein 9
218186_at	4.39e-11	2.38e-13	-2.27	-11.5387	20.4178	-2.27	RAB25	RAB25, member RAS oncogene family
201851_at	4.57e-11	2.5e-13	-1.14	-11.5182	20.3697	-1.14	SH3GL1	SH3 domain containing GRB2 like 1, endophilin A2
213050_at	4.84e-11	2.67e-13	-2.02	-11.4908	20.3053	-2.02	COBL	cordon-bleu WH2 repeat protein
206576_s_at	4.97e-11	2.77e-13	-2.68	-11.476	20.2705	-2.68	CEACAM1	carcinoembryonic antigen related cell adhesion molecule 1
202583_s_at	4.97e-11	2.79e-13	-2.42	-11.4722	20.2616	-2.42	RANBP9	RAN binding protein 9
218576_s_at	5.01e-11	2.83e-13	0.863	11.4659	20.2467	0.863	DUSP12	dual specificity phosphatase 12
202730_s_at	5.45e-11	3.11e-13	-1.69	-11.4276	20.1564	-1.69	MIR4680///PDCD4	microRNA 4680///programmed cell death 4 (neoplastic transformation inhibitor)
210398_x_at	5.62e-11	3.23e-13	-2.24	-11.4115	20.1183	-2.24	FUT6	fucosyltransferase 6
206253_at	5.7e-11	3.3e-13	-0.787	-11.4018	20.0954	-0.787	DLG2	discs large MAGUK scaffold protein 2
205185_at	5.74e-11	3.35e-13	-5.02	-11.3958	20.0813	-5.02	SPINK5	serine peptidase inhibitor, Kazal type 5
207018_s_at	5.75e-11	3.38e-13	-1.52	-11.3921	20.0724	-1.52	RAB27B	RAB27B, member RAS oncogene family
209302_at	5.85e-11	3.48e-13	1.11	11.3803	20.0445	1.11	POLR2H	RNA polymerase II subunit H
222362_at	5.85e-11	3.5e-13	-1.64	-11.3782	20.0396	-1.64	AGFG2	ArfGAP with FG repeats 2
209772_s_at	5.88e-11	3.55e-13	-3.25	-11.3718	20.0243	-3.25	CD24	CD24 molecule
219109_at	5.88e-11	3.56e-13	-1.95	-11.3702	20.0205	-1.95	SPAG16	sperm associated antigen 16
218010_x_at	6.01e-11	3.67e-13	-1.15	-11.3579	19.9914	-1.15	PPDPF	pancreatic progenitor cell differentiation and proliferation factor
201761_at	6.12e-11	3.76e-13	1.94	11.3474	19.9666	1.94	MTHFD2	methylenetetrahydrofolate dehydrogenase (NADP+ dependent) 2, methenyltetrahydrofolate cyclohydrolase
201455_s_at	6.35e-11	3.94e-13	-1.23	-11.3285	19.9217	-1.23	NPEPPS	aminopeptidase puromycin sensitive
211026_s_at	6.35e-11	3.96e-13	-3.24	-11.3263	19.9165	-3.24	MGLL	monoglyceride lipase
208978_at	6.61e-11	4.15e-13	-2.09	-11.3064	19.8692	-2.09	CRIP2	cysteine rich protein 2
211284_s_at	6.7e-11	4.24e-13	-1.57	-11.2975	19.848	-1.57	GRN	granulin
204716_at	6.83e-11	4.36e-13	-1.52	-11.2861	19.8209	-1.52	CCDC6	coiled-coil domain containing 6
214168_s_at	6.83e-11	4.39e-13	-2.36	-11.2838	19.8155	-2.36	TJP1	tight junction protein 1
217845_x_at	6.85e-11	4.43e-13	-1.33	-11.2799	19.8062	-1.33	HIGD1A	HIG1 hypoxia inducible domain family member 1A
220120_s_at	7.08e-11	4.61e-13	-1.07	-11.263	19.766	-1.07	EPB41L4A	erythrocyte membrane protein band 4.1 like 4A
218432_at	7.3e-11	4.79e-13	-1.78	-11.2475	19.729	-1.78	FBXO3	F-box protein 3
209691_s_at	7.48e-11	4.93e-13	-1.22	-11.2349	19.699	-1.22	DOK4	docking protein 4
220119_at	7.58e-11	5.04e-13	-1.01	-11.2263	19.6784	-1.01	EPB41L4A	erythrocyte membrane protein band 4.1 like 4A
210101_x_at	8.36e-11	5.59e-13	-1.56	-11.183	19.575	-1.56	SH3GLB1	SH3 domain containing GRB2 like endophilin B1
218792_s_at	8.55e-11	5.76e-13	-1.82	-11.171	19.5463	-1.82	BSPRY	B-box and SPRY domain containing
209873_s_at	8.82e-11	5.98e-13	-1.88	-11.1558	19.5098	-1.88	PKP3	plakophilin 3
212538_at	8.93e-11	6.09e-13	-1.65	-11.1477	19.4904	-1.65	DOCK9	dedicator of cytokinesis 9
220610_s_at	8.95e-11	6.17e-13	-1.32	-11.1429	19.4788	-1.32	LRRFIP2	LRR binding FLII interacting protein 2
219752_at	8.95e-11	6.19e-13	-1.47	-11.1415	19.4754	-1.47	RASAL1	RAS protein activator like 1
219431_at	9.01e-11	6.41e-13	-1.02	-11.127	19.4407	-1.02	ARHGAP10	Rho GTPase activating protein 10
218782_s_at	9.01e-11	6.43e-13	2.05	11.1258	19.4378	2.05	ATAD2	ATPase family, AAA domain containing 2
212324_s_at	9.01e-11	6.43e-13	-1.08	-11.1256	19.4373	-1.08	VPS13D	vacuolar protein sorting 13 homolog D
221524_s_at	9.01e-11	6.43e-13	-2.47	-11.1255	19.437	-2.47	RRAGD	Ras related GTP binding D
209600_s_at	9.01e-11	6.43e-13	-1.56	-11.1254	19.4369	-1.56	ACOX1	acyl-CoA oxidase 1
220800_s_at	9.03e-11	6.48e-13	-2.51	-11.1222	19.4291	-2.51	TMOD3	tropomodulin 3
218271_s_at	9.04e-11	6.53e-13	0.974	11.1191	19.4216	0.974	PARL	presenilin associated rhomboid like
201091_s_at	9.38e-11	6.82e-13	1.55	11.1013	19.379	1.55	CBX3	chromobox 3
206877_at	9.38e-11	6.86e-13	-2.51	-11.0988	19.3731	-2.51	MXD1	MAX dimerization protein 1
216010_x_at	9.68e-11	7.13e-13	-2.19	-11.0834	19.3358	-2.19	FUT3	fucosyltransferase 3 (Lewis blood group)
202983_at	9.79e-11	7.25e-13	1.96	11.0763	19.3188	1.96	HLTF	helicase like transcription factor
206884_s_at	1.01e-10	7.49e-13	-5.36	-11.0629	19.2865	-5.36	SCEL	sciellin
212412_at	1.01e-10	7.55e-13	-1.28	-11.0598	19.279	-1.28	PDLIM5	PDZ and LIM domain 5
91826_at	1.03e-10	7.73e-13	-2.91	-11.0498	19.2549	-2.91	EPS8L1	EPS8 like 1
206200_s_at	1.03e-10	7.83e-13	-1.49	-11.0447	19.2426	-1.49	ANXA11	annexin A11
209365_s_at	1.05e-10	8.02e-13	-3.79	-11.035	19.2194	-3.79	ECM1	extracellular matrix protein 1
211882_x_at	1.07e-10	8.19e-13	-2.27	-11.0262	19.1981	-2.27	FUT6	fucosyltransferase 6
204033_at	1.08e-10	8.35e-13	1.97	11.0183	19.179	1.97	TRIP13	thyroid hormone receptor interactor 13
218618_s_at	1.12e-10	8.73e-13	2.25	11.0004	19.1356	2.25	LOC101928615///FNDC3B	uncharacterized LOC101928615///fibronectin type III domain containing 3B
214274_s_at	1.16e-10	9.05e-13	-1.62	-10.9856	19.0998	-1.62	ACAA1	acetyl-CoA acyltransferase 1
206875_s_at	1.2e-10	9.4e-13	-1.58	-10.9699	19.062	-1.58	SLK	STE20 like kinase
200965_s_at	1.23e-10	9.69e-13	-2.62	-10.9574	19.0317	-2.62	ABLIM1	actin binding LIM protein 1
214328_s_at	1.23e-10	9.75e-13	0.937	10.9552	19.0263	0.937	HSP90AA1	heat shock protein 90 alpha family class A member 1
213501_at	1.24e-10	9.94e-13	-1.86	-10.9474	19.0073	-1.86	ACOX1	acyl-CoA oxidase 1
211885_x_at	1.35e-10	1.09e-12	-1.83	-10.9108	18.9184	-1.83	FUT6	fucosyltransferase 6
216244_at	1.35e-10	1.09e-12	-2.25	-10.9094	18.915	-2.25	IL1RN	interleukin 1 receptor antagonist
213457_at	1.38e-10	1.12e-12	2.28	10.8976	18.8864	2.28	MFHAS1	malignant fibrous histiocytoma amplified sequence 1
219597_s_at	1.39e-10	1.14e-12	-2.38	-10.8921	18.8731	-2.38	DUOX1	dual oxidase 1
210257_x_at	1.39e-10	1.15e-12	-1.63	-10.8894	18.8666	-1.63	CUL4B	cullin 4B
211597_s_at	1.41e-10	1.16e-12	-3.8	-10.8831	18.8512	-3.8	HOPX	HOP homeobox
218328_at	1.41e-10	1.17e-12	-0.831	-10.8792	18.8416	-0.831	COQ4	coenzyme Q4
200037_s_at	1.56e-10	1.3e-12	1.27	10.8366	18.7379	1.27	CBX3	chromobox 3
213811_x_at	1.57e-10	1.32e-12	1.05	10.8312	18.7247	1.05	TCF3	transcription factor 3
201710_at	1.57e-10	1.34e-12	1.35	10.8246	18.7085	1.35	MYBL2	MYB proto-oncogene like 2
218109_s_at	1.57e-10	1.34e-12	-1.04	-10.8244	18.7081	-1.04	MFSD1	major facilitator superfamily domain containing 1
203213_at	1.57e-10	1.35e-12	1.92	10.8236	18.7062	1.92	CDK1	cyclin dependent kinase 1
202731_at	1.57e-10	1.35e-12	-2.08	-10.8232	18.7051	-2.08	MIR4680///PDCD4	microRNA 4680///programmed cell death 4 (neoplastic transformation inhibitor)
218171_at	1.59e-10	1.37e-12	-1.4	-10.8178	18.6921	-1.4	VPS4B	vacuolar protein sorting 4 homolog B
210461_s_at	1.61e-10	1.4e-12	-1.81	-10.8083	18.6687	-1.81	ABLIM1	actin binding LIM protein 1
202734_at	1.61e-10	1.4e-12	-2.09	-10.8073	18.6664	-2.09	TRIP10	thyroid hormone receptor interactor 10
221203_s_at	1.62e-10	1.41e-12	1.52	10.8041	18.6585	1.52	YEATS2	YEATS domain containing 2
207828_s_at	1.62e-10	1.42e-12	1.54	10.8014	18.6519	1.54	CENPF	centromere protein F
220090_at	1.67e-10	1.48e-12	-6.4	-10.7854	18.6127	-6.4	CRNN	cornulin
221404_at	1.67e-10	1.49e-12	-1.48	-10.7828	18.6065	-1.48	IL36A	interleukin 36, alpha
214039_s_at	1.67e-10	1.49e-12	1.74	10.7817	18.6037	1.74	LAPTM4B	lysosomal protein transmembrane 4 beta
207467_x_at	1.84e-10	1.66e-12	-1.86	-10.7404	18.5026	-1.86	CAST	calpastatin
211883_x_at	1.84e-10	1.66e-12	-2.48	-10.7401	18.5017	-2.48	CEACAM1	carcinoembryonic antigen related cell adhesion molecule 1
212712_at	1.88e-10	1.71e-12	-1.02	-10.7277	18.4715	-1.02	CAMSAP1	calmodulin regulated spectrin associated protein 1
216074_x_at	1.92e-10	1.75e-12	-0.972	-10.7173	18.4459	-0.972	WWC1	WW and C2 domain containing 1
212711_at	1.92e-10	1.75e-12	-1.18	-10.717	18.4452	-1.18	CAMSAP1	calmodulin regulated spectrin associated protein 1
214734_at	1.98e-10	1.83e-12	-2.25	-10.7008	18.4053	-2.25	EXPH5	exophilin 5
205759_s_at	2e-10	1.85e-12	-2.82	-10.6957	18.3928	-2.82	SULT2B1	sulfotransferase family 2B member 1
218355_at	2.1e-10	1.95e-12	2.02	10.6744	18.3404	2.02	KIF4A	kinesin family member 4A
210868_s_at	2.13e-10	1.99e-12	-2.05	-10.6667	18.3214	-2.05	ELOVL6	ELOVL fatty acid elongase 6
221896_s_at	2.14e-10	2.01e-12	-1.51	-10.6626	18.3113	-1.51	HIGD1A	HIG1 hypoxia inducible domain family member 1A
220073_s_at	2.15e-10	2.03e-12	-1.26	-10.659	18.3025	-1.26	PLEKHG6	pleckstrin homology and RhoGEF domain containing G6
218929_at	2.18e-10	2.06e-12	-1.3	-10.6518	18.2848	-1.3	CDKN2AIP	CDKN2A interacting protein
212510_at	2.18e-10	2.09e-12	-2.28	-10.6473	18.2737	-2.28	GPD1L	glycerol-3-phosphate dehydrogenase 1-like
204580_at	2.18e-10	2.09e-12	3.67	10.6472	18.2734	3.67	MMP12	matrix metallopeptidase 12
204518_s_at	2.26e-10	2.17e-12	-1.32	-10.6317	18.2351	-1.32	PPIC	peptidylprolyl isomerase C
201839_s_at	2.3e-10	2.22e-12	2.64	10.6222	18.2118	2.64	EPCAM	epithelial cell adhesion molecule
213174_at	2.39e-10	2.33e-12	-2.59	-10.6026	18.1633	-2.59	TTC9	tetratricopeptide repeat domain 9
203853_s_at	2.39e-10	2.33e-12	-0.971	-10.6022	18.1622	-0.971	GAB2	GRB2 associated binding protein 2
203724_s_at	2.39e-10	2.34e-12	-1.25	-10.6019	18.1617	-1.25	RUFY3	RUN and FYVE domain containing 3
218191_s_at	2.41e-10	2.37e-12	-1.28	-10.5955	18.1458	-1.28	LMBRD1	LMBR1 domain containing 1
206482_at	2.42e-10	2.39e-12	-3.21	-10.5932	18.1401	-3.21	PTK6	protein tyrosine kinase 6
202666_s_at	2.51e-10	2.49e-12	1.48	10.5768	18.0994	1.48	ACTL6A	actin like 6A
220750_s_at	2.66e-10	2.66e-12	0.871	10.5494	18.0316	0.871	P3H1	prolyl 3-hydroxylase 1
200608_s_at	2.66e-10	2.67e-12	1.04	10.5489	18.0303	1.04	RAD21	RAD21 cohesin complex component
221536_s_at	2.66e-10	2.68e-12	1.26	10.5477	18.0274	1.26	LSG1	large 60S subunit nuclear export GTPase 1
201897_s_at	2.66e-10	2.68e-12	1.86	10.5463	18.0241	1.86	CKS1B	CDC28 protein kinase regulatory subunit 1B
201276_at	2.73e-10	2.77e-12	-1.09	-10.5342	17.9939	-1.09	RAB5B	RAB5B, member RAS oncogene family
208898_at	2.82e-10	2.87e-12	-1.43	-10.5196	17.9576	-1.43	ATP6V1D	ATPase H+ transporting V1 subunit D
204092_s_at	2.91e-10	2.98e-12	1.98	10.505	17.9214	1.98	AURKA	aurora kinase A
218485_s_at	2.98e-10	3.06e-12	-1.3	-10.4939	17.8938	-1.3	SLC35C1	solute carrier family 35 member C1
218847_at	3.05e-10	3.14e-12	2.26	10.4832	17.8673	2.26	IGF2BP2	insulin like growth factor 2 mRNA binding protein 2
204023_at	3.21e-10	3.32e-12	2.17	10.4612	17.8125	2.17	RFC4	replication factor C subunit 4
218726_at	3.26e-10	3.39e-12	1.54	10.4533	17.7928	1.54	HJURP	Holliday junction recognition protein
206364_at	3.26e-10	3.41e-12	2.12	10.4507	17.7863	2.12	KIF14	kinesin family member 14
218736_s_at	3.31e-10	3.47e-12	-2.47	-10.4436	17.7686	-2.47	PALMD	palmdelphin
203956_at	3.39e-10	3.58e-12	1.09	10.4322	17.7401	1.09	MORC2	MORC family CW-type zinc finger 2
205145_s_at	3.43e-10	3.63e-12	-0.995	-10.4258	17.7242	-0.995	MYL5	myosin light chain 5
221656_s_at	3.48e-10	3.7e-12	-1.58	-10.4185	17.7061	-1.58	ARHGEF10L	Rho guanine nucleotide exchange factor 10 like
218885_s_at	3.53e-10	3.77e-12	-2.91	-10.4111	17.6877	-2.91	GALNT12	polypeptide N-acetylgalactosaminyltransferase 12
208740_at	3.54e-10	3.8e-12	-1.08	-10.4079	17.6795	-1.08	SAP18	Sin3A associated protein 18
214101_s_at	3.6e-10	3.88e-12	-1.53	-10.3994	17.6583	-1.53	NPEPPS	aminopeptidase puromycin sensitive
202129_s_at	3.63e-10	3.93e-12	-2.3	-10.3946	17.6465	-2.3	RIOK3	RIO kinase 3
220318_at	3.67e-10	3.98e-12	-1.1	-10.3893	17.6331	-1.1	EPN3	epsin 3
206004_at	3.69e-10	4.02e-12	-5.57	-10.3853	17.6232	-5.57	TGM3	transglutaminase 3
210559_s_at	3.69e-10	4.04e-12	1.89	10.3835	17.6187	1.89	CDK1	cyclin dependent kinase 1
214047_s_at	3.86e-10	4.25e-12	0.98	10.3641	17.5701	0.98	MBD4	methyl-CpG binding domain 4, DNA glycosylase
203442_x_at	3.91e-10	4.32e-12	-1.25	-10.3571	17.5525	-1.25	EML3	echinoderm microtubule associated protein like 3
219930_at	4.12e-10	4.57e-12	-0.992	-10.3349	17.4968	-0.992	KLF8	Kruppel like factor 8
211362_s_at	4.32e-10	4.81e-12	-2.39	-10.3145	17.4458	-2.39	SERPINB13	serpin family B member 13
217234_s_at	4.49e-10	5.02e-12	-1.46	-10.2982	17.4048	-1.46	EZR	ezrin
213085_s_at	4.54e-10	5.09e-12	-1.33	-10.2923	17.3901	-1.33	WWC1	WW and C2 domain containing 1
213463_s_at	4.57e-10	5.15e-12	-0.834	-10.288	17.3792	-0.834	FAM149B1	family with sequence similarity 149 member B1
201412_at	4.62e-10	5.23e-12	-1.81	-10.2819	17.3639	-1.81	LRP10	LDL receptor related protein 10
216228_s_at	5.4e-10	6.13e-12	1.33	10.2194	17.2063	1.33	WDHD1	WD repeat and HMG-box DNA binding protein 1
214106_s_at	5.43e-10	6.19e-12	-1.53	-10.2157	17.1971	-1.53	GMDS	GDP-mannose 4,6-dehydratase
211935_at	5.46e-10	6.25e-12	0.715	10.2114	17.1862	0.715	ARL6IP1	ADP ribosylation factor like GTPase 6 interacting protein 1
209357_at	5.61e-10	6.44e-12	-2.42	-10.1996	17.1565	-2.42	CITED2	Cbp/p300 interacting transactivator with Glu/Asp rich carboxy-terminal domain 2
212621_at	5.71e-10	6.59e-12	1.41	10.191	17.1348	1.41	NEMP1	nuclear envelope integral membrane protein 1
211889_x_at	5.73e-10	6.64e-12	-2.09	-10.1882	17.1275	-2.09	CEACAM1	carcinoembryonic antigen related cell adhesion molecule 1
201377_at	5.76e-10	6.71e-12	0.977	10.1837	17.1162	0.977	UBAP2L	ubiquitin associated protein 2 like
201181_at	5.76e-10	6.72e-12	-1.41	-10.1833	17.1153	-1.41	GNAI3	G protein subunit alpha i3
211559_s_at	5.79e-10	6.78e-12	-2.64	-10.1796	17.1058	-2.64	CCNG2	cyclin G2
202705_at	6.04e-10	7.1e-12	1.6	10.1618	17.0608	1.6	CCNB2	cyclin B2
218204_s_at	6.54e-10	7.76e-12	-1.49	-10.1269	16.9724	-1.49	FYCO1	FYVE and coiled-coil domain containing 1
210776_x_at	6.54e-10	7.77e-12	1.09	10.1262	16.9708	1.09	TCF3	transcription factor 3
200864_s_at	6.54e-10	7.79e-12	-1.49	-10.1256	16.9693	-1.49	RAB11A	RAB11A, member RAS oncogene family
210817_s_at	6.56e-10	7.83e-12	-1.13	-10.1235	16.964	-1.13	CALCOCO2	calcium binding and coiled-coil domain 2
215684_s_at	6.61e-10	7.92e-12	-1.53	-10.119	16.9525	-1.53	ASCC2	activating signal cointegrator 1 complex subunit 2
208029_s_at	6.71e-10	8.08e-12	2.31	10.1113	16.9329	2.31	LAPTM4B	lysosomal protein transmembrane 4 beta
217746_s_at	6.88e-10	8.31e-12	-1.44	-10.1003	16.9049	-1.44	PDCD6IP	programmed cell death 6 interacting protein
201325_s_at	6.93e-10	8.4e-12	-3.91	-10.0958	16.8936	-3.91	EMP1	epithelial membrane protein 1
200928_s_at	7.02e-10	8.54e-12	-1.08	-10.0894	16.8773	-1.08	RAB14	RAB14, member RAS oncogene family
222127_s_at	7.25e-10	8.86e-12	-1.11	-10.0753	16.8416	-1.11	EXOC1	exocyst complex component 1
218028_at	7.31e-10	8.96e-12	-1.3	-10.0707	16.8297	-1.3	MIR6734///ELOVL1	microRNA 6734///ELOVL fatty acid elongase 1
206335_at	7.37e-10	9.07e-12	0.837	10.0662	16.8182	0.837	GALNS	galactosamine (N-acetyl)-6-sulfatase
211725_s_at	7.46e-10	9.23e-12	2.04	10.0592	16.8004	2.04	BID	BH3 interacting domain death agonist
204777_s_at	7.46e-10	9.24e-12	-5.85	-10.0588	16.7994	-5.85	MAL	mal, T-cell differentiation protein
202954_at	7.53e-10	9.36e-12	1.71	10.0537	16.7864	1.71	UBE2C	ubiquitin conjugating enzyme E2 C
221926_s_at	7.9e-10	9.86e-12	-0.964	-10.0336	16.7353	-0.964	IL17RC	interleukin 17 receptor C
218035_s_at	8.03e-10	1.01e-11	-1.99	-10.0257	16.7151	-1.99	RBM47	RNA binding motif protein 47
218910_at	8.41e-10	1.06e-11	-1.26	-10.0067	16.6666	-1.26	ANO10	anoctamin 10
211612_s_at	8.43e-10	1.06e-11	-2.23	-10.004	16.6597	-2.23	IL13RA1	interleukin 13 receptor subunit alpha 1
202770_s_at	8.53e-10	1.08e-11	-2.73	-9.99831	16.6453	-2.73	CCNG2	cyclin G2
211548_s_at	8.77e-10	1.11e-11	-4.31	-9.98616	16.6142	-4.31	HPGD	hydroxyprostaglandin dehydrogenase 15-(NAD)
213911_s_at	8.95e-10	1.14e-11	0.887	9.97662	16.5899	0.887	H2AFZ	H2A histone family member Z
208836_at	9.07e-10	1.16e-11	1.26	9.97024	16.5736	1.26	ATP1B3	ATPase Na+/K+ transporting subunit beta 3
219374_s_at	9.27e-10	1.19e-11	-1.08	-9.96042	16.5485	-1.08	ALG9	ALG9, alpha-1,2-mannosyltransferase
215103_at	9.45e-10	1.22e-11	-2.82	-9.95175	16.5262	-2.82	CYP2C18	cytochrome P450 family 2 subfamily C member 18
220289_s_at	9.5e-10	1.23e-11	-2.44	-9.9481	16.5169	-2.44	AIM1L	absent in melanoma 1-like
220620_at	9.54e-10	1.25e-11	-5.63	-9.94301	16.5039	-5.63	CRCT1	cysteine rich C-terminal 1
201786_s_at	9.54e-10	1.25e-11	0.907	9.94296	16.5038	0.907	ADAR	adenosine deaminase, RNA specific
203311_s_at	9.54e-10	1.25e-11	-1.33	-9.94277	16.5033	-1.33	ARF6	ADP ribosylation factor 6
205977_s_at	9.61e-10	1.26e-11	-1.52	-9.93869	16.4928	-1.52	EPHA1	EPH receptor A1
213114_at	9.92e-10	1.31e-11	-0.774	-9.92474	16.4571	-0.774
206102_at	9.94e-10	1.31e-11	1.61	9.92277	16.452	1.61	GINS1	GINS complex subunit 1
204048_s_at	9.96e-10	1.32e-11	-1.84	-9.92078	16.4469	-1.84	PHACTR2	phosphatase and actin regulator 2
220364_at	1e-09	1.33e-11	-0.853	-9.91621	16.4352	-0.853	EPB41L4A-AS2	EPB41L4A antisense RNA 2 (head to head)
203585_at	1.01e-09	1.35e-11	-3.05	-9.91256	16.4259	-3.05	ZNF185	zinc finger protein 185 (LIM domain)
208691_at	1.01e-09	1.35e-11	1.88	9.91214	16.4248	1.88	TFRC	transferrin receptor
204146_at	1.01e-09	1.36e-11	2.08	9.90956	16.4182	2.08	RAD51AP1	RAD51 associated protein 1
210479_s_at	1.01e-09	1.37e-11	-1.98	-9.90614	16.4094	-1.98	RORA	RAR related orphan receptor A
220013_at	1.01e-09	1.37e-11	-2.89	-9.90565	16.4081	-2.89	EPHX3	epoxide hydrolase 3
213172_at	1.03e-09	1.4e-11	-2.92	-9.89844	16.3896	-2.92	TTC9	tetratricopeptide repeat domain 9
207057_at	1.04e-09	1.41e-11	-3.32	-9.89356	16.3771	-3.32	SLC16A7	solute carrier family 16 member 7
200593_s_at	1.04e-09	1.42e-11	0.795	9.89317	16.3761	0.795	HNRNPU	heterogeneous nuclear ribonucleoprotein U
203987_at	1.05e-09	1.43e-11	1.41	9.88838	16.3638	1.41	FZD6	frizzled class receptor 6
214624_at	1.17e-09	1.61e-11	-2.98	-9.84297	16.247	-2.98	UPK1A	uroplakin 1A
207714_s_at	1.23e-09	1.69e-11	1.98	9.82394	16.1981	1.98	SERPINH1	serpin family H member 1
221261_x_at	1.25e-09	1.72e-11	1.94	9.81775	16.1821	1.94	SNORA11E///SNORA11D///MAGED4///MAGED4B	small nucleolar RNA, H/ACA box 11E///small nucleolar RNA, H/ACA box 11D///MAGE family member D4///MAGE family member D4B
218739_at	1.25e-09	1.73e-11	-2.07	-9.81574	16.1769	-2.07	ABHD5	abhydrolase domain containing 5
205622_at	1.25e-09	1.73e-11	-1.03	-9.8152	16.1755	-1.03	SMPD2	sphingomyelin phosphodiesterase 2
202660_at	1.25e-09	1.75e-11	-2.36	-9.81155	16.1661	-2.36	ITPR2	inositol 1,4,5-trisphosphate receptor type 2
205248_at	1.29e-09	1.8e-11	-1.85	-9.80009	16.1365	-1.85	DOPEY2	dopey family member 2
221811_at	1.29e-09	1.81e-11	-0.784	-9.79762	16.1302	-0.784	PGAP3	post-GPI attachment to proteins 3
202633_at	1.32e-09	1.86e-11	1.24	9.78726	16.1034	1.24	TOPBP1	topoisomerase (DNA) II binding protein 1
209512_at	1.37e-09	1.93e-11	-1.73	-9.77352	16.0679	-1.73	HSDL2	hydroxysteroid dehydrogenase like 2
215704_at	1.42e-09	2.01e-11	-4.25	-9.75838	16.0288	-4.25	FLG	filaggrin
203913_s_at	1.45e-09	2.06e-11	-4.39	-9.74874	16.0039	-4.39	HPGD	hydroxyprostaglandin dehydrogenase 15-(NAD)
213005_s_at	1.46e-09	2.09e-11	-2.14	-9.74284	15.9886	-2.14	KANK1	KN motif and ankyrin repeat domains 1
209668_x_at	1.46e-09	2.1e-11	-2.11	-9.7424	15.9875	-2.11	CES2	carboxylesterase 2
203914_x_at	1.48e-09	2.12e-11	-4.31	-9.73807	15.9763	-4.31	HPGD	hydroxyprostaglandin dehydrogenase 15-(NAD)
205783_at	1.52e-09	2.18e-11	-4.34	-9.72669	15.9468	-4.34	KLK13	kallikrein related peptidase 13
218487_at	1.56e-09	2.25e-11	-1.33	-9.71447	15.9151	-1.33	ALAD	aminolevulinate dehydratase
209484_s_at	1.6e-09	2.32e-11	0.932	9.70368	15.8872	0.932	NSL1	NSL1, MIS12 kinetochore complex component
219491_at	1.63e-09	2.37e-11	0.862	9.69507	15.8648	0.862	LRFN4	leucine rich repeat and fibronectin type III domain containing 4
217870_s_at	1.63e-09	2.38e-11	-0.958	-9.69322	15.8601	-0.958	CMPK1	cytidine/uridine monophosphate kinase 1
208751_at	1.64e-09	2.4e-11	-1.42	-9.69031	15.8525	-1.42	NAPA	NSF attachment protein alpha
206491_s_at	1.69e-09	2.49e-11	-1.26	-9.67654	15.8168	-1.26	NAPA	NSF attachment protein alpha
219476_at	1.69e-09	2.49e-11	-3.17	-9.6761	15.8156	-3.17	C1orf116	chromosome 1 open reading frame 116
214490_at	1.73e-09	2.56e-11	-0.692	-9.66587	15.7891	-0.692	ARSF	arylsulfatase F
202296_s_at	1.74e-09	2.58e-11	-1.16	-9.66324	15.7822	-1.16	RER1	retention in endoplasmic reticulum sorting receptor 1
222036_s_at	1.76e-09	2.61e-11	1.21	9.65877	15.7706	1.21	MCM4	minichromosome maintenance complex component 4
212801_at	1.87e-09	2.79e-11	1.1	9.63348	15.7048	1.1	MIR1178///CIT	microRNA 1178///citron rho-interacting serine/threonine kinase
202320_at	1.88e-09	2.82e-11	-0.838	-9.6293	15.694	-0.838	GTF3C1	general transcription factor IIIC subunit 1
211689_s_at	1.88e-09	2.82e-11	-2.8	-9.6286	15.6921	-2.8	TMPRSS2	transmembrane protease, serine 2
204822_at	1.89e-09	2.84e-11	1.61	9.62687	15.6876	1.61	TTK	TTK protein kinase
200060_s_at	1.93e-09	2.9e-11	0.843	9.61776	15.6639	0.843	RNPS1	RNA binding protein with serine rich domain 1
202362_at	2.01e-09	3.03e-11	-1.12	-9.60106	15.6204	-1.12	RAP1A	RAP1A, member of RAS oncogene family
221505_at	2.03e-09	3.07e-11	0.925	9.59626	15.6079	0.925	ANP32E	acidic nuclear phosphoprotein 32 family member E
202369_s_at	2.03e-09	3.08e-11	1.49	9.59513	15.6049	1.49	TRAM2	translocation associated membrane protein 2
216804_s_at	2.07e-09	3.16e-11	-1.31	-9.58565	15.5802	-1.31	PDLIM5	PDZ and LIM domain 5
200644_at	2.08e-09	3.18e-11	2.55	9.58362	15.5749	2.55	MARCKSL1	MARCKS like 1
218928_s_at	2.15e-09	3.3e-11	-1.02	-9.56921	15.5373	-1.02	SLC37A1	solute carrier family 37 member 1
221737_at	2.19e-09	3.37e-11	0.764	9.56077	15.5152	0.764	GNA12	G protein subunit alpha 12
204603_at	2.19e-09	3.38e-11	1.16	9.55954	15.512	1.16	EXO1	exonuclease 1
202096_s_at	2.23e-09	3.46e-11	-1.59	-9.5513	15.4905	-1.59	TSPO	translocator protein
200959_at	2.25e-09	3.5e-11	0.952	9.54702	15.4793	0.952	FUS	FUS RNA binding protein
218562_s_at	2.25e-09	3.5e-11	-1.46	-9.54636	15.4776	-1.46	TMEM57	transmembrane protein 57
214070_s_at	2.27e-09	3.55e-11	-1.99	-9.54166	15.4653	-1.99	ATP10B	ATPase phospholipid transporting 10B (putative)
215510_at	2.3e-09	3.6e-11	-0.651	-9.53632	15.4513	-0.651	ETV2	ETS variant 2
205339_at	2.39e-09	3.76e-11	1.52	9.51962	15.4076	1.52	STIL	SCL/TAL1 interrupting locus
203791_at	2.48e-09	3.91e-11	-1.44	-9.50472	15.3686	-1.44	DMXL1	Dmx like 1
208899_x_at	2.48e-09	3.91e-11	-1.57	-9.50434	15.3676	-1.57	ATP6V1D	ATPase H+ transporting V1 subunit D
215138_s_at	2.48e-09	3.93e-11	-0.853	-9.50269	15.3633	-0.853	KAZN	kazrin, periplakin interacting protein
206295_at	2.51e-09	4e-11	-3.29	-9.49576	15.3451	-3.29	IL18	interleukin 18
214364_at	2.51e-09	4e-11	-1.22	-9.49575	15.3451	-1.22	MTERF4	mitochondrial transcription termination factor 4
214091_s_at	2.62e-09	4.19e-11	-3.27	-9.47889	15.3009	-3.27	GPX3	glutathione peroxidase 3
207911_s_at	2.65e-09	4.24e-11	-1.04	-9.47399	15.2881	-1.04	TGM5	transglutaminase 5
202893_at	2.65e-09	4.26e-11	-1.39	-9.47245	15.284	-1.39	UNC13B	unc-13 homolog B
207943_x_at	2.66e-09	4.3e-11	-1.33	-9.46848	15.2736	-1.33	PLAGL1	PLAG1 like zinc finger 1
217885_at	2.66e-09	4.31e-11	1.04	9.46828	15.2731	1.04	IPO9	importin 9
201612_at	2.67e-09	4.33e-11	-1.8	-9.46617	15.2675	-1.8	ALDH9A1	aldehyde dehydrogenase 9 family member A1
210001_s_at	2.7e-09	4.38e-11	1.6	9.46142	15.2551	1.6	SOCS1	suppressor of cytokine signaling 1
202787_s_at	2.73e-09	4.45e-11	-1	-9.45572	15.2401	-1	MAPKAPK3	mitogen-activated protein kinase-activated protein kinase 3
206284_x_at	2.74e-09	4.48e-11	-1.83	-9.45335	15.2339	-1.83	CLTB	clathrin light chain B
207980_s_at	2.76e-09	4.51e-11	-2.93	-9.4504	15.2261	-2.93	CITED2	Cbp/p300 interacting transactivator with Glu/Asp rich carboxy-terminal domain 2
203214_x_at	2.81e-09	4.63e-11	1.68	9.4405	15.2001	1.68	CDK1	cyclin dependent kinase 1
210096_at	2.81e-09	4.64e-11	-4.05	-9.44036	15.1997	-4.05	CYP4B1	cytochrome P450 family 4 subfamily B member 1
218137_s_at	2.84e-09	4.68e-11	-1.38	-9.43646	15.1895	-1.38	SMAP1	small ArfGAP 1
208820_at	2.85e-09	4.72e-11	1.12	9.43389	15.1827	1.12	PTK2	protein tyrosine kinase 2
201413_at	2.98e-09	4.94e-11	-1.25	-9.41604	15.1358	-1.25	HSD17B4	hydroxysteroid 17-beta dehydrogenase 4
202826_at	3.18e-09	5.3e-11	-1.34	-9.38991	15.067	-1.34	SPINT1	serine peptidase inhibitor, Kunitz type 1
206008_at	3.18e-09	5.3e-11	-3.46	-9.38959	15.0661	-3.46	TGM1	transglutaminase 1
214076_at	3.3e-09	5.53e-11	-0.88	-9.37396	15.0249	-0.88	GFOD2	glucose-fructose oxidoreductase domain containing 2
213730_x_at	3.34e-09	5.62e-11	0.825	9.36795	15.0091	0.825	TCF3	transcription factor 3
205930_at	3.34e-09	5.62e-11	0.902	9.36786	15.0088	0.902	GTF2E1	general transcription factor IIE subunit 1
210220_at	3.36e-09	5.67e-11	1.34	9.36459	15.0002	1.34	FZD2	frizzled class receptor 2
210480_s_at	3.42e-09	5.79e-11	-1.63	-9.35629	14.9783	-1.63	MYO6	myosin VI
205479_s_at	3.46e-09	5.87e-11	2.18	9.35115	14.9647	2.18	PLAU	plasminogen activator, urokinase
202088_at	3.49e-09	5.94e-11	1.26	9.34725	14.9544	1.26	SLC39A6	solute carrier family 39 member 6
209642_at	3.52e-09	6e-11	2.23	9.34344	14.9444	2.23	BUB1	BUB1 mitotic checkpoint serine/threonine kinase
210904_s_at	3.59e-09	6.18e-11	-1.98	-9.33238	14.9151	-1.98	IL13RA1	interleukin 13 receptor subunit alpha 1
203046_s_at	3.59e-09	6.18e-11	1.25	9.33238	14.9151	1.25	TIMELESS	timeless circadian clock
212268_at	3.59e-09	6.18e-11	-3.61	-9.33224	14.9148	-3.61	SERPINB1	serpin family B member 1
209875_s_at	3.6e-09	6.2e-11	4.63	9.33095	14.9114	4.63	SPP1	secreted phosphoprotein 1
203407_at	3.63e-09	6.28e-11	-3.09	-9.32612	14.8986	-3.09	PPL	periplakin
210399_x_at	3.65e-09	6.33e-11	-2.28	-9.32292	14.8901	-2.28	FUT6	fucosyltransferase 6
204647_at	3.69e-09	6.42e-11	1.73	9.31772	14.8764	1.73	HOMER3	homer scaffolding protein 3
55692_at	3.69e-09	6.42e-11	-1.17	-9.31762	14.8761	-1.17	ELMO2	engulfment and cell motility 2
218741_at	3.69e-09	6.45e-11	1.11	9.31618	14.8723	1.11	CENPM	centromere protein M
201758_at	3.69e-09	6.46e-11	-1.02	-9.31545	14.8704	-1.02	TSG101	tumor susceptibility 101
218677_at	3.73e-09	6.54e-11	-2.24	-9.31064	14.8576	-2.24	S100A14	S100 calcium binding protein A14
222039_at	3.74e-09	6.58e-11	1.4	9.30875	14.8527	1.4	KIF18B	kinesin family member 18B
203175_at	3.77e-09	6.66e-11	-0.871	-9.30419	14.8406	-0.871	RHOG	ras homolog family member G
205733_at	3.95e-09	6.98e-11	1.69	9.28634	14.7933	1.69	BLM	Bloom syndrome RecQ like helicase
201818_at	3.98e-09	7.05e-11	2.02	9.2825	14.7831	2.02	LPCAT1	lysophosphatidylcholine acyltransferase 1
211712_s_at	4.01e-09	7.13e-11	-2.85	-9.27858	14.7728	-2.85	ANXA9	annexin A9
203764_at	4.01e-09	7.15e-11	2	9.2775	14.7699	2	DLGAP5	DLG associated protein 5
203857_s_at	4.01e-09	7.17e-11	1.51	9.27618	14.7664	1.51	MIR7110///PDIA5	microRNA 7110///protein disulfide isomerase family A member 5
209714_s_at	4.01e-09	7.18e-11	2	9.27605	14.7661	2	CDKN3	cyclin dependent kinase inhibitor 3
218024_at	4.08e-09	7.32e-11	-1.17	-9.26854	14.7461	-1.17	MPC1	mitochondrial pyruvate carrier 1
203243_s_at	4.08e-09	7.34e-11	-1.45	-9.26765	14.7438	-1.45	PDLIM5	PDZ and LIM domain 5
202016_at	4.16e-09	7.51e-11	2.41	9.25906	14.721	2.41	MEST	mesoderm specific transcript
217508_s_at	4.25e-09	7.69e-11	-2.24	-9.2501	14.6972	-2.24	C18orf25	chromosome 18 open reading frame 25
202592_at	4.31e-09	7.82e-11	-0.924	-9.24397	14.681	-0.924	BLOC1S1	biogenesis of lysosomal organelles complex 1 subunit 1
210416_s_at	4.39e-09	7.99e-11	0.93	9.2359	14.6595	0.93	CHEK2	checkpoint kinase 2
201088_at	4.44e-09	8.1e-11	1.05	9.23069	14.6457	1.05	KPNA2	karyopherin subunit alpha 2
219680_at	4.45e-09	8.13e-11	-1.15	-9.2292	14.6418	-1.15	NLRX1	NLR family member X1
222065_s_at	4.45e-09	8.14e-11	-1.16	-9.22874	14.6405	-1.16	FLII	FLII, actin remodeling protein
203988_s_at	4.45e-09	8.18e-11	1.24	9.22703	14.636	1.24	FUT8	fucosyltransferase 8
215395_x_at	4.45e-09	8.19e-11	-1.22	-9.22677	14.6353	-1.22	PRSS3P2	protease, serine 3 pseudogene 2
214987_at	4.45e-09	8.2e-11	-0.571	-9.22608	14.6334	-0.571	GAB1	GRB2 associated binding protein 1
210933_s_at	4.52e-09	8.37e-11	1.4	9.21856	14.6135	1.4	FSCN1	fascin actin-bundling protein 1
202537_s_at	4.63e-09	8.59e-11	-1.34	-9.20877	14.5875	-1.34	CHMP2B	charged multivesicular body protein 2B
208795_s_at	4.64e-09	8.62e-11	1.46	9.20739	14.5838	1.46	MCM7	minichromosome maintenance complex component 7
35436_at	4.73e-09	8.82e-11	-1.15	-9.19913	14.5618	-1.15	GOLGA2	golgin A2
201111_at	4.77e-09	8.91e-11	1.13	9.19524	14.5514	1.13	CSE1L	chromosome segregation 1 like
208126_s_at	4.82e-09	9.02e-11	-2.94	-9.19074	14.5395	-2.94	CYP2C18	cytochrome P450 family 2 subfamily C member 18
218686_s_at	4.84e-09	9.09e-11	-0.871	-9.18788	14.5319	-0.871	RHBDF1	rhomboid 5 homolog 1
218143_s_at	4.84e-09	9.1e-11	-0.697	-9.18739	14.5306	-0.697	SCAMP2	secretory carrier membrane protein 2
203431_s_at	5.04e-09	9.5e-11	-1.74	-9.17135	14.4878	-1.74	ARHGAP32	Rho GTPase activating protein 32
209193_at	5.08e-09	9.6e-11	-1.41	-9.16751	14.4776	-1.41	PIM1	Pim-1 proto-oncogene, serine/threonine kinase
207821_s_at	5.11e-09	9.67e-11	0.872	9.16453	14.4697	0.872	PTK2	protein tyrosine kinase 2
209667_at	5.13e-09	9.75e-11	-2.28	-9.1616	14.4619	-2.28	CES2	carboxylesterase 2
205292_s_at	5.16e-09	9.81e-11	0.755	9.15908	14.4551	0.755	HNRNPA2B1	heterogeneous nuclear ribonucleoprotein A2/B1
218843_at	5.24e-09	9.99e-11	-1.25	-9.15254	14.4377	-1.25	FNDC4	fibronectin type III domain containing 4
207002_s_at	5.28e-09	1.01e-10	-1.46	-9.14825	14.4263	-1.46	PLAGL1	PLAG1 like zinc finger 1
204416_x_at	5.31e-09	1.02e-10	1.58	9.14535	14.4185	1.58	APOC1	apolipoprotein C1
204649_at	5.57e-09	1.07e-10	0.913	9.12721	14.3701	0.913	TROAP	trophinin associated protein
201888_s_at	5.66e-09	1.09e-10	-2.01	-9.12022	14.3514	-2.01	IL13RA1	interleukin 13 receptor subunit alpha 1
219824_at	5.68e-09	1.1e-10	-1.04	-9.11799	14.3455	-1.04	SLC13A4	solute carrier family 13 member 4
212633_at	5.78e-09	1.12e-10	-0.938	-9.1101	14.3244	-0.938	UFL1	UFM1 specific ligase 1
218174_s_at	5.78e-09	1.12e-10	-1.33	-9.10993	14.3239	-1.33	TMEM254	transmembrane protein 254
220016_at	5.94e-09	1.16e-10	-2.27	-9.09843	14.2932	-2.27	AHNAK	AHNAK nucleoprotein
217914_at	5.96e-09	1.16e-10	-1.18	-9.09636	14.2877	-1.18	TPCN1	two pore segment channel 1
220026_at	6.13e-09	1.2e-10	-5.34	-9.08512	14.2576	-5.34	CLCA4	chloride channel accessory 4
215723_s_at	6.22e-09	1.22e-10	-1.71	-9.07886	14.2409	-1.71	PLD1	phospholipase D1
219281_at	6.23e-09	1.23e-10	-1.06	-9.07656	14.2347	-1.06	MSRA	methionine sulfoxide reductase A
213701_at	6.23e-09	1.23e-10	-1.16	-9.0765	14.2345	-1.16	C12orf29	chromosome 12 open reading frame 29
208679_s_at	6.25e-09	1.23e-10	-1.06	-9.07475	14.2298	-1.06	ARPC2	actin related protein 2/3 complex subunit 2
210130_s_at	6.25e-09	1.23e-10	-1.59	-9.07407	14.228	-1.59	TM7SF2	transmembrane 7 superfamily member 2
217846_at	6.53e-09	1.29e-10	-0.968	-9.05661	14.1813	-0.968	MIR6890///QARS	microRNA 6890///glutaminyl-tRNA synthetase
204980_at	6.6e-09	1.31e-10	-1.29	-9.05221	14.1695	-1.29	CLOCK	clock circadian regulator
202011_at	6.63e-09	1.32e-10	-1.32	-9.04968	14.1627	-1.32	TJP1	tight junction protein 1
203744_at	6.63e-09	1.32e-10	1.57	9.04845	14.1594	1.57	HMGB3	high mobility group box 3
213135_at	6.89e-09	1.38e-10	-1.75	-9.03364	14.1197	-1.75	TIAM1	T-cell lymphoma invasion and metastasis 1
218610_s_at	6.91e-09	1.38e-10	-1.51	-9.03166	14.1144	-1.51	CPPED1	calcineurin like phosphoesterase domain containing 1
218768_at	6.92e-09	1.39e-10	1.3	9.03	14.1099	1.3	NUP107	nucleoporin 107
213545_x_at	6.97e-09	1.4e-10	-1.18	-9.02697	14.1018	-1.18	SNX3	sorting nexin 3
219165_at	7.2e-09	1.45e-10	-2.06	-9.01413	14.0673	-2.06	PDLIM2	PDZ and LIM domain 2
219148_at	7.23e-09	1.46e-10	1.87	9.01176	14.061	1.87	PBK	PDZ binding kinase
209457_at	7.37e-09	1.49e-10	-2.76	-9.00391	14.0399	-2.76	DUSP5	dual specificity phosphatase 5
212450_at	7.54e-09	1.53e-10	-1.35	-8.99417	14.0137	-1.35	SECISBP2L	SECIS binding protein 2 like
213513_x_at	7.54e-09	1.54e-10	-0.838	-8.99283	14.0101	-0.838	ARPC2	actin related protein 2/3 complex subunit 2
209498_at	7.54e-09	1.54e-10	-3.01	-8.99278	14.01	-3.01	CEACAM1	carcinoembryonic antigen related cell adhesion molecule 1
219231_at	7.74e-09	1.58e-10	1.08	8.98228	13.9817	1.08	TGS1	trimethylguanosine synthase 1
204875_s_at	7.91e-09	1.62e-10	-2.29	-8.97368	13.9586	-2.29	GMDS	GDP-mannose 4,6-dehydratase
212255_s_at	7.94e-09	1.63e-10	1.05	8.97142	13.9525	1.05	ATP2C1	ATPase secretory pathway Ca2+ transporting 1
204189_at	7.98e-09	1.64e-10	-0.732	-8.96854	13.9448	-0.732	RARG	retinoic acid receptor gamma
209980_s_at	8.02e-09	1.65e-10	-1.49	-8.96598	13.9379	-1.49	MIR6778///SHMT1	microRNA 6778///serine hydroxymethyltransferase 1
210613_s_at	8.08e-09	1.67e-10	-1.45	-8.9626	13.9288	-1.45	SYNGR1	synaptogyrin 1
202121_s_at	8.1e-09	1.68e-10	-1.04	-8.96084	13.9241	-1.04	CHMP2A	charged multivesicular body protein 2A
212586_at	8.21e-09	1.7e-10	-1.94	-8.95495	13.9082	-1.94	CAST	calpastatin
213056_at	8.29e-09	1.72e-10	-2.01	-8.95051	13.8962	-2.01	FRMD4B	FERM domain containing 4B
203417_at	8.37e-09	1.74e-10	2.36	8.94612	13.8844	2.36	MFAP2	microfibrillar associated protein 2
218286_s_at	8.38e-09	1.75e-10	0.966	8.94518	13.8819	0.966	RNF7	ring finger protein 7
213465_s_at	8.42e-09	1.76e-10	-1.37	-8.94257	13.8748	-1.37	PPP1R7	protein phosphatase 1 regulatory subunit 7
218078_s_at	8.89e-09	1.86e-10	-1.1	-8.92181	13.8189	-1.1	ZDHHC3	zinc finger DHHC-type containing 3
38158_at	8.89e-09	1.87e-10	-1.46	-8.91983	13.8135	-1.46	ESPL1	extra spindle pole bodies like 1, separase
204867_at	8.89e-09	1.87e-10	-1.86	-8.91945	13.8125	-1.86	GCHFR	GTP cyclohydrolase I feedback regulator
208865_at	8.89e-09	1.88e-10	-0.588	-8.91923	13.8119	-0.588	CSNK1A1	casein kinase 1 alpha 1
222234_s_at	8.89e-09	1.88e-10	-1.11	-8.91864	13.8103	-1.11	DBNDD1	dysbindin domain containing 1
212717_at	9.13e-09	1.93e-10	-1.08	-8.90796	13.7815	-1.08	PLEKHM1	pleckstrin homology and RUN domain containing M1
218482_at	9.17e-09	1.95e-10	1.2	8.90544	13.7747	1.2	ENY2	ENY2, transcription and export complex 2 subunit
214806_at	9.27e-09	1.97e-10	1.5	8.90087	13.7624	1.5	BICD1	BICD cargo adaptor 1
213139_at	9.32e-09	1.99e-10	2.07	8.898	13.7546	2.07	SNAI2	snail family transcriptional repressor 2
201409_s_at	9.35e-09	2e-10	-0.863	-8.89598	13.7492	-0.863	PPP1CB	protein phosphatase 1 catalytic subunit beta
201445_at	9.35e-09	2.01e-10	-2.18	-8.89449	13.7451	-2.18	CNN3	calponin 3
200599_s_at	9.35e-09	2.01e-10	0.915	8.89439	13.7449	0.915	MIR3652///HSP90B1	microRNA 3652///heat shock protein 90 beta family member 1
201887_at	9.4e-09	2.02e-10	-1.43	-8.89171	13.7376	-1.43	IL13RA1	interleukin 13 receptor subunit alpha 1
210211_s_at	9.4e-09	2.03e-10	1.01	8.89103	13.7358	1.01	HSP90AA1	heat shock protein 90 alpha family class A member 1
202504_at	9.43e-09	2.04e-10	-1.32	-8.88832	13.7285	-1.32	TRIM29	tripartite motif containing 29
218542_at	9.43e-09	2.04e-10	2.05	8.88784	13.7272	2.05	CEP55	centrosomal protein 55
205640_at	9.43e-09	2.04e-10	-0.96	-8.88769	13.7268	-0.96	ALDH3B1	aldehyde dehydrogenase 3 family member B1
208632_at	9.57e-09	2.08e-10	-0.952	-8.88068	13.7078	-0.952	RNF10	ring finger protein 10
209513_s_at	9.57e-09	2.08e-10	-1.5	-8.88062	13.7077	-1.5	HSDL2	hydroxysteroid dehydrogenase like 2
206642_at	9.62e-09	2.1e-10	-3.42	-8.87769	13.6998	-3.42	DSG1	desmoglein 1
220431_at	9.62e-09	2.1e-10	-4.59	-8.87726	13.6986	-4.59	TMPRSS11E	transmembrane protease, serine 11E
202220_at	9.84e-09	2.16e-10	0.887	8.86793	13.6734	0.887	KIAA0907	KIAA0907
205172_x_at	9.91e-09	2.18e-10	-1.69	-8.86467	13.6646	-1.69	CLTB	clathrin light chain B
217882_at	9.92e-09	2.18e-10	-1.2	-8.86349	13.6614	-1.2	EMC3	ER membrane protein complex subunit 3
219648_at	9.96e-09	2.19e-10	-1.4	-8.86153	13.6561	-1.4	MREG	melanoregulin
201000_at	1.07e-08	2.36e-10	0.999	8.83427	13.5823	0.999	AARS	alanyl-tRNA synthetase
201180_s_at	1.1e-08	2.44e-10	-1.02	-8.82274	13.5511	-1.02	GNAI3	G protein subunit alpha i3
209172_s_at	1.13e-08	2.5e-10	1.56	8.8139	13.5271	1.56	CENPF	centromere protein F
39249_at	1.13e-08	2.51e-10	-2.51	-8.81211	13.5222	-2.51	AQP3	aquaporin 3 (Gill blood group)
212024_x_at	1.13e-08	2.52e-10	-0.689	-8.81009	13.5168	-0.689	FLII	FLII, actin remodeling protein
200710_at	1.13e-08	2.53e-10	-1.07	-8.80986	13.5161	-1.07	ACADVL	acyl-CoA dehydrogenase, very long chain
201348_at	1.14e-08	2.54e-10	-3.57	-8.80771	13.5103	-3.57	GPX3	glutathione peroxidase 3
57163_at	1.14e-08	2.55e-10	-1.12	-8.80668	13.5075	-1.12	MIR6734///ELOVL1	microRNA 6734///ELOVL fatty acid elongase 1
202786_at	1.16e-08	2.61e-10	-1.82	-8.79807	13.4841	-1.82	STK39	serine/threonine kinase 39
206271_at	1.18e-08	2.65e-10	-1.94	-8.79286	13.47	-1.94	TLR3	toll like receptor 3
208621_s_at	1.21e-08	2.72e-10	-1.29	-8.78322	13.4438	-1.29	EZR	ezrin
204558_at	1.22e-08	2.75e-10	1.35	8.7789	13.4321	1.35	RAD54L	RAD54-like (S. cerevisiae)
213227_at	1.25e-08	2.84e-10	-1.14	-8.76689	13.3995	-1.14	PGRMC2	progesterone receptor membrane component 2
201666_at	1.25e-08	2.84e-10	1.31	8.76682	13.3993	1.31	TIMP1	TIMP metallopeptidase inhibitor 1
200975_at	1.26e-08	2.86e-10	1.09	8.76411	13.3919	1.09	PPT1	palmitoyl-protein thioesterase 1
204699_s_at	1.29e-08	2.94e-10	0.792	8.75463	13.3662	0.792	DIEXF	digestive organ expansion factor homolog (zebrafish)
212840_at	1.31e-08	2.99e-10	0.957	8.74821	13.3487	0.957	UBXN7	UBX domain protein 7
204049_s_at	1.32e-08	3.01e-10	-1.66	-8.74585	13.3423	-1.66	PHACTR2	phosphatase and actin regulator 2
205841_at	1.32e-08	3.03e-10	-1.16	-8.74289	13.3342	-1.16	JAK2	Janus kinase 2
212141_at	1.32e-08	3.04e-10	1.08	8.74267	13.3337	1.08	MCM4	minichromosome maintenance complex component 4
212899_at	1.34e-08	3.08e-10	-1.14	-8.73764	13.32	-1.14	CDK19	cyclin dependent kinase 19
221868_at	1.34e-08	3.09e-10	-1.76	-8.7365	13.3168	-1.76	PAIP2B	poly(A) binding protein interacting protein 2B
220413_at	1.34e-08	3.1e-10	-1.59	-8.73471	13.312	-1.59	SLC39A2	solute carrier family 39 member 2
214765_s_at	1.34e-08	3.11e-10	-1.45	-8.73393	13.3099	-1.45	NAAA	N-acylethanolamine acid amidase
202420_s_at	1.36e-08	3.14e-10	0.687	8.72992	13.2989	0.687	DHX9	DEAH-box helicase 9
209318_x_at	1.36e-08	3.15e-10	-1.58	-8.72931	13.2973	-1.58	PLAGL1	PLAG1 like zinc finger 1
204517_at	1.38e-08	3.22e-10	-1.27	-8.72135	13.2756	-1.27	PPIC	peptidylprolyl isomerase C
209408_at	1.44e-08	3.36e-10	1.58	8.70547	13.2324	1.58	KIF2C	kinesin family member 2C
34868_at	1.46e-08	3.41e-10	0.538	8.70065	13.2192	0.538	SMG5	SMG5, nonsense mediated mRNA decay factor
200977_s_at	1.48e-08	3.47e-10	-1.13	-8.69436	13.2021	-1.13	TAX1BP1	Tax1 binding protein 1
211733_x_at	1.48e-08	3.47e-10	-0.992	-8.69398	13.201	-0.992	SCP2	sterol carrier protein 2
212443_at	1.48e-08	3.48e-10	-1.47	-8.69245	13.1969	-1.47	NBEAL2	neurobeachin like 2
209094_at	1.49e-08	3.5e-10	-2.16	-8.69125	13.1936	-2.16	DDAH1	dimethylarginine dimethylaminohydrolase 1
204162_at	1.5e-08	3.53e-10	1.75	8.68812	13.1851	1.75	NDC80	NDC80, kinetochore complex component
209488_s_at	1.53e-08	3.6e-10	-2.1	-8.68034	13.1638	-2.1	RBPMS	RNA binding protein with multiple splicing
206832_s_at	1.58e-08	3.75e-10	-1.27	-8.66579	13.1241	-1.27	SEMA3F	semaphorin 3F
210058_at	1.6e-08	3.79e-10	-1.38	-8.66144	13.1123	-1.38	MAPK13	mitogen-activated protein kinase 13
209925_at	1.6e-08	3.81e-10	-1.33	-8.6603	13.1091	-1.33	OCLN	occludin
209105_at	1.63e-08	3.89e-10	-1.09	-8.65197	13.0864	-1.09	NCOA1	nuclear receptor coactivator 1
219026_s_at	1.63e-08	3.89e-10	-1.58	-8.65185	13.0861	-1.58	RASAL2	RAS protein activator like 2
202580_x_at	1.68e-08	4.02e-10	1.8	8.6401	13.054	1.8	FOXM1	forkhead box M1
205402_x_at	1.69e-08	4.04e-10	-1.5	-8.63854	13.0497	-1.5	PRSS2	protease, serine 2
209155_s_at	1.7e-08	4.07e-10	-1.23	-8.63599	13.0427	-1.23	NT5C2	5'-nucleotidase, cytosolic II
213509_x_at	1.7e-08	4.07e-10	-1.83	-8.63563	13.0417	-1.83	CES2	carboxylesterase 2
218834_s_at	1.72e-08	4.15e-10	1.21	8.62895	13.0235	1.21	TMEM132A	transmembrane protein 132A
212788_x_at	1.79e-08	4.32e-10	1.08	8.61404	12.9827	1.08	FTL	ferritin light chain
203747_at	1.8e-08	4.36e-10	-2.38	-8.61101	12.9744	-2.38	AQP3	aquaporin 3 (Gill blood group)
206558_at	1.81e-08	4.38e-10	-2.59	-8.60885	12.9685	-2.59	SIM2	single-minded family bHLH transcription factor 2
204767_s_at	1.82e-08	4.4e-10	1.46	8.60741	12.9645	1.46	FEN1	flap structure-specific endonuclease 1
213150_at	1.83e-08	4.45e-10	2.22	8.60369	12.9543	2.22	HOXA10	homeobox A10
204090_at	1.85e-08	4.51e-10	-0.802	-8.59835	12.9397	-0.802	STK19	serine/threonine kinase 19
205364_at	1.85e-08	4.51e-10	-0.892	-8.59829	12.9395	-0.892	ACOX2	acyl-CoA oxidase 2
221934_s_at	1.89e-08	4.62e-10	-0.852	-8.58971	12.9161	-0.852	DALRD3	DALR anticodon binding domain containing 3
205709_s_at	1.9e-08	4.66e-10	-1.21	-8.58692	12.9084	-1.21	CDS1	CDP-diacylglycerol synthase 1
202607_at	1.92e-08	4.71e-10	-0.935	-8.58289	12.8974	-0.935	NDST1	N-deacetylase and N-sulfotransferase 1
203414_at	1.93e-08	4.74e-10	1.7	8.5803	12.8902	1.7	MMD	monocyte to macrophage differentiation associated
207332_s_at	1.94e-08	4.78e-10	2.08	8.57769	12.8831	2.08	TFRC	transferrin receptor
218107_at	1.95e-08	4.8e-10	-1.02	-8.57569	12.8776	-1.02	WDR26	WD repeat domain 26
210085_s_at	1.95e-08	4.82e-10	-1.75	-8.57429	12.8738	-1.75	ANXA9	annexin A9
210205_at	2e-08	4.94e-10	-0.916	-8.56535	12.8493	-0.916	B3GALT4	beta-1,3-galactosyltransferase 4
219512_at	2e-08	4.97e-10	1	8.56371	12.8448	1	DSN1	DSN1 homolog, MIS12 kinetochore complex component
202131_s_at	2e-08	4.97e-10	-1.52	-8.56319	12.8434	-1.52	RIOK3	RIO kinase 3
205024_s_at	2.09e-08	5.2e-10	1.25	8.54683	12.7984	1.25	RAD51	RAD51 recombinase
202860_at	2.13e-08	5.31e-10	0.674	8.53949	12.7783	0.674	DENND4B	DENN domain containing 4B
218881_s_at	2.13e-08	5.33e-10	-0.558	-8.53833	12.7751	-0.558	FOSL2	FOS like 2, AP-1 transcription factor subunit
213869_x_at	2.13e-08	5.33e-10	1.29	8.53799	12.7742	1.29	THY1	Thy-1 cell surface antigen
203878_s_at	2.18e-08	5.46e-10	1.71	8.52908	12.7497	1.71	MMP11	matrix metallopeptidase 11
220933_s_at	2.22e-08	5.57e-10	-1.22	-8.52224	12.7309	-1.22	ZCCHC6	zinc finger CCHC-type containing 6
201614_s_at	2.24e-08	5.63e-10	1.48	8.51803	12.7193	1.48	RUVBL1	RuvB like AAA ATPase 1
202130_at	2.25e-08	5.66e-10	-1.2	-8.51612	12.7141	-1.2	RIOK3	RIO kinase 3
221523_s_at	2.25e-08	5.67e-10	-2.31	-8.51541	12.7121	-2.31	RRAGD	Ras related GTP binding D
212353_at	2.31e-08	5.85e-10	2.99	8.50461	12.6824	2.99	SULF1	sulfatase 1
218498_s_at	2.32e-08	5.87e-10	-2.58	-8.50289	12.6777	-2.58	ERO1A	endoplasmic reticulum oxidoreductase 1 alpha
201292_at	2.34e-08	5.93e-10	1.9	8.4993	12.6678	1.9	TOP2A	topoisomerase (DNA) II alpha
212110_at	2.34e-08	5.95e-10	2.54	8.49801	12.6643	2.54	SLC39A14	solute carrier family 39 member 14
205864_at	2.35e-08	5.98e-10	-0.936	-8.49647	12.6601	-0.936	SLC7A4	solute carrier family 7 member 4
210716_s_at	2.37e-08	6.04e-10	-1.67	-8.49317	12.6509	-1.67	CLIP1	CAP-Gly domain containing linker protein 1
202859_x_at	2.4e-08	6.13e-10	3.36	8.48736	12.635	3.36	CXCL8	C-X-C motif chemokine ligand 8
215440_s_at	2.41e-08	6.17e-10	-3.01	-8.48494	12.6283	-3.01	BEX4	brain expressed X-linked 4
201855_s_at	2.45e-08	6.27e-10	-0.816	-8.47945	12.6132	-0.816	ATMIN	ATM interactor
206448_at	2.45e-08	6.3e-10	-2.27	-8.47776	12.6085	-2.27	ZNF365	zinc finger protein 365
218176_at	2.46e-08	6.34e-10	1.12	8.47566	12.6027	1.12	MAGEF1	MAGE family member F1
200983_x_at	2.46e-08	6.36e-10	-1.57	-8.47425	12.5989	-1.57	CD59	CD59 molecule
200720_s_at	2.46e-08	6.36e-10	-1.17	-8.47415	12.5986	-1.17	ACTR1A	ARP1 actin-related protein 1 homolog A, centractin alpha
218845_at	2.46e-08	6.36e-10	-1.29	-8.47407	12.5984	-1.29	DUSP22	dual specificity phosphatase 22
211043_s_at	2.46e-08	6.38e-10	-1.58	-8.47321	12.596	-1.58	CLTB	clathrin light chain B
220137_at	2.5e-08	6.49e-10	-1.12	-8.46704	12.579	-1.12	LOC101928274///VSIG10	uncharacterized LOC101928274///V-set and immunoglobulin domain containing 10
204320_at	2.51e-08	6.54e-10	3.95	8.46442	12.5718	3.95	COL11A1	collagen type XI alpha 1 chain
220598_at	2.51e-08	6.55e-10	-0.531	-8.46388	12.5703	-0.531	CARD14	caspase recruitment domain family member 14
47608_at	2.61e-08	6.81e-10	0.705	8.44959	12.5309	0.705	TJAP1	tight junction associated protein 1
206199_at	2.68e-08	7.01e-10	-4.26	-8.43938	12.5027	-4.26	CEACAM7	carcinoembryonic antigen related cell adhesion molecule 7
213007_at	2.7e-08	7.05e-10	1.66	8.43697	12.4961	1.66	FANCI	Fanconi anemia complementation group I
203755_at	2.73e-08	7.16e-10	1.57	8.43171	12.4816	1.57	BUB1B	BUB1 mitotic checkpoint serine/threonine kinase B
210791_s_at	2.8e-08	7.34e-10	-1.09	-8.4226	12.4565	-1.09	ARHGAP32	Rho GTPase activating protein 32
217820_s_at	2.86e-08	7.53e-10	2	8.41317	12.4304	2	ENAH	enabled homolog (Drosophila)
219403_s_at	2.89e-08	7.61e-10	-2.34	-8.40971	12.4208	-2.34	HPSE	heparanase
205805_s_at	2.9e-08	7.64e-10	-0.855	-8.40803	12.4162	-0.855	ROR1	receptor tyrosine kinase like orphan receptor 1
208851_s_at	2.92e-08	7.73e-10	0.968	8.40416	12.4055	0.968	THY1	Thy-1 cell surface antigen
207059_at	2.94e-08	7.78e-10	-1.77	-8.40168	12.3987	-1.77	PAX9	paired box 9
212160_at	2.94e-08	7.8e-10	0.871	8.40052	12.3955	0.871	XPOT	exportin for tRNA
212977_at	2.99e-08	7.95e-10	2.52	8.394	12.3774	2.52	ACKR3	atypical chemokine receptor 3
202052_s_at	2.99e-08	7.96e-10	1.75	8.39336	12.3757	1.75	RAI14	retinoic acid induced 14
202528_at	3.01e-08	8.04e-10	-1.41	-8.38995	12.3662	-1.41	GALE	UDP-galactose-4-epimerase
221528_s_at	3.08e-08	8.24e-10	-0.985	-8.38098	12.3414	-0.985	ELMO2	engulfment and cell motility 2
214804_at	3.08e-08	8.25e-10	1.27	8.38063	12.3405	1.27	CENPI	centromere protein I
209292_at	3.09e-08	8.28e-10	-2.91	-8.37941	12.3371	-2.91	ID4	inhibitor of DNA binding 4, HLH protein
201556_s_at	3.1e-08	8.32e-10	-0.591	-8.37762	12.3321	-0.591	VAMP2	vesicle associated membrane protein 2
201831_s_at	3.11e-08	8.38e-10	-1.12	-8.37515	12.3253	-1.12	USO1	USO1 vesicle transport factor
212740_at	3.16e-08	8.51e-10	0.767	8.36939	12.3094	0.767	PIK3R4	phosphoinositide-3-kinase regulatory subunit 4
202769_at	3.16e-08	8.52e-10	-2.04	-8.3691	12.3086	-2.04	CCNG2	cyclin G2
213386_at	3.16e-08	8.55e-10	-1.35	-8.36795	12.3054	-1.35	TMEM246	transmembrane protein 246
219966_x_at	3.16e-08	8.55e-10	0.533	8.36758	12.3044	0.533	BANP	BTG3 associated nuclear protein
202095_s_at	3.16e-08	8.57e-10	1.56	8.36698	12.3027	1.56	BIRC5	baculoviral IAP repeat containing 5
218077_s_at	3.2e-08	8.68e-10	-0.786	-8.36222	12.2895	-0.786	ZDHHC3	zinc finger DHHC-type containing 3
206874_s_at	3.25e-08	8.85e-10	-1.16	-8.35522	12.2701	-1.16	SLK	STE20 like kinase
204280_at	3.27e-08	8.91e-10	-0.96	-8.3531	12.2643	-0.96	RGS14	regulator of G-protein signaling 14
215165_x_at	3.29e-08	8.98e-10	0.926	8.34999	12.2557	0.926	UMPS	uridine monophosphate synthetase
205644_s_at	3.29e-08	9e-10	0.878	8.34931	12.2538	0.878	SNRPG	small nuclear ribonucleoprotein polypeptide G
205757_at	3.31e-08	9.05e-10	-0.926	-8.34733	12.2483	-0.926	ENTPD5	ectonucleoside triphosphate diphosphohydrolase 5
211002_s_at	3.32e-08	9.12e-10	-1.47	-8.34459	12.2407	-1.47	TRIM29	tripartite motif containing 29
212657_s_at	3.32e-08	9.12e-10	-3.35	-8.34456	12.2406	-3.35	IL1RN	interleukin 1 receptor antagonist
209059_s_at	3.32e-08	9.14e-10	-0.769	-8.34382	12.2386	-0.769	EDF1	endothelial differentiation related factor 1
200067_x_at	3.38e-08	9.32e-10	-0.969	-8.33665	12.2187	-0.969	SNX3	sorting nexin 3
212327_at	3.38e-08	9.33e-10	-1.81	-8.33646	12.2182	-1.81	LIMCH1	LIM and calponin homology domains 1
209379_s_at	3.39e-08	9.37e-10	-1.06	-8.33486	12.2137	-1.06	CCSER2	coiled-coil serine rich protein 2
200932_s_at	3.44e-08	9.51e-10	-0.591	-8.32939	12.1986	-0.591	DCTN2	dynactin subunit 2
206020_at	3.44e-08	9.54e-10	-1.25	-8.32851	12.1961	-1.25	SOCS6	suppressor of cytokine signaling 6
201202_at	3.44e-08	9.57e-10	1.12	8.32733	12.1929	1.12	PCNA	proliferating cell nuclear antigen
220201_at	3.49e-08	9.73e-10	-1.03	-8.32155	12.1768	-1.03	RC3H2	ring finger and CCCH-type domains 2
218755_at	3.53e-08	9.85e-10	1.75	8.31689	12.1639	1.75	KIF20A	kinesin family member 20A
209455_at	3.61e-08	1.01e-09	-0.926	-8.30919	12.1425	-0.926	FBXW11	F-box and WD repeat domain containing 11
200075_s_at	3.63e-08	1.02e-09	-0.938	-8.3057	12.1329	-0.938	GUK1	guanylate kinase 1
218384_at	3.68e-08	1.03e-09	-1.41	-8.30079	12.1192	-1.41	CARHSP1	calcium regulated heat stable protein 1
208837_at	3.74e-08	1.05e-09	-1.23	-8.29426	12.1011	-1.23	TMED3	transmembrane p24 trafficking protein 3
201768_s_at	3.74e-08	1.05e-09	-0.697	-8.29395	12.1002	-0.697	CLINT1	clathrin interactor 1
200818_at	3.76e-08	1.06e-09	-0.685	-8.29092	12.0918	-0.685	ATP5O	ATP synthase, H+ transporting, mitochondrial F1 complex, O subunit
205166_at	3.78e-08	1.07e-09	-1.02	-8.28882	12.086	-1.02	CAPN5	calpain 5
220266_s_at	3.8e-08	1.07e-09	-1.89	-8.2865	12.0796	-1.89	KLF4	Kruppel like factor 4
204493_at	3.84e-08	1.08e-09	1.57	8.2824	12.0682	1.57	BID	BH3 interacting domain death agonist
212323_s_at	3.84e-08	1.09e-09	-1.11	-8.28172	12.0663	-1.11	VPS13D	vacuolar protein sorting 13 homolog D
221521_s_at	3.85e-08	1.09e-09	1.58	8.27954	12.0602	1.58	GINS2	GINS complex subunit 2
209487_at	3.9e-08	1.11e-09	-1.85	-8.27504	12.0477	-1.85	RBPMS	RNA binding protein with multiple splicing
220987_s_at	3.95e-08	1.12e-09	-1.49	-8.26943	12.0321	-1.49	NUAK2///AKIP1	NUAK family kinase 2///A-kinase interacting protein 1
205125_at	3.95e-08	1.13e-09	-1.1	-8.26941	12.0321	-1.1	PLCD1	phospholipase C delta 1
208644_at	3.95e-08	1.13e-09	0.947	8.26841	12.0293	0.947	PARP1	poly(ADP-ribose) polymerase 1
218388_at	3.96e-08	1.13e-09	-0.863	-8.26729	12.0262	-0.863	PGLS	6-phosphogluconolactonase
201917_s_at	4e-08	1.15e-09	1.23	8.2628	12.0137	1.23	SLC25A36	solute carrier family 25 member 36
212046_x_at	4e-08	1.15e-09	-0.8	-8.26243	12.0127	-0.8	MAPK3	mitogen-activated protein kinase 3
209585_s_at	4e-08	1.15e-09	1.38	8.26215	12.0119	1.38	MINPP1	multiple inositol-polyphosphate phosphatase 1
212692_s_at	4.06e-08	1.17e-09	-1.03	-8.25599	11.9948	-1.03	LRBA	LPS responsive beige-like anchor protein
203145_at	4.07e-08	1.17e-09	1.34	8.25418	11.9897	1.34	SPAG5	sperm associated antigen 5
209244_s_at	4.13e-08	1.19e-09	-0.78	-8.24818	11.973	-0.78	KIF1C	kinesin family member 1C
209293_x_at	4.13e-08	1.2e-09	-1.02	-8.24777	11.9719	-1.02	ID4	inhibitor of DNA binding 4, HLH protein
220962_s_at	4.18e-08	1.21e-09	-0.761	-8.2429	11.9584	-0.761	PADI1	peptidyl arginine deiminase 1
213077_at	4.23e-08	1.23e-09	-0.822	-8.23831	11.9456	-0.822	YTHDC2	YTH domain containing 2
203215_s_at	4.3e-08	1.25e-09	-1.52	-8.23251	11.9294	-1.52	MYO6	myosin VI
213572_s_at	4.33e-08	1.26e-09	-3.22	-8.22942	11.9208	-3.22	SERPINB1	serpin family B member 1
213272_s_at	4.34e-08	1.26e-09	-1.05	-8.22787	11.9165	-1.05	TMEM159	transmembrane protein 159
201832_s_at	4.38e-08	1.28e-09	-0.887	-8.22378	11.9051	-0.887	USO1	USO1 vesicle transport factor
219363_s_at	4.38e-08	1.28e-09	1.27	8.22319	11.9035	1.27	MTERF3	mitochondrial transcription termination factor 3
217732_s_at	4.39e-08	1.29e-09	-0.84	-8.22146	11.8987	-0.84	ITM2B	integral membrane protein 2B
37012_at	4.39e-08	1.29e-09	-0.799	-8.22119	11.8979	-0.799	CAPZB	capping actin protein of muscle Z-line beta subunit
205046_at	4.39e-08	1.29e-09	1.29	8.22051	11.896	1.29	CENPE	centromere protein E
221771_s_at	4.44e-08	1.31e-09	-0.812	-8.21629	11.8843	-0.812	MPHOSPH8	M-phase phosphoprotein 8
202546_at	4.48e-08	1.32e-09	-1.2	-8.2125	11.8737	-1.2	VAMP8	vesicle associated membrane protein 8
204168_at	4.5e-08	1.33e-09	-1.62	-8.21021	11.8673	-1.62	MGST2	microsomal glutathione S-transferase 2
212328_at	4.52e-08	1.34e-09	-2.23	-8.20827	11.8619	-2.23	LIMCH1	LIM and calponin homology domains 1
203805_s_at	4.55e-08	1.34e-09	0.715	8.20569	11.8547	0.715	FANCA	Fanconi anemia complementation group A
215237_at	4.57e-08	1.36e-09	-1.41	-8.20267	11.8463	-1.41	DOCK9	dedicator of cytokinesis 9
214234_s_at	4.57e-08	1.36e-09	-2.32	-8.2026	11.8461	-2.32	CYP3A5	cytochrome P450 family 3 subfamily A member 5
201975_at	4.58e-08	1.36e-09	-1.23	-8.20157	11.8432	-1.23	CLIP1	CAP-Gly domain containing linker protein 1
219916_s_at	4.62e-08	1.37e-09	-1.26	-8.19794	11.8331	-1.26	RNF39	ring finger protein 39
200758_s_at	4.62e-08	1.38e-09	0.758	8.19699	11.8305	0.758	NFE2L1	nuclear factor, erythroid 2 like 1
212593_s_at	4.63e-08	1.38e-09	-1.48	-8.19571	11.8269	-1.48	MIR4680///PDCD4	microRNA 4680///programmed cell death 4 (neoplastic transformation inhibitor)
210052_s_at	4.63e-08	1.39e-09	1.65	8.19514	11.8253	1.65	TPX2	TPX2, microtubule nucleation factor
211549_s_at	4.66e-08	1.4e-09	-2.12	-8.19223	11.8172	-2.12	HPGD	hydroxyprostaglandin dehydrogenase 15-(NAD)
201179_s_at	4.67e-08	1.4e-09	-1.25	-8.19152	11.8152	-1.25	GNAI3	G protein subunit alpha i3
201734_at	4.67e-08	1.4e-09	-1.16	-8.19034	11.8119	-1.16	CLCN3	chloride voltage-gated channel 3
209420_s_at	4.67e-08	1.41e-09	-0.654	-8.18985	11.8106	-0.654	SMPD1	sphingomyelin phosphodiesterase 1
201030_x_at	4.67e-08	1.41e-09	1.35	8.18961	11.8099	1.35	LDHB	lactate dehydrogenase B
214221_at	4.67e-08	1.41e-09	1.21	8.18933	11.8091	1.21	ALMS1	ALMS1, centrosome and basal body associated protein
204475_at	4.7e-08	1.42e-09	5.06	8.1866	11.8015	5.06	MMP1	matrix metallopeptidase 1
208622_s_at	4.81e-08	1.45e-09	-1.23	-8.17765	11.7765	-1.23	EZR	ezrin
213115_at	4.84e-08	1.47e-09	-0.81	-8.17421	11.7669	-0.81	ATG4A	autophagy related 4A cysteine peptidase
206453_s_at	4.84e-08	1.47e-09	-1.39	-8.17418	11.7668	-1.39	NDRG2	NDRG family member 2
177_at	4.85e-08	1.47e-09	-1	-8.17316	11.764	-1	PLD1	phospholipase D1
200853_at	4.87e-08	1.48e-09	1.03	8.17104	11.7581	1.03	H2AFZ	H2A histone family member Z
208999_at	4.9e-08	1.49e-09	-0.853	-8.16826	11.7503	-0.853	44812	septin 8
219048_at	4.94e-08	1.51e-09	-1.49	-8.16437	11.7395	-1.49	PIGN	phosphatidylinositol glycan anchor biosynthesis class N
210426_x_at	4.94e-08	1.51e-09	-2.09	-8.16395	11.7383	-2.09	RORA	RAR related orphan receptor A
203586_s_at	4.94e-08	1.51e-09	-1.1	-8.16366	11.7375	-1.1	ARL4D	ADP ribosylation factor like GTPase 4D
218662_s_at	4.94e-08	1.51e-09	1.22	8.16341	11.7368	1.22	NCAPG	non-SMC condensin I complex subunit G
214083_at	4.95e-08	1.52e-09	-0.914	-8.16179	11.7323	-0.914	PPP2R5C	protein phosphatase 2 regulatory subunit B'gamma
221591_s_at	4.97e-08	1.53e-09	1.02	8.16007	11.7274	1.02	FAM64A	family with sequence similarity 64 member A
204962_s_at	5.01e-08	1.55e-09	2	8.15606	11.7162	2	SLC35F6///CENPA	solute carrier family 35 member F6///centromere protein A
213008_at	5.01e-08	1.55e-09	1.49	8.15598	11.716	1.49	FANCI	Fanconi anemia complementation group I
218324_s_at	5.01e-08	1.55e-09	1.13	8.15556	11.7149	1.13	SPATS2	spermatogenesis associated serine rich 2
221215_s_at	5.02e-08	1.55e-09	-1.63	-8.15453	11.712	-1.63	RIPK4	receptor interacting serine/threonine kinase 4
207988_s_at	5.03e-08	1.56e-09	-0.791	-8.15293	11.7075	-0.791	ARPC2	actin related protein 2/3 complex subunit 2
213271_s_at	5.03e-08	1.56e-09	-0.635	-8.15292	11.7075	-0.635	DOPEY1	dopey family member 1
212447_at	5.03e-08	1.56e-09	0.663	8.15239	11.706	0.663	KBTBD2	kelch repeat and BTB domain containing 2
219691_at	5.06e-08	1.57e-09	-2.12	-8.14994	11.6991	-2.12	SAMD9	sterile alpha motif domain containing 9
200770_s_at	5.09e-08	1.59e-09	1.26	8.14691	11.6907	1.26	LAMC1	laminin subunit gamma 1
201584_s_at	5.11e-08	1.59e-09	1.02	8.14502	11.6854	1.02	DDX39A	DEAD-box helicase 39A
204614_at	5.21e-08	1.63e-09	-3.97	-8.13739	11.6641	-3.97	SERPINB2	serpin family B member 2
211465_x_at	5.21e-08	1.63e-09	-1.89	-8.13724	11.6637	-1.89	FUT6	fucosyltransferase 6
40850_at	5.22e-08	1.63e-09	-0.634	-8.13632	11.6611	-0.634	FKBP8	FK506 binding protein 8
219492_at	5.22e-08	1.64e-09	-0.992	-8.13521	11.658	-0.992	CHIC2	cysteine rich hydrophobic domain 2
213935_at	5.23e-08	1.64e-09	-0.975	-8.13428	11.6554	-0.975	ABHD5	abhydrolase domain containing 5
201564_s_at	5.24e-08	1.65e-09	1.65	8.13289	11.6515	1.65	FSCN1	fascin actin-bundling protein 1
204318_s_at	5.25e-08	1.65e-09	1.47	8.13217	11.6495	1.47	GTSE1	G2 and S-phase expressed 1
35671_at	5.27e-08	1.66e-09	-0.763	-8.13029	11.6442	-0.763	GTF3C1	general transcription factor IIIC subunit 1
37892_at	5.33e-08	1.68e-09	4.38	8.12547	11.6307	4.38	COL11A1	collagen type XI alpha 1 chain
221041_s_at	5.33e-08	1.69e-09	-0.661	-8.12516	11.6299	-0.661	SLC17A5	solute carrier family 17 member 5
204817_at	5.33e-08	1.69e-09	-1.34	-8.12427	11.6274	-1.34	ESPL1	extra spindle pole bodies like 1, separase
212359_s_at	5.35e-08	1.7e-09	-0.866	-8.12249	11.6224	-0.866	ZSWIM8	zinc finger SWIM-type containing 8
218404_at	5.39e-08	1.71e-09	2.25	8.11943	11.6139	2.25	SNX10	sorting nexin 10
204256_at	5.4e-08	1.72e-09	-2.09	-8.11855	11.6114	-2.09	ELOVL6	ELOVL fatty acid elongase 6
202443_x_at	5.41e-08	1.72e-09	-0.997	-8.11719	11.6076	-0.997	NOTCH2	notch 2
204531_s_at	5.43e-08	1.73e-09	0.933	8.11556	11.603	0.933	BRCA1	BRCA1, DNA repair associated
201828_x_at	5.43e-08	1.74e-09	-0.843	-8.11469	11.6006	-0.843	FAM127A	family with sequence similarity 127 member A
201853_s_at	5.47e-08	1.75e-09	1.56	8.11181	11.5925	1.56	CDC25B	cell division cycle 25B
216210_x_at	5.51e-08	1.77e-09	-0.883	-8.10855	11.5834	-0.883	TRIOBP	TRIO and F-actin binding protein
203042_at	5.62e-08	1.8e-09	-1.21	-8.10118	11.5628	-1.21	LAMP2	lysosomal associated membrane protein 2
219284_at	5.69e-08	1.83e-09	1.28	8.09659	11.5499	1.28	HSPBAP1	HSPB1 associated protein 1
203961_at	5.76e-08	1.85e-09	-2.87	-8.09159	11.5359	-2.87	NEBL	nebulette
212285_s_at	5.79e-08	1.86e-09	1.31	8.08941	11.5298	1.31	AGRN	agrin
209898_x_at	5.8e-08	1.87e-09	-1.01	-8.08833	11.5268	-1.01	ITSN2	intersectin 2
213391_at	5.85e-08	1.89e-09	1.36	8.08414	11.5151	1.36	DPY19L4	dpy-19 like 4 (C. elegans)
211969_at	5.85e-08	1.89e-09	0.818	8.084	11.5147	0.818	HSP90AA1	heat shock protein 90 alpha family class A member 1
220668_s_at	5.93e-08	1.92e-09	1.66	8.07902	11.5007	1.66	DNMT3B	DNA methyltransferase 3 beta
210059_s_at	5.94e-08	1.93e-09	-1.18	-8.07795	11.4977	-1.18	MAPK13	mitogen-activated protein kinase 13
212594_at	5.97e-08	1.94e-09	-1.81	-8.07472	11.4886	-1.81	MIR4680///PDCD4	microRNA 4680///programmed cell death 4 (neoplastic transformation inhibitor)
203757_s_at	5.97e-08	1.94e-09	-3.95	-8.07465	11.4885	-3.95	CEACAM6	carcinoembryonic antigen related cell adhesion molecule 6
200613_at	6.05e-08	1.97e-09	0.682	8.06971	11.4746	0.682	AP2M1	adaptor related protein complex 2 mu 1 subunit
212816_s_at	6.06e-08	1.98e-09	1.45	8.06837	11.4708	1.45	CBS	cystathionine-beta-synthase
202338_at	6.17e-08	2.02e-09	1.17	8.06173	11.4522	1.17	TK1	thymidine kinase 1
205627_at	6.22e-08	2.03e-09	-2.85	-8.05858	11.4434	-2.85	CDA	cytidine deaminase
209464_at	6.23e-08	2.04e-09	1.54	8.05747	11.4403	1.54	AURKB	aurora kinase B
204126_s_at	6.27e-08	2.06e-09	1.04	8.05469	11.4325	1.04	CDC45	cell division cycle 45
208255_s_at	6.28e-08	2.06e-09	-0.616	-8.0534	11.4289	-0.616	FKBP8	FK506 binding protein 8
204709_s_at	6.33e-08	2.08e-09	2.18	8.05008	11.4196	2.18	KIF23	kinesin family member 23
208854_s_at	6.37e-08	2.1e-09	-1.27	-8.04752	11.4124	-1.27	STK24	serine/threonine kinase 24
219507_at	6.41e-08	2.11e-09	1.31	8.04491	11.4051	1.31	RSRC1	arginine and serine rich coiled-coil 1
212451_at	6.45e-08	2.14e-09	-1.27	-8.04117	11.3945	-1.27	SECISBP2L	SECIS binding protein 2 like
203318_s_at	6.45e-08	2.14e-09	0.754	8.04109	11.3943	0.754	ZNF148	zinc finger protein 148
203362_s_at	6.45e-08	2.14e-09	1.77	8.04073	11.3933	1.77	MAD2L1	MAD2 mitotic arrest deficient-like 1 (yeast)
204333_s_at	6.45e-08	2.14e-09	-1.68	-8.04057	11.3929	-1.68	AGA	aspartylglucosaminidase
202635_s_at	6.45e-08	2.14e-09	1.03	8.04014	11.3917	1.03	POLR2K	RNA polymerase II subunit K
221667_s_at	6.51e-08	2.17e-09	-2.51	-8.03626	11.3808	-2.51	HSPB8	heat shock protein family B (small) member 8
212293_at	6.53e-08	2.18e-09	-0.856	-8.03487	11.3769	-0.856	HIPK1	homeodomain interacting protein kinase 1
221538_s_at	6.55e-08	2.19e-09	1.66	8.03324	11.3723	1.66	PLXNA1	plexin A1
218797_s_at	6.55e-08	2.19e-09	-0.94	-8.03271	11.3708	-0.94	SIRT7	sirtuin 7
211986_at	6.55e-08	2.19e-09	-1.47	-8.03232	11.3697	-1.47	AHNAK	AHNAK nucleoprotein
219177_at	6.57e-08	2.2e-09	1.03	8.03073	11.3652	1.03	BRIX1	BRX1, biogenesis of ribosomes
201678_s_at	6.84e-08	2.29e-09	0.698	8.01624	11.3245	0.698	HMCES	5-hydroxymethylcytosine (hmC) binding, ES cell-specific
202244_at	6.89e-08	2.31e-09	0.77	8.01306	11.3156	0.77	PSMB4	proteasome subunit beta 4
212898_at	6.99e-08	2.35e-09	1.08	8.00735	11.2996	1.08	TTI1	TELO2 interacting protein 1
203943_at	7.1e-08	2.39e-09	0.894	8.00156	11.2833	0.894	KIF3B	kinesin family member 3B
213090_s_at	7.15e-08	2.41e-09	0.894	7.99864	11.2751	0.894	TAF4	TATA-box binding protein associated factor 4
213094_at	7.32e-08	2.47e-09	-1.99	-7.98997	11.2507	-1.99	ADGRG6	adhesion G protein-coupled receptor G6
203242_s_at	7.35e-08	2.48e-09	-1.34	-7.98786	11.2448	-1.34	PDLIM5	PDZ and LIM domain 5
200761_s_at	7.47e-08	2.53e-09	-1.35	-7.98174	11.2275	-1.35	ARL6IP5	ADP ribosylation factor like GTPase 6 interacting protein 5
201425_at	7.55e-08	2.56e-09	-1.04	-7.97737	11.2152	-1.04	ALDH2	aldehyde dehydrogenase 2 family (mitochondrial)
219756_s_at	7.55e-08	2.56e-09	-1.62	-7.97681	11.2137	-1.62	POF1B	premature ovarian failure, 1B
215772_x_at	7.56e-08	2.57e-09	-1.37	-7.97611	11.2117	-1.37	SUCLG2	succinate-CoA ligase GDP-forming beta subunit
203528_at	7.61e-08	2.59e-09	-1.24	-7.97278	11.2023	-1.24	SEMA4D	semaphorin 4D
201733_at	7.61e-08	2.59e-09	-1.27	-7.97257	11.2017	-1.27	CLCN3	chloride voltage-gated channel 3
209426_s_at	7.66e-08	2.61e-09	-1.4	-7.97001	11.1945	-1.4	C1QTNF3-AMACR///AMACR	C1QTNF3-AMACR readthrough (NMD candidate)///alpha-methylacyl-CoA racemase
210999_s_at	7.69e-08	2.63e-09	1.57	7.9682	11.1894	1.57	GRB10	growth factor receptor bound protein 10
217640_x_at	7.69e-08	2.63e-09	0.628	7.96757	11.1877	0.628	SKA1	spindle and kinetochore associated complex subunit 1
202795_x_at	7.72e-08	2.65e-09	-0.787	-7.96568	11.1824	-0.787	TRIOBP	TRIO and F-actin binding protein
55616_at	7.72e-08	2.65e-09	-0.794	-7.96553	11.1819	-0.794	PGAP3	post-GPI attachment to proteins 3
219503_s_at	7.72e-08	2.65e-09	-1.52	-7.96487	11.18	-1.52	TMEM40	transmembrane protein 40
204620_s_at	7.74e-08	2.66e-09	3.38	7.96352	11.1763	3.38	VCAN	versican
213564_x_at	7.74e-08	2.66e-09	1.3	7.9633	11.1756	1.3	LDHB	lactate dehydrogenase B
39548_at	7.77e-08	2.68e-09	-0.765	-7.96148	11.1705	-0.765	NPAS2	neuronal PAS domain protein 2
220182_at	8.02e-08	2.77e-09	-0.78	-7.94981	11.1377	-0.78	SLC25A23	solute carrier family 25 member 23
201976_s_at	8.02e-08	2.77e-09	1.2	7.94898	11.1353	1.2	MYO10	myosin X
217416_x_at	8.14e-08	2.82e-09	0.482	7.94331	11.1193	0.482
204034_at	8.16e-08	2.83e-09	-1.68	-7.94202	11.1157	-1.68	ETHE1	ETHE1, persulfide dioxygenase
207206_s_at	8.26e-08	2.87e-09	-3	-7.9373	11.1024	-3	ALOX12	arachidonate 12-lipoxygenase, 12S type
205152_at	8.26e-08	2.87e-09	-1.43	-7.93694	11.1014	-1.43	SLC6A1	solute carrier family 6 member 1
221050_s_at	8.29e-08	2.89e-09	-0.801	-7.93503	11.096	-0.801	GTPBP2	GTP binding protein 2
215997_s_at	8.32e-08	2.9e-09	-1.09	-7.9333	11.0911	-1.09	CUL4B	cullin 4B
217823_s_at	8.35e-08	2.92e-09	-0.783	-7.93124	11.0853	-0.783	UBE2J1	ubiquitin conjugating enzyme E2 J1
204211_x_at	8.35e-08	2.92e-09	1.03	7.93081	11.0841	1.03	EIF2AK2	eukaryotic translation initiation factor 2 alpha kinase 2
210876_at	8.35e-08	2.92e-09	-0.687	-7.93076	11.084	-0.687	ANXA2P1	annexin A2 pseudogene 1
200001_at	8.41e-08	2.94e-09	-1.29	-7.92811	11.0765	-1.29	CAPNS1	calpain small subunit 1
209373_at	8.51e-08	2.98e-09	-3.24	-7.92343	11.0633	-3.24	MALL	mal, T-cell differentiation protein like
201291_s_at	8.52e-08	2.99e-09	1.87	7.92234	11.0602	1.87	TOP2A	topoisomerase (DNA) II alpha
218684_at	8.67e-08	3.05e-09	1.19	7.91574	11.0416	1.19	LRRC8D	leucine rich repeat containing 8 family member D
209221_s_at	8.67e-08	3.05e-09	-0.644	-7.91548	11.0408	-0.644	OSBPL2	oxysterol binding protein like 2
220017_x_at	8.87e-08	3.13e-09	-1.51	-7.90641	11.0153	-1.51	CYP2C9	cytochrome P450 family 2 subfamily C member 9
202575_at	8.87e-08	3.13e-09	-3.19	-7.9064	11.0152	-3.19	CRABP2	cellular retinoic acid binding protein 2
200764_s_at	8.9e-08	3.14e-09	-0.783	-7.90489	11.011	-0.783	CTNNA1	catenin alpha 1
55662_at	8.98e-08	3.18e-09	-0.882	-7.90131	11.0009	-0.882	C10orf76	chromosome 10 open reading frame 76
209524_at	8.99e-08	3.18e-09	1.33	7.90042	10.9984	1.33	HDGFRP3	hepatoma-derived growth factor, related protein 3
218459_at	9e-08	3.19e-09	1.06	7.89966	10.9962	1.06	TOR3A	torsin family 3 member A
209367_at	9.01e-08	3.2e-09	-0.636	-7.89882	10.9938	-0.636	STXBP2	syntaxin binding protein 2
212865_s_at	9.04e-08	3.21e-09	-1.85	-7.89711	10.989	-1.85	COL14A1	collagen type XIV alpha 1 chain
218959_at	9.11e-08	3.24e-09	1.76	7.89411	10.9806	1.76	HOXC10	homeobox C10
201697_s_at	9.11e-08	3.25e-09	1.17	7.89338	10.9785	1.17	DNMT1	DNA (cytosine-5-)-methyltransferase 1
218632_at	9.26e-08	3.3e-09	-0.777	-7.88744	10.9617	-0.777	HECTD3	HECT domain E3 ubiquitin protein ligase 3
202277_at	9.29e-08	3.32e-09	-0.74	-7.88569	10.9568	-0.74	SPTLC1	serine palmitoyltransferase long chain base subunit 1
210262_at	9.37e-08	3.35e-09	-0.858	-7.88202	10.9464	-0.858	CRISP2	cysteine rich secretory protein 2
204067_at	9.37e-08	3.36e-09	-0.946	-7.88173	10.9456	-0.946	SUOX	sulfite oxidase
204761_at	9.43e-08	3.38e-09	-1.77	-7.87914	10.9383	-1.77	USP6NL	USP6 N-terminal like
212841_s_at	9.49e-08	3.41e-09	-1.55	-7.87652	10.9309	-1.55	PPFIBP2	PPFIA binding protein 2
222212_s_at	9.51e-08	3.42e-09	1.03	7.87523	10.9272	1.03	CERS2	ceramide synthase 2
205325_at	9.51e-08	3.42e-09	-0.671	-7.87502	10.9266	-0.671	PHYHIP	phytanoyl-CoA 2-hydroxylase interacting protein
209613_s_at	9.53e-08	3.43e-09	-2.85	-7.87371	10.9229	-2.85	ADH1B	alcohol dehydrogenase 1B (class I), beta polypeptide
209907_s_at	9.78e-08	3.53e-09	-1.29	-7.86428	10.8963	-1.29	ITSN2	intersectin 2
219918_s_at	9.85e-08	3.56e-09	1.6	7.86101	10.887	1.6	ASPM	abnormal spindle microtubule assembly
204068_at	9.99e-08	3.61e-09	1.2	7.85583	10.8724	1.2	STK3	serine/threonine kinase 3
212314_at	1e-07	3.62e-09	1.49	7.85486	10.8696	1.49	SEL1L3	SEL1L family member 3
219073_s_at	1e-07	3.63e-09	-1.6	-7.85473	10.8693	-1.6	OSBPL10	oxysterol binding protein like 10
202538_s_at	1e-07	3.65e-09	-1.03	-7.85273	10.8636	-1.03	CHMP2B	charged multivesicular body protein 2B
202455_at	1.01e-07	3.66e-09	-0.905	-7.85152	10.8602	-0.905	HDAC5	histone deacetylase 5
211048_s_at	1.02e-07	3.7e-09	0.989	7.84796	10.8501	0.989	PDIA4	protein disulfide isomerase family A member 4
202608_s_at	1.03e-07	3.77e-09	-0.482	-7.84105	10.8306	-0.482	NDST1	N-deacetylase and N-sulfotransferase 1
208771_s_at	1.03e-07	3.77e-09	-1.27	-7.841	10.8304	-1.27	LOC101928830///LTA4H	uncharacterized LOC101928830///leukotriene A4 hydrolase
219531_at	1.09e-07	3.98e-09	0.974	7.82198	10.7766	0.974	CEP72	centrosomal protein 72
211375_s_at	1.1e-07	4.01e-09	1.01	7.81938	10.7692	1.01	ILF3	interleukin enhancer binding factor 3
212802_s_at	1.11e-07	4.08e-09	-0.842	-7.81347	10.7525	-0.842	GAPVD1	GTPase activating protein and VPS9 domains 1
202213_s_at	1.11e-07	4.08e-09	-1.2	-7.81335	10.7521	-1.2	CUL4B	cullin 4B
36019_at	1.11e-07	4.08e-09	-0.664	-7.81324	10.7518	-0.664	STK19	serine/threonine kinase 19
203656_at	1.11e-07	4.09e-09	-0.81	-7.81272	10.7503	-0.81	FIG4	FIG4 phosphoinositide 5-phosphatase
200790_at	1.11e-07	4.1e-09	2.56	7.81164	10.7473	2.56	ODC1	ornithine decarboxylase 1
213041_s_at	1.13e-07	4.17e-09	-0.822	-7.80591	10.7311	-0.822	ATP5D	ATP synthase, H+ transporting, mitochondrial F1 complex, delta subunit
203303_at	1.13e-07	4.18e-09	-1.99	-7.80463	10.7274	-1.99	DYNLT3	dynein light chain Tctex-type 3
201189_s_at	1.14e-07	4.22e-09	1.11	7.80171	10.7192	1.11	ITPR3	inositol 1,4,5-trisphosphate receptor type 3
201736_s_at	1.16e-07	4.29e-09	0.648	7.79583	10.7025	0.648	44626	membrane associated ring-CH-type finger 6
209000_s_at	1.19e-07	4.41e-09	-0.895	-7.78609	10.6749	-0.895	44812	septin 8
218039_at	1.23e-07	4.56e-09	1.46	7.77428	10.6414	1.46	NUSAP1	nucleolar and spindle associated protein 1
214838_at	1.23e-07	4.57e-09	-0.978	-7.77369	10.6397	-0.978	SFT2D2	SFT2 domain containing 2
205191_at	1.23e-07	4.57e-09	-1.16	-7.77339	10.6388	-1.16	RP2	retinitis pigmentosa 2 (X-linked recessive)
208924_at	1.27e-07	4.71e-09	-0.779	-7.76262	10.6083	-0.779	RNF11	ring finger protein 11
212022_s_at	1.27e-07	4.74e-09	1.06	7.76063	10.6026	1.06	MKI67	marker of proliferation Ki-67
204527_at	1.28e-07	4.79e-09	1.73	7.7573	10.5932	1.73	MYO5A	myosin VA
201416_at	1.3e-07	4.85e-09	2.21	7.75241	10.5793	2.21	SOX4	SRY-box 4
201339_s_at	1.3e-07	4.87e-09	-1.19	-7.7511	10.5756	-1.19	SCP2	sterol carrier protein 2
201069_at	1.32e-07	4.96e-09	2	7.74503	10.5584	2	MMP2	matrix metallopeptidase 2
218254_s_at	1.32e-07	4.96e-09	-1.14	-7.74465	10.5573	-1.14	SAR1B	secretion associated Ras related GTPase 1B
212354_at	1.32e-07	4.96e-09	1.87	7.74455	10.557	1.87	SULF1	sulfatase 1
203928_x_at	1.32e-07	4.97e-09	-0.864	-7.74438	10.5565	-0.864	MAPT	microtubule associated protein tau
201378_s_at	1.33e-07	4.99e-09	0.649	7.74261	10.5515	0.649	UBAP2L	ubiquitin associated protein 2 like
218336_at	1.33e-07	5.01e-09	0.966	7.74162	10.5487	0.966	PFDN2	prefoldin subunit 2
206050_s_at	1.33e-07	5.01e-09	-0.931	-7.74148	10.5483	-0.931	RNH1	ribonuclease/angiogenin inhibitor 1
206025_s_at	1.33e-07	5.02e-09	2.26	7.74079	10.5463	2.26	TNFAIP6	TNF alpha induced protein 6
207801_s_at	1.34e-07	5.05e-09	-0.83	-7.7384	10.5395	-0.83	RNF10	ring finger protein 10
218243_at	1.34e-07	5.06e-09	-0.928	-7.7378	10.5378	-0.928	RUFY1	RUN and FYVE domain containing 1
208550_x_at	1.34e-07	5.09e-09	-0.59	-7.73586	10.5323	-0.59	KCNG2	potassium voltage-gated channel modifier subfamily G member 2
204619_s_at	1.34e-07	5.09e-09	2.99	7.73568	10.5318	2.99	VCAN	versican
208855_s_at	1.34e-07	5.1e-09	-0.837	-7.73512	10.5302	-0.837	STK24	serine/threonine kinase 24
32837_at	1.34e-07	5.1e-09	-0.5	-7.735	10.5299	-0.5	AGPAT2	1-acylglycerol-3-phosphate O-acyltransferase 2
218633_x_at	1.34e-07	5.11e-09	0.808	7.7341	10.5273	0.808	ABHD10	abhydrolase domain containing 10
205319_at	1.34e-07	5.13e-09	-3.3	-7.73333	10.5251	-3.3	PSCA	prostate stem cell antigen
209899_s_at	1.34e-07	5.13e-09	0.762	7.73305	10.5243	0.762	PUF60	poly(U) binding splicing factor 60
209089_at	1.35e-07	5.16e-09	-1.01	-7.73128	10.5193	-1.01	RAB5A	RAB5A, member RAS oncogene family
213900_at	1.35e-07	5.16e-09	-1.26	-7.73103	10.5186	-1.26	FAM189A2	family with sequence similarity 189 member A2
212380_at	1.35e-07	5.17e-09	0.637	7.73037	10.5167	0.637	CMTR1	cap methyltransferase 1
205203_at	1.36e-07	5.22e-09	-1.18	-7.727	10.5071	-1.18	PLD1	phospholipase D1
208767_s_at	1.38e-07	5.29e-09	1.84	7.72207	10.4931	1.84	LAPTM4B	lysosomal protein transmembrane 4 beta
221020_s_at	1.39e-07	5.34e-09	1.47	7.71933	10.4853	1.47	SLC25A32	solute carrier family 25 member 32
204992_s_at	1.4e-07	5.38e-09	2.36	7.71654	10.4774	2.36	PFN2	profilin 2
204030_s_at	1.4e-07	5.39e-09	1.94	7.7158	10.4753	1.94	IQCJ-SCHIP1///SCHIP1	IQCJ-SCHIP1 readthrough///schwannomin interacting protein 1
214220_s_at	1.4e-07	5.41e-09	1.23	7.71459	10.4718	1.23	ALMS1	ALMS1, centrosome and basal body associated protein
201462_at	1.41e-07	5.46e-09	1.16	7.71129	10.4625	1.16	SCRN1	secernin 1
219235_s_at	1.41e-07	5.46e-09	-1.34	-7.71108	10.4619	-1.34	PHACTR4	phosphatase and actin regulator 4
213437_at	1.41e-07	5.46e-09	-0.939	-7.71103	10.4617	-0.939	RUFY3	RUN and FYVE domain containing 3
214431_at	1.42e-07	5.49e-09	1.04	7.7094	10.4571	1.04	GMPS	guanine monophosphate synthase
200805_at	1.42e-07	5.5e-09	-0.876	-7.70866	10.455	-0.876	LMAN2	lectin, mannose binding 2
212025_s_at	1.43e-07	5.57e-09	-1.06	-7.70449	10.4431	-1.06	FLII	FLII, actin remodeling protein
209291_at	1.43e-07	5.57e-09	-2.4	-7.70439	10.4428	-2.4	ID4	inhibitor of DNA binding 4, HLH protein
203573_s_at	1.43e-07	5.57e-09	-1.31	-7.70403	10.4418	-1.31	RABGGTA	Rab geranylgeranyltransferase alpha subunit
209320_at	1.44e-07	5.6e-09	0.676	7.70249	10.4374	0.676	ADCY3	adenylate cyclase 3
211726_s_at	1.45e-07	5.65e-09	-3.83	-7.69901	10.4275	-3.83	FMO2	flavin containing monooxygenase 2
221960_s_at	1.45e-07	5.66e-09	-1.21	-7.69887	10.4271	-1.21	RAB2A	RAB2A, member RAS oncogene family
216661_x_at	1.46e-07	5.72e-09	-0.957	-7.69503	10.4162	-0.957	CYP2C9	cytochrome P450 family 2 subfamily C member 9
222126_at	1.48e-07	5.78e-09	-1.09	-7.69114	10.4051	-1.09	AGFG2	ArfGAP with FG repeats 2
208149_x_at	1.48e-07	5.78e-09	1.19	7.69113	10.4051	1.19	DDX11	DEAD/H-box helicase 11
221566_s_at	1.49e-07	5.85e-09	-0.719	-7.68703	10.3934	-0.719	NOL3	nucleolar protein 3
205470_s_at	1.49e-07	5.86e-09	-2.72	-7.68661	10.3922	-2.72	KLK11	kallikrein related peptidase 11
212628_at	1.49e-07	5.87e-09	-0.8	-7.68575	10.3898	-0.8	PKN2	protein kinase N2
204182_s_at	1.49e-07	5.88e-09	-0.804	-7.68518	10.3882	-0.804	ZBTB43	zinc finger and BTB domain containing 43
200957_s_at	1.51e-07	5.95e-09	0.825	7.68114	10.3767	0.825	SSRP1	structure specific recognition protein 1
204315_s_at	1.51e-07	5.98e-09	0.446	7.67975	10.3727	0.446	GTSE1	G2 and S-phase expressed 1
221704_s_at	1.52e-07	6.02e-09	-1.55	-7.67696	10.3648	-1.55	VPS37B	VPS37B, ESCRT-I subunit
218208_at	1.53e-07	6.04e-09	-0.649	-7.67579	10.3614	-0.649	PQLC1	PQ loop repeat containing 1
216836_s_at	1.54e-07	6.08e-09	-1.1	-7.67378	10.3557	-1.1	ERBB2	erb-b2 receptor tyrosine kinase 2
209680_s_at	1.54e-07	6.12e-09	0.47	7.67141	10.3489	0.47	KIFC1	kinesin family member C1
202872_at	1.56e-07	6.17e-09	1.35	7.66848	10.3406	1.35	ATP6V1C1	ATPase H+ transporting V1 subunit C1
202797_at	1.56e-07	6.18e-09	-0.83	-7.66793	10.339	-0.83	SACM1L	SAC1 suppressor of actin mutations 1-like (yeast)
208407_s_at	1.56e-07	6.21e-09	-1.23	-7.66624	10.3342	-1.23	TMX2-CTNND1///CTNND1	TMX2-CTNND1 readthrough (NMD candidate)///catenin delta 1
218552_at	1.56e-07	6.22e-09	-1.8	-7.66547	10.332	-1.8	ECHDC2	enoyl-CoA hydratase domain containing 2
202536_at	1.57e-07	6.24e-09	-1.34	-7.66464	10.3297	-1.34	CHMP2B	charged multivesicular body protein 2B
217995_at	1.57e-07	6.25e-09	-1.44	-7.66415	10.3283	-1.44	SQRDL	sulfide quinone reductase-like (yeast)
216025_x_at	1.58e-07	6.32e-09	-1.22	-7.66007	10.3167	-1.22	CYP2C9	cytochrome P450 family 2 subfamily C member 9
213668_s_at	1.59e-07	6.35e-09	2.1	7.65867	10.3126	2.1	SOX4	SRY-box 4
221535_at	1.63e-07	6.53e-09	1	7.64873	10.2843	1	LSG1	large 60S subunit nuclear export GTPase 1
221731_x_at	1.63e-07	6.55e-09	3.42	7.64777	10.2816	3.42	VCAN	versican
215107_s_at	1.64e-07	6.59e-09	-0.598	-7.64535	10.2747	-0.598	TTC22	tetratricopeptide repeat domain 22
204719_at	1.64e-07	6.61e-09	-1.64	-7.64448	10.2722	-1.64	ABCA8	ATP binding cassette subfamily A member 8
209323_at	1.64e-07	6.62e-09	1.36	7.64426	10.2716	1.36	THAP12	THAP domain containing 12
221273_s_at	1.69e-07	6.79e-09	-0.669	-7.63527	10.2459	-0.669	RNF208	ring finger protein 208
207511_s_at	1.7e-07	6.83e-09	-0.664	-7.63299	10.2394	-0.664	CNPPD1	cyclin Pas1/PHO80 domain containing 1
205964_at	1.7e-07	6.87e-09	-1.91	-7.63124	10.2344	-1.91	ZNF426	zinc finger protein 426
211059_s_at	1.7e-07	6.88e-09	-0.511	-7.6304	10.2321	-0.511	GOLGA2	golgin A2
204249_s_at	1.73e-07	6.99e-09	-1.3	-7.62503	10.2167	-1.3	LMO2	LIM domain only 2
201011_at	1.75e-07	7.07e-09	0.699	7.62094	10.2051	0.699	RPN1	ribophorin I
220651_s_at	1.77e-07	7.18e-09	1.76	7.61592	10.1907	1.76	MCM10	minichromosome maintenance 10 replication initiation factor
202790_at	1.77e-07	7.19e-09	-1.56	-7.61543	10.1893	-1.56	CLDN7	claudin 7
218309_at	1.79e-07	7.28e-09	-2.39	-7.61098	10.1767	-2.39	CAMK2N1	calcium/calmodulin dependent protein kinase II inhibitor 1
219588_s_at	1.8e-07	7.32e-09	1.23	7.60915	10.1714	1.23	NCAPG2	non-SMC condensin II complex subunit G2
210980_s_at	1.8e-07	7.34e-09	-1	-7.60813	10.1685	-1	ASAH1	N-acylsphingosine amidohydrolase 1
218401_s_at	1.8e-07	7.35e-09	0.964	7.60743	10.1665	0.964	ZNF281	zinc finger protein 281
202122_s_at	1.8e-07	7.36e-09	-1.24	-7.60713	10.1656	-1.24	PLIN3	perilipin 3
203499_at	1.87e-07	7.62e-09	-1.21	-7.59499	10.131	-1.21	EPHA2	EPH receptor A2
215150_at	1.89e-07	7.73e-09	-1.76	-7.59012	10.1171	-1.76	YOD1	YOD1 deubiquitinase
205394_at	1.89e-07	7.75e-09	1.25	7.58911	10.1142	1.25	CHEK1	checkpoint kinase 1
210765_at	1.89e-07	7.75e-09	0.889	7.58904	10.114	0.889	CSE1L	chromosome segregation 1 like
209146_at	1.9e-07	7.8e-09	-1.23	-7.58671	10.1073	-1.23	MSMO1	methylsterol monooxygenase 1
200043_at	1.91e-07	7.84e-09	0.665	7.58534	10.1034	0.665	ERH	enhancer of rudimentary homolog (Drosophila)
218891_at	1.91e-07	7.84e-09	-0.602	-7.58511	10.1028	-0.602	C10orf76	chromosome 10 open reading frame 76
214830_at	1.91e-07	7.86e-09	1.77	7.58405	10.0997	1.77	SLC38A6	solute carrier family 38 member 6
211474_s_at	1.92e-07	7.92e-09	-1.76	-7.58172	10.0931	-1.76	SERPINB6	serpin family B member 6
200787_s_at	1.93e-07	7.95e-09	-1.18	-7.58021	10.0888	-1.18	PEA15	phosphoprotein enriched in astrocytes 15
209903_s_at	1.93e-07	7.99e-09	0.984	7.57873	10.0845	0.984	ATR	ATR serine/threonine kinase
204800_s_at	1.93e-07	7.99e-09	-0.736	-7.5786	10.0841	-0.736	DHRS12	dehydrogenase/reductase 12
202614_at	1.97e-07	8.14e-09	-0.908	-7.57214	10.0657	-0.908	SLC30A9	solute carrier family 30 member 9
209090_s_at	1.99e-07	8.23e-09	-1.02	-7.56836	10.0549	-1.02	SH3GLB1	SH3 domain containing GRB2 like endophilin B1
203444_s_at	2e-07	8.28e-09	-0.496	-7.56622	10.0488	-0.496	MTA2	metastasis associated 1 family member 2
219932_at	2e-07	8.32e-09	-1.05	-7.56433	10.0434	-1.05	SLC27A6	solute carrier family 27 member 6
44783_s_at	2.02e-07	8.41e-09	2.55	7.56074	10.0331	2.55	HEY1	hes related family bHLH transcription factor with YRPW motif 1
211576_s_at	2.05e-07	8.52e-09	1	7.55619	10.0201	1	SLC19A1	solute carrier family 19 member 1
203164_at	2.05e-07	8.53e-09	1.04	7.55594	10.0194	1.04	SLC33A1	solute carrier family 33 member 1
202469_s_at	2.05e-07	8.53e-09	0.676	7.55586	10.0191	0.676	CPSF6	cleavage and polyadenylation specific factor 6
201418_s_at	2.05e-07	8.57e-09	1.62	7.55405	10.0139	1.62	SOX4	SRY-box 4
211707_s_at	2.06e-07	8.59e-09	0.904	7.55336	10.012	0.904	IQCB1	IQ motif containing B1
35148_at	2.07e-07	8.67e-09	-1.42	-7.55017	10.0029	-1.42	TJP3	tight junction protein 3
216742_at	2.09e-07	8.74e-09	-0.373	-7.54745	9.99507	-0.373
217192_s_at	2.11e-07	8.83e-09	-0.743	-7.54395	9.98505	-0.743	PRDM1	PR/SET domain 1
209110_s_at	2.11e-07	8.85e-09	-0.68	-7.54295	9.98221	-0.68	RGL2	ral guanine nucleotide dissociation stimulator like 2
215913_s_at	2.11e-07	8.86e-09	-1.22	-7.54271	9.98151	-1.22	GULP1	GULP, engulfment adaptor PTB domain containing 1
209011_at	2.12e-07	8.93e-09	0.832	7.54006	9.97393	0.832	TRIO	trio Rho guanine nucleotide exchange factor
204952_at	2.13e-07	8.97e-09	-2.46	-7.53829	9.96886	-2.46	LYPD3	LY6/PLAUR domain containing 3
214604_at	2.15e-07	9.05e-09	1.32	7.53543	9.96068	1.32	HOXD11	homeobox D11
205648_at	2.15e-07	9.09e-09	0.644	7.53371	9.95574	0.644	WNT2	Wnt family member 2
205423_at	2.17e-07	9.16e-09	-0.695	-7.53119	9.94854	-0.695	AP1B1	adaptor related protein complex 1 beta 1 subunit
201884_at	2.17e-07	9.16e-09	-4	-7.53095	9.94784	-4	CEACAM5	carcinoembryonic antigen related cell adhesion molecule 5
219532_at	2.18e-07	9.23e-09	-2.14	-7.52853	9.94093	-2.14	ELOVL4	ELOVL fatty acid elongase 4
219494_at	2.2e-07	9.31e-09	1.5	7.5256	9.93252	1.5	RAD54B	RAD54 homolog B (S. cerevisiae)
217428_s_at	2.21e-07	9.38e-09	2.61	7.523	9.92508	2.61	COL10A1	collagen type X alpha 1 chain
209587_at	2.22e-07	9.44e-09	-2.4	-7.52081	9.9188	-2.4	PITX1	paired like homeodomain 1
203510_at	2.23e-07	9.47e-09	2.32	7.51959	9.91532	2.32	MET	MET proto-oncogene, receptor tyrosine kinase
212459_x_at	2.23e-07	9.47e-09	-1.34	-7.51942	9.91483	-1.34	SUCLG2	succinate-CoA ligase GDP-forming beta subunit
203856_at	2.24e-07	9.55e-09	1.38	7.51674	9.90715	1.38	VRK1	vaccinia related kinase 1
214109_at	2.24e-07	9.57e-09	-1.32	-7.51583	9.90455	-1.32	LRBA	LPS responsive beige-like anchor protein
201201_at	2.27e-07	9.68e-09	-1.58	-7.51191	9.89333	-1.58	CSTB	cystatin B
203525_s_at	2.28e-07	9.74e-09	-0.95	-7.50987	9.88747	-0.95	APC	APC, WNT signaling pathway regulator
205817_at	2.28e-07	9.77e-09	1.1	7.50858	9.88377	1.1	SIX1	SIX homeobox 1
220734_s_at	2.35e-07	1e-08	-0.773	-7.49918	9.85684	-0.773	CPTP	ceramide-1-phosphate transfer protein
202525_at	2.35e-07	1.01e-08	-1.57	-7.49847	9.85482	-1.57	PRSS8	protease, serine 8
217996_at	2.35e-07	1.01e-08	-2.05	-7.49825	9.85419	-2.05	PHLDA1	pleckstrin homology like domain family A member 1
213624_at	2.39e-07	1.02e-08	-1.38	-7.49213	9.83663	-1.38	SMPDL3A	sphingomyelin phosphodiesterase acid like 3A
206023_at	2.39e-07	1.03e-08	-2.42	-7.49151	9.83484	-2.42	NMU	neuromedin U
213224_s_at	2.41e-07	1.04e-08	-1.31	-7.48772	9.824	-1.31	BBIP1	BBSome interacting protein 1
215262_at	2.42e-07	1.04e-08	-0.392	-7.4865	9.82048	-0.392
220945_x_at	2.42e-07	1.04e-08	-1.93	-7.48624	9.81975	-1.93	MANSC1	MANSC domain containing 1
210251_s_at	2.43e-07	1.05e-08	-1.1	-7.48434	9.81431	-1.1	RUFY3	RUN and FYVE domain containing 3
217931_at	2.44e-07	1.05e-08	0.722	7.48235	9.80859	0.722	CNPY3	canopy FGF signaling regulator 3
208694_at	2.46e-07	1.06e-08	1.02	7.47916	9.79943	1.02	PRKDC	protein kinase, DNA-activated, catalytic polypeptide
213106_at	2.48e-07	1.07e-08	-1.17	-7.47584	9.78991	-1.17	ATP8A1	ATPase phospholipid transporting 8A1
212463_at	2.49e-07	1.08e-08	-1.08	-7.47468	9.7866	-1.08	CD59	CD59 molecule
200783_s_at	2.5e-07	1.08e-08	1.17	7.47258	9.78056	1.17	STMN1	stathmin 1
209579_s_at	2.5e-07	1.09e-08	0.806	7.47175	9.77818	0.806	MBD4	methyl-CpG binding domain 4, DNA glycosylase
203062_s_at	2.5e-07	1.09e-08	1.26	7.47151	9.77748	1.26	MDC1	mediator of DNA damage checkpoint 1
202911_at	2.51e-07	1.09e-08	1.36	7.46987	9.77278	1.36	MSH6	mutS homolog 6
218588_s_at	2.52e-07	1.1e-08	-0.61	-7.46807	9.76761	-0.61	FAM114A2	family with sequence similarity 114 member A2
203438_at	2.53e-07	1.1e-08	1.21	7.46629	9.76251	1.21	STC2	stanniocalcin 2
46270_at	2.53e-07	1.1e-08	-1.06	-7.46614	9.7621	-1.06	UBAP1	ubiquitin associated protein 1
201918_at	2.53e-07	1.1e-08	1.02	7.46612	9.76203	1.02	SLC25A36	solute carrier family 25 member 36
211067_s_at	2.58e-07	1.13e-08	-1.2	-7.45896	9.74149	-1.2	GAS7	growth arrest specific 7
214668_at	2.59e-07	1.13e-08	-0.65	-7.45724	9.73654	-0.65	SPRYD7	SPRY domain containing 7
213240_s_at	2.59e-07	1.14e-08	-5.09	-7.45651	9.73444	-5.09	KRT4	keratin 4
205459_s_at	2.63e-07	1.16e-08	-0.596	-7.45058	9.71744	-0.596	NPAS2	neuronal PAS domain protein 2
213854_at	2.64e-07	1.16e-08	-0.628	-7.44926	9.71363	-0.628	SYNGR1	synaptogyrin 1
218888_s_at	2.65e-07	1.16e-08	1.37	7.44789	9.70971	1.37	NETO2	neuropilin and tolloid like 2
210774_s_at	2.66e-07	1.17e-08	-0.621	-7.4463	9.70514	-0.621	NCOA4	nuclear receptor coactivator 4
204170_s_at	2.66e-07	1.17e-08	1.51	7.44562	9.70318	1.51	CKS2	CDC28 protein kinase regulatory subunit 2
205200_at	2.68e-07	1.18e-08	-1.21	-7.44289	9.69534	-1.21	EXOSC7///CLEC3B	exosome component 7///C-type lectin domain family 3 member B
209481_at	2.69e-07	1.19e-08	-0.95	-7.44061	9.68878	-0.95	SNRK	SNF related kinase
212326_at	2.7e-07	1.19e-08	-0.996	-7.43908	9.68439	-0.996	VPS13D	vacuolar protein sorting 13 homolog D
212295_s_at	2.7e-07	1.2e-08	-1.19	-7.43853	9.68283	-1.19	SLC7A1	solute carrier family 7 member 1
206113_s_at	2.71e-07	1.2e-08	-0.913	-7.43728	9.67924	-0.913	RAB5A	RAB5A, member RAS oncogene family
218301_at	2.71e-07	1.2e-08	-0.631	-7.43675	9.67772	-0.631	RNPEPL1	arginyl aminopeptidase like 1
209767_s_at	2.71e-07	1.2e-08	-0.665	-7.43632	9.67648	-0.665	SEPT5-GP1BB///SEPT5///GP1BB	SEPT5-GP1BB readthrough///septin 5///glycoprotein Ib platelet beta subunit
205941_s_at	2.75e-07	1.22e-08	2.2	7.43114	9.6616	2.2	COL10A1	collagen type X alpha 1 chain
206658_at	2.77e-07	1.23e-08	-1.81	-7.42824	9.65327	-1.81	UPK3B	uroplakin 3B
214088_s_at	2.77e-07	1.23e-08	-2.44	-7.42772	9.65176	-2.44	FUT3	fucosyltransferase 3 (Lewis blood group)
214279_s_at	2.82e-07	1.26e-08	-1	-7.42133	9.63341	-1	NDRG2	NDRG family member 2
208747_s_at	2.83e-07	1.26e-08	1.89	7.42007	9.62978	1.89	C1S	complement component 1, s subcomponent
215238_s_at	2.84e-07	1.27e-08	-0.479	-7.41848	9.6252	-0.479	DOCK9	dedicator of cytokinesis 9
203550_s_at	2.86e-07	1.28e-08	0.463	7.41569	9.6172	0.463	FAM189B	family with sequence similarity 189 member B
205684_s_at	2.86e-07	1.28e-08	-1.24	-7.41504	9.61531	-1.24	DENND4C	DENN domain containing 4C
212519_at	2.93e-07	1.31e-08	-0.95	-7.40683	9.59173	-0.95	UBE2E1	ubiquitin conjugating enzyme E2 E1
206550_s_at	2.93e-07	1.31e-08	1.17	7.40658	9.591	1.17	NUP155	nucleoporin 155
203641_s_at	2.94e-07	1.32e-08	-1.21	-7.40451	9.58506	-1.21	COBLL1	cordon-bleu WH2 repeat protein like 1
212371_at	2.99e-07	1.34e-08	0.874	7.39851	9.5678	0.874	DESI2	desumoylating isopeptidase 2
215942_s_at	2.99e-07	1.35e-08	1.36	7.39772	9.56552	1.36	GTSE1	G2 and S-phase expressed 1
204971_at	2.99e-07	1.35e-08	-1.01	-7.39768	9.56541	-1.01	CSTA	cystatin A
215519_x_at	3.02e-07	1.36e-08	-0.399	-7.39363	9.55375	-0.399	SGSM3	small G protein signaling modulator 3
204181_s_at	3.08e-07	1.39e-08	-0.658	-7.38635	9.5328	-0.658	ZBTB43	zinc finger and BTB domain containing 43
208875_s_at	3.09e-07	1.4e-08	1.09	7.38489	9.52859	1.09	PAK2	p21 (RAC1) activated kinase 2
213353_at	3.12e-07	1.41e-08	-1.18	-7.38117	9.5179	-1.18	ABCA5	ATP binding cassette subfamily A member 5
201656_at	3.12e-07	1.41e-08	1.61	7.38088	9.51707	1.61	ITGA6	integrin subunit alpha 6
213549_at	3.15e-07	1.43e-08	-1.28	-7.37725	9.50662	-1.28	PDZD8	PDZ domain containing 8
209058_at	3.19e-07	1.44e-08	-0.643	-7.37336	9.49542	-0.643	EDF1	endothelial differentiation related factor 1
218585_s_at	3.19e-07	1.45e-08	1.71	7.37263	9.49332	1.71	DTL	denticleless E3 ubiquitin protein ligase homolog
203312_x_at	3.21e-07	1.46e-08	-0.873	-7.37058	9.48742	-0.873	ARF6	ADP ribosylation factor 6
205842_s_at	3.21e-07	1.46e-08	-0.974	-7.36951	9.48433	-0.974	JAK2	Janus kinase 2
203968_s_at	3.22e-07	1.47e-08	1.57	7.36853	9.4815	1.57	CDC6	cell division cycle 6
213298_at	3.24e-07	1.48e-08	-0.693	-7.36606	9.4744	-0.693	NFIC	nuclear factor I C
202764_at	3.26e-07	1.49e-08	-0.866	-7.36345	9.46688	-0.866	STIM1	stromal interaction molecule 1
213147_at	3.26e-07	1.49e-08	0.949	7.36275	9.46487	0.949	HOXA10	homeobox A10
208623_s_at	3.28e-07	1.5e-08	-0.82	-7.36071	9.45899	-0.82	EZR	ezrin
200696_s_at	3.28e-07	1.5e-08	-1.48	-7.36039	9.45806	-1.48	GSN	gelsolin
209153_s_at	3.28e-07	1.5e-08	1.34	7.35973	9.45617	1.34	TCF3	transcription factor 3
212479_s_at	3.3e-07	1.51e-08	-1.13	-7.35755	9.44991	-1.13	RMND5A	required for meiotic nuclear division 5 homolog A
204136_at	3.32e-07	1.52e-08	1.2	7.35565	9.44443	1.2	COL7A1	collagen type VII alpha 1 chain
204384_at	3.32e-07	1.53e-08	-0.943	-7.35463	9.44149	-0.943	GOLGA2	golgin A2
208964_s_at	3.41e-07	1.57e-08	1.84	7.34521	9.41433	1.84	MIR1908///FADS1	microRNA 1908///fatty acid desaturase 1
222047_s_at	3.44e-07	1.58e-08	0.668	7.3421	9.40537	0.668	SRRT	serrate, RNA effector molecule
203904_x_at	3.44e-07	1.58e-08	-0.66	-7.34147	9.40355	-0.66	CD82	CD82 molecule
221291_at	3.44e-07	1.59e-08	-0.89	-7.34101	9.40223	-0.89	ULBP2	UL16 binding protein 2
214193_s_at	3.46e-07	1.6e-08	1.05	7.33915	9.39688	1.05	DIEXF	digestive organ expansion factor homolog (zebrafish)
203962_s_at	3.51e-07	1.62e-08	-2.53	-7.33354	9.3807	-2.53	NEBL	nebulette
221490_at	3.55e-07	1.64e-08	-0.76	-7.32989	9.37019	-0.76	UBAP1	ubiquitin associated protein 1
213097_s_at	3.57e-07	1.65e-08	0.978	7.32725	9.36258	0.978	DNAJC2	DnaJ heat shock protein family (Hsp40) member C2
209107_x_at	3.59e-07	1.66e-08	-0.858	-7.32534	9.35706	-0.858	NCOA1	nuclear receptor coactivator 1
218060_s_at	3.62e-07	1.68e-08	0.819	7.32202	9.34751	0.819	USB1	U6 snRNA biogenesis phosphodiesterase 1
219127_at	3.65e-07	1.69e-08	-0.94	-7.31839	9.33702	-0.94	PRR15L	proline rich 15 like
221011_s_at	3.67e-07	1.7e-08	1.55	7.31665	9.33202	1.55	LBH	limb bud and heart development
220050_at	3.67e-07	1.71e-08	-0.821	-7.31625	9.33086	-0.821	SPACA9	sperm acrosome associated 9
220428_at	3.68e-07	1.72e-08	-1.52	-7.31425	9.32508	-1.52	CD207	CD207 molecule
200059_s_at	3.7e-07	1.72e-08	-1.09	-7.31267	9.32052	-1.09	RHOA	ras homolog family member A
57532_at	3.71e-07	1.73e-08	0.696	7.31087	9.31535	0.696	DVL2	dishevelled segment polarity protein 2
214028_x_at	3.74e-07	1.74e-08	-0.629	-7.30856	9.30866	-0.629	TDRD3	tudor domain containing 3
201970_s_at	3.74e-07	1.75e-08	1.09	7.3081	9.30734	1.09	NASP	nuclear autoantigenic sperm protein
203880_at	3.75e-07	1.75e-08	1.02	7.30653	9.30282	1.02	POPDC2///COX17	popeye domain containing 2///COX17, cytochrome c oxidase copper chaperone
204252_at	3.77e-07	1.77e-08	0.903	7.30402	9.29556	0.903	CDK2	cyclin dependent kinase 2
209270_at	3.78e-07	1.77e-08	1.74	7.30268	9.29172	1.74	LAMB3	laminin subunit beta 3
212291_at	3.79e-07	1.78e-08	-0.759	-7.3015	9.2883	-0.759	HIPK1	homeodomain interacting protein kinase 1
209440_at	3.8e-07	1.78e-08	1.02	7.30071	9.28602	1.02	PRPS1	phosphoribosyl pyrophosphate synthetase 1
210115_at	3.81e-07	1.79e-08	1.85	7.29944	9.28237	1.85	RPL39L	ribosomal protein L39 like
206451_at	3.85e-07	1.81e-08	0.816	7.29588	9.27207	0.816	TBCCD1	TBCC domain containing 1
201408_at	3.85e-07	1.81e-08	-1.03	-7.29484	9.26908	-1.03	PPP1CB	protein phosphatase 1 catalytic subunit beta
204750_s_at	3.87e-07	1.83e-08	-2.52	-7.2928	9.26319	-2.52	DSC2	desmocollin 2
204700_x_at	3.88e-07	1.83e-08	0.91	7.2921	9.26116	0.91	DIEXF	digestive organ expansion factor homolog (zebrafish)
218806_s_at	3.95e-07	1.87e-08	-2.39	-7.28528	9.24148	-2.39	VAV3	vav guanine nucleotide exchange factor 3
209567_at	3.95e-07	1.87e-08	0.826	7.28525	9.24138	0.826	RRS1	ribosome biogenesis regulator homolog
212297_at	3.95e-07	1.87e-08	0.954	7.28446	9.23912	0.954	ATP13A3	ATPase 13A3
219844_at	3.98e-07	1.89e-08	-0.757	-7.28145	9.23042	-0.757	CCDC186	coiled-coil domain containing 186
32088_at	3.98e-07	1.89e-08	-1.19	-7.28134	9.2301	-1.19	BLZF1	basic leucine zipper nuclear factor 1
213702_x_at	4.09e-07	1.94e-08	-0.964	-7.27192	9.20289	-0.964	ASAH1	N-acylsphingosine amidohydrolase 1
213378_s_at	4.09e-07	1.94e-08	1.08	7.27163	9.20205	1.08	LOC642846///DDX12P///DDX11	DEAD/H (Asp-Glu-Ala-Asp/His) box polypeptide 11-like///DEAD/H-box helicase 12, pseudogene///DEAD/H-box helicase 11
201775_s_at	4.09e-07	1.95e-08	-0.539	-7.27078	9.1996	-0.539	EFCAB14	EF-hand calcium binding domain 14
206273_at	4.1e-07	1.95e-08	0.672	7.26944	9.19574	0.672	PRELID3A	PRELI domain containing 3A
200594_x_at	4.1e-07	1.95e-08	0.581	7.26932	9.19538	0.581	HNRNPU	heterogeneous nuclear ribonucleoprotein U
220056_at	4.14e-07	1.97e-08	-0.844	-7.26617	9.1863	-0.844	IL22RA1	interleukin 22 receptor subunit alpha 1
209321_s_at	4.19e-07	2e-08	1.34	7.26169	9.17336	1.34	ADCY3	adenylate cyclase 3
218185_s_at	4.21e-07	2.01e-08	0.926	7.25919	9.16612	0.926	ARMC1	armadillo repeat containing 1
222118_at	4.22e-07	2.02e-08	0.823	7.25806	9.16287	0.823	CENPN	centromere protein N
208091_s_at	4.26e-07	2.04e-08	1.86	7.25513	9.15438	1.86	VOPP1	vesicular, overexpressed in cancer, prosurvival protein 1
204112_s_at	4.28e-07	2.05e-08	-1.77	-7.25241	9.14654	-1.77	HNMT	histamine N-methyltransferase
202183_s_at	4.28e-07	2.05e-08	0.887	7.25235	9.14636	0.887	KIF22	kinesin family member 22
202487_s_at	4.3e-07	2.06e-08	0.923	7.25102	9.14251	0.923	H2AFV	H2A histone family member V
212111_at	4.35e-07	2.09e-08	-0.859	-7.24625	9.12871	-0.859	STX12	syntaxin 12
204188_s_at	4.4e-07	2.12e-08	-0.613	-7.24189	9.1161	-0.613	RARG	retinoic acid receptor gamma
220782_x_at	4.41e-07	2.12e-08	-2.91	-7.24123	9.11421	-2.91	KLK12	kallikrein related peptidase 12
208696_at	4.46e-07	2.15e-08	0.857	7.23707	9.10219	0.857	CCT5	chaperonin containing TCP1 subunit 5
218663_at	4.46e-07	2.15e-08	1.23	7.23667	9.10102	1.23	NCAPG	non-SMC condensin I complex subunit G
203699_s_at	4.46e-07	2.15e-08	-2.87	-7.23654	9.10065	-2.87	DIO2	deiodinase, iodothyronine, type II
217815_at	4.46e-07	2.16e-08	0.992	7.23532	9.09713	0.992	SUPT16H	SPT16 homolog, facilitates chromatin remodeling subunit
213684_s_at	4.46e-07	2.16e-08	-1.49	-7.23519	9.09673	-1.49	PDLIM5	PDZ and LIM domain 5
220907_at	4.5e-07	2.18e-08	-1.22	-7.23232	9.08844	-1.22	ADGRF1	adhesion G protein-coupled receptor F1
208911_s_at	4.55e-07	2.2e-08	-0.812	-7.22841	9.07712	-0.812	PDHB	pyruvate dehydrogenase (lipoamide) beta
216902_s_at	4.57e-07	2.22e-08	0.988	7.22607	9.07037	0.988	RRN3P1///RRN3P2///RRN3	RRN3 homolog, RNA polymerase I transcription factor pseudogene 1///RRN3 homolog, RNA polymerase I transcription factor pseudogene 2///RRN3 homolog, RNA polymerase I transcription factor
219446_at	4.58e-07	2.22e-08	0.7	7.22491	9.067	0.7	RIC8B	RIC8 guanine nucleotide exchange factor B
203695_s_at	4.59e-07	2.23e-08	1.8	7.22445	9.06567	1.8	DFNA5	DFNA5, deafness associated tumor suppressor
210766_s_at	4.62e-07	2.24e-08	0.873	7.22184	9.05812	0.873	CSE1L	chromosome segregation 1 like
209141_at	4.74e-07	2.3e-08	-1.08	-7.21266	9.03156	-1.08	UBE2G1	ubiquitin conjugating enzyme E2 G1
211762_s_at	4.74e-07	2.31e-08	1.26	7.21245	9.03095	1.26	KPNA2	karyopherin subunit alpha 2
201453_x_at	4.81e-07	2.34e-08	0.686	7.20683	9.01468	0.686	RHEB	Ras homolog enriched in brain
219554_at	4.82e-07	2.35e-08	-4.04	-7.20562	9.0112	-4.04	RHCG	Rh family C glycoprotein
218708_at	4.82e-07	2.36e-08	0.784	7.20501	9.00943	0.784	NXT1	nuclear transport factor 2 like export factor 1
221436_s_at	4.82e-07	2.36e-08	1.14	7.20495	9.00925	1.14	CDCA3	cell division cycle associated 3
209466_x_at	4.82e-07	2.36e-08	-2.62	-7.20463	9.00833	-2.62	PTN	pleiotrophin
219555_s_at	4.84e-07	2.37e-08	1.8	7.20296	9.00348	1.8	CENPN	centromere protein N
219920_s_at	4.86e-07	2.38e-08	-0.812	-7.20143	8.99907	-0.812	AMIGO3///GMPPB	adhesion molecule with Ig like domain 3///GDP-mannose pyrophosphorylase B
204098_at	4.94e-07	2.43e-08	0.458	7.19521	8.98106	0.458	RBMX2	RNA binding motif protein, X-linked 2
219439_at	4.94e-07	2.43e-08	-1.23	-7.19507	8.98064	-1.23	C1GALT1	core 1 synthase, glycoprotein-N-acetylgalactosamine 3-beta-galactosyltransferase 1
212377_s_at	4.98e-07	2.45e-08	-1.08	-7.19201	8.97178	-1.08	NOTCH2	notch 2
201526_at	4.98e-07	2.45e-08	-0.692	-7.19191	8.97149	-0.692	ARF5	ADP ribosylation factor 5
202506_at	5.03e-07	2.47e-08	1.43	7.18828	8.96098	1.43	SSFA2	sperm specific antigen 2
31846_at	5.05e-07	2.49e-08	-0.928	-7.18625	8.95509	-0.928	RHOD	ras homolog family member D
218009_s_at	5.06e-07	2.5e-08	1.53	7.18544	8.95276	1.53	PRC1	protein regulator of cytokinesis 1
209152_s_at	5.07e-07	2.5e-08	0.876	7.1844	8.94974	0.876	TCF3	transcription factor 3
201769_at	5.08e-07	2.51e-08	-0.987	-7.18318	8.9462	-0.987	CLINT1	clathrin interactor 1
201371_s_at	5.09e-07	2.52e-08	-0.86	-7.18235	8.94381	-0.86	CUL3	cullin 3
211985_s_at	5.1e-07	2.52e-08	-1.2	-7.18148	8.94128	-1.2	CALM3///CALM2///CALM1	calmodulin 3///calmodulin 2///calmodulin 1
204805_s_at	5.1e-07	2.53e-08	0.898	7.1809	8.93959	0.898	H1FX	H1 histone family member X
218447_at	5.12e-07	2.54e-08	0.863	7.17909	8.93437	0.863	CMC2	C-X9-C motif containing 2
209368_at	5.13e-07	2.55e-08	-1.67	-7.17812	8.93154	-1.67	EPHX2	epoxide hydrolase 2
209142_s_at	5.19e-07	2.58e-08	-1.41	-7.17425	8.92034	-1.41	UBE2G1	ubiquitin conjugating enzyme E2 G1
219142_at	5.26e-07	2.61e-08	0.657	7.16943	8.90636	0.657	RASL11B	RAS like family 11 member B
211681_s_at	5.26e-07	2.62e-08	-0.924	-7.16922	8.90576	-0.924	PDLIM5	PDZ and LIM domain 5
201732_s_at	5.27e-07	2.63e-08	-1.27	-7.16763	8.90116	-1.27	CLCN3	chloride voltage-gated channel 3
201433_s_at	5.27e-07	2.63e-08	1.16	7.16735	8.90034	1.16	PTDSS1	phosphatidylserine synthase 1
201360_at	5.3e-07	2.65e-08	-0.95	-7.16509	8.8938	-0.95	CST3	cystatin C
214421_x_at	5.31e-07	2.65e-08	-1.27	-7.16428	8.89144	-1.27	CYP2C9	cytochrome P450 family 2 subfamily C member 9
212539_at	5.31e-07	2.66e-08	0.721	7.1639	8.89036	0.721	CHD1L	chromodomain helicase DNA binding protein 1 like
203643_at	5.33e-07	2.67e-08	0.834	7.16274	8.88698	0.834	ERF	ETS2 repressor factor
212276_at	5.33e-07	2.67e-08	-1.75	-7.16193	8.88465	-1.75	LPIN1	lipin 1
202813_at	5.33e-07	2.67e-08	0.776	7.16188	8.8845	0.776	TARBP1	TAR (HIV-1) RNA binding protein 1
214283_at	5.37e-07	2.7e-08	0.66	7.15886	8.87573	0.66	TMEM97	transmembrane protein 97
221951_at	5.48e-07	2.75e-08	-0.993	-7.15176	8.85514	-0.993	TMEM80	transmembrane protein 80
207017_at	5.52e-07	2.77e-08	-0.716	-7.14908	8.84737	-0.716	RAB27B	RAB27B, member RAS oncogene family
217771_at	5.61e-07	2.82e-08	1.79	7.14337	8.83081	1.79	GOLM1	golgi membrane protein 1
222077_s_at	5.61e-07	2.83e-08	0.951	7.1427	8.8289	0.951	RACGAP1	Rac GTPase activating protein 1
207291_at	5.64e-07	2.84e-08	-1.41	-7.14052	8.82257	-1.41	PRRG4	proline rich and Gla domain 4
204382_at	5.65e-07	2.85e-08	0.744	7.14011	8.82138	0.744	NAT9	N-acetyltransferase 9 (putative)
210216_x_at	5.69e-07	2.87e-08	0.704	7.1374	8.8135	0.704	RAD1	RAD1 checkpoint DNA exonuclease
200752_s_at	5.71e-07	2.89e-08	-1.03	-7.13568	8.80851	-1.03	CAPN1	calpain 1
201930_at	5.8e-07	2.94e-08	1.2	7.12969	8.79113	1.2	MCM6	minichromosome maintenance complex component 6
219544_at	5.8e-07	2.94e-08	1.21	7.12954	8.7907	1.21	BORA	bora, aurora kinase A activator
64440_at	5.83e-07	2.96e-08	-0.525	-7.12731	8.78425	-0.525	IL17RC	interleukin 17 receptor C
205193_at	5.93e-07	3.01e-08	-1.12	-7.12151	8.7674	-1.12	MAFF	MAF bZIP transcription factor F
221036_s_at	5.94e-07	3.02e-08	0.438	7.12036	8.76406	0.438	APH1B	aph-1 homolog B, gamma-secretase subunit
204246_s_at	5.95e-07	3.02e-08	-0.99	-7.1199	8.76275	-0.99	DCTN3	dynactin subunit 3
200807_s_at	6.04e-07	3.07e-08	1.03	7.11416	8.74608	1.03	HSPD1	heat shock protein family D (Hsp60) member 1
221247_s_at	6.05e-07	3.08e-08	0.592	7.11316	8.74318	0.592	RCC1L	RCC1 like
214671_s_at	6.08e-07	3.1e-08	-0.653	-7.11165	8.73879	-0.653	ABR	active BCR-related
221761_at	6.15e-07	3.14e-08	0.823	7.10711	8.7256	0.823	ADSS	adenylosuccinate synthase
211503_s_at	6.16e-07	3.14e-08	-0.791	-7.10645	8.72368	-0.791	RAB14	RAB14, member RAS oncogene family
211432_s_at	6.16e-07	3.15e-08	-0.886	-7.10611	8.72269	-0.886	TYRO3	TYRO3 protein tyrosine kinase
217825_s_at	6.16e-07	3.15e-08	-0.741	-7.10517	8.71998	-0.741	UBE2J1	ubiquitin conjugating enzyme E2 J1
206632_s_at	6.16e-07	3.15e-08	2.93	7.10517	8.71997	2.93	APOBEC3B	apolipoprotein B mRNA editing enzyme catalytic subunit 3B
208159_x_at	6.17e-07	3.16e-08	1.05	7.10449	8.718	1.05	DDX11	DEAD/H-box helicase 11
202185_at	6.18e-07	3.17e-08	1.43	7.10361	8.71544	1.43	PLOD3	procollagen-lysine,2-oxoglutarate 5-dioxygenase 3
218170_at	6.19e-07	3.18e-08	-0.971	-7.10278	8.71303	-0.971	ISOC1	isochorismatase domain containing 1
219123_at	6.21e-07	3.19e-08	1.19	7.10152	8.70937	1.19	ZNF232	zinc finger protein 232
55093_at	6.23e-07	3.2e-08	0.575	7.09995	8.7048	0.575	CHPF2	chondroitin polymerizing factor 2
211737_x_at	6.23e-07	3.21e-08	-2.96	-7.09957	8.70371	-2.96	PTN	pleiotrophin
211433_x_at	6.26e-07	3.22e-08	-0.547	-7.09798	8.6991	-0.547	FAM214B	family with sequence similarity 214 member B
212585_at	6.27e-07	3.23e-08	-0.594	-7.09691	8.69599	-0.594	OSBPL8	oxysterol binding protein like 8
218081_at	6.27e-07	3.23e-08	0.821	7.0968	8.69566	0.821	C20orf27	chromosome 20 open reading frame 27
201776_s_at	6.28e-07	3.24e-08	-0.862	-7.09562	8.69225	-0.862	EFCAB14	EF-hand calcium binding domain 14
209865_at	6.47e-07	3.34e-08	-0.814	-7.08527	8.66217	-0.814	SLC35A3	solute carrier family 35 member A3
207112_s_at	6.49e-07	3.36e-08	-0.482	-7.08378	8.65785	-0.482	GAB1	GRB2 associated binding protein 1
204432_at	6.51e-07	3.37e-08	0.869	7.08239	8.6538	0.869	SOX12	SRY-box 12
204461_x_at	6.53e-07	3.38e-08	0.831	7.08148	8.65118	0.831	RAD1	RAD1 checkpoint DNA exonuclease
221610_s_at	6.6e-07	3.42e-08	-0.784	-7.0775	8.6396	-0.784	STAP2	signal transducing adaptor family member 2
200656_s_at	6.6e-07	3.42e-08	-0.818	-7.07731	8.63905	-0.818	P4HB	prolyl 4-hydroxylase subunit beta
207746_at	6.6e-07	3.43e-08	1.31	7.07671	8.63731	1.31	POLQ	DNA polymerase theta
203463_s_at	6.82e-07	3.55e-08	-0.596	-7.06521	8.60388	-0.596	EPN2-IT1///EPN2	EPN2 intronic transcript 1///epsin 2
218639_s_at	6.82e-07	3.55e-08	0.662	7.06513	8.60364	0.662	ZXDC	ZXD family zinc finger C
217901_at	6.82e-07	3.55e-08	1.47	7.06486	8.60287	1.47	DSG2	desmoglein 2
204646_at	6.82e-07	3.56e-08	-2.19	-7.06428	8.60118	-2.19	DPYD	dihydropyrimidine dehydrogenase
203038_at	6.85e-07	3.57e-08	1.11	7.06278	8.5968	1.11	PTPRK	protein tyrosine phosphatase, receptor type K
209108_at	6.87e-07	3.59e-08	-1.44	-7.06139	8.59276	-1.44	TSPAN6	tetraspanin 6
214835_s_at	6.87e-07	3.59e-08	-1.31	-7.0608	8.59105	-1.31	SUCLG2	succinate-CoA ligase GDP-forming beta subunit
210809_s_at	6.89e-07	3.6e-08	3.78	7.05969	8.58784	3.78	POSTN	periostin
218563_at	6.89e-07	3.6e-08	-0.588	-7.05963	8.58765	-0.588	NDUFA3	NADH:ubiquinone oxidoreductase subunit A3
217419_x_at	6.89e-07	3.61e-08	1.06	7.05902	8.5859	1.06	AGRN	agrin
218564_at	6.99e-07	3.67e-08	0.753	7.05382	8.57078	0.753	RFWD3	ring finger and WD repeat domain 3
209522_s_at	7e-07	3.67e-08	-1.28	-7.05307	8.56859	-1.28	CRAT	carnitine O-acetyltransferase
204288_s_at	7.09e-07	3.73e-08	-2.17	-7.0483	8.55472	-2.17	SORBS2	sorbin and SH3 domain containing 2
216237_s_at	7.1e-07	3.73e-08	0.991	7.04785	8.55339	0.991	MCM5	minichromosome maintenance complex component 5
205823_at	7.18e-07	3.78e-08	-0.879	-7.04373	8.54143	-0.879	RGS12	regulator of G-protein signaling 12
201636_at	7.19e-07	3.79e-08	1.24	7.04264	8.53826	1.24	FXR1	FMR1 autosomal homolog 1
210471_s_at	7.27e-07	3.83e-08	-0.448	-7.03895	8.52751	-0.448	KCNAB1	potassium voltage-gated channel subfamily A member regulatory beta subunit 1
202794_at	7.29e-07	3.84e-08	-1.65	-7.03761	8.52361	-1.65	INPP1	inositol polyphosphate-1-phosphatase
201336_at	7.32e-07	3.86e-08	-0.67	-7.03597	8.51883	-0.67	VAMP3	vesicle associated membrane protein 3
203967_at	7.33e-07	3.87e-08	1.82	7.03495	8.51588	1.82	CDC6	cell division cycle 6
214435_x_at	7.37e-07	3.9e-08	-1.32	-7.03299	8.51016	-1.32	RALA	RALA Ras like proto-oncogene A
213591_at	7.37e-07	3.9e-08	-0.477	-7.03233	8.50824	-0.477	ALDH7A1	aldehyde dehydrogenase 7 family member A1
201324_at	7.37e-07	3.91e-08	-2.62	-7.03221	8.50791	-2.62	EMP1	epithelial membrane protein 1
205348_s_at	7.37e-07	3.91e-08	1.16	7.032	8.5073	1.16	DYNC1I1	dynein cytoplasmic 1 intermediate chain 1
201919_at	7.38e-07	3.92e-08	1.01	7.03131	8.50527	1.01	SLC25A36	solute carrier family 25 member 36
219103_at	7.41e-07	3.94e-08	-0.851	-7.02948	8.49997	-0.851	ASAP3	ArfGAP with SH3 domain, ankyrin repeat and PH domain 3
220617_s_at	7.5e-07	3.99e-08	1.03	7.02517	8.48742	1.03	ZNF532	zinc finger protein 532
219306_at	7.55e-07	4.01e-08	1.22	7.02281	8.48055	1.22	KIF15	kinesin family member 15
209109_s_at	7.62e-07	4.06e-08	-1.53	-7.01941	8.47065	-1.53	TSPAN6	tetraspanin 6
202445_s_at	7.68e-07	4.09e-08	-0.564	-7.0165	8.46218	-0.564	NOTCH2	notch 2
205765_at	7.71e-07	4.11e-08	-3.11	-7.01481	8.45726	-3.11	CYP3A5	cytochrome P450 family 3 subfamily A member 5
202465_at	7.71e-07	4.12e-08	1.17	7.01426	8.45566	1.17	PCOLCE	procollagen C-endopeptidase enhancer
202027_at	7.72e-07	4.12e-08	0.977	7.01365	8.45387	0.977	TMEM184B	transmembrane protein 184B
216548_x_at	7.74e-07	4.14e-08	0.814	7.01264	8.45095	0.814	HMGB3P1	high mobility group box 3 pseudogene 1
218582_at	7.74e-07	4.14e-08	-1.17	-7.01225	8.4498	-1.17	44625	membrane associated ring-CH-type finger 5
216609_at	7.77e-07	4.16e-08	-1.31	-7.01062	8.44507	-1.31	TXN	thioredoxin
204521_at	7.81e-07	4.19e-08	1.38	7.00836	8.43849	1.38	FAM216A	family with sequence similarity 216 member A
220967_s_at	7.96e-07	4.27e-08	0.721	7.00196	8.41985	0.721	ZNF696	zinc finger protein 696
217751_at	8e-07	4.29e-08	-0.725	-6.99985	8.41369	-0.725	GSTK1	glutathione S-transferase kappa 1
214179_s_at	8.01e-07	4.3e-08	0.663	6.99913	8.4116	0.663	NFE2L1	nuclear factor, erythroid 2 like 1
203478_at	8.03e-07	4.32e-08	-0.623	-6.99765	8.40729	-0.623	NDUFC1	NADH:ubiquinone oxidoreductase subunit C1
201954_at	8.03e-07	4.32e-08	1.47	6.99753	8.40695	1.47	ARPC1B	actin related protein 2/3 complex subunit 1B
209569_x_at	8.04e-07	4.33e-08	-1.52	-6.99702	8.40544	-1.52	NSG1	neuron specific gene family member 1
202874_s_at	8.06e-07	4.35e-08	1.29	6.99584	8.40201	1.29	ATP6V1C1	ATPase H+ transporting V1 subunit C1
206183_s_at	8.1e-07	4.37e-08	-0.515	-6.99382	8.39613	-0.515	LOC101929134///HERC3	uncharacterized LOC101929134///HECT and RLD domain containing E3 ubiquitin protein ligase 3
203066_at	8.11e-07	4.38e-08	1.7	6.99334	8.39475	1.7	CHST15	carbohydrate (N-acetylgalactosamine 4-sulfate 6-O) sulfotransferase 15
207809_s_at	8.14e-07	4.4e-08	-0.671	-6.99181	8.39027	-0.671	ATP6AP1	ATPase H+ transporting accessory protein 1
206417_at	8.23e-07	4.45e-08	-1.03	-6.98773	8.3784	-1.03	CNGA1	cyclic nucleotide gated channel alpha 1
216863_s_at	8.24e-07	4.46e-08	0.862	6.98696	8.37616	0.862	MORC2	MORC family CW-type zinc finger 2
202197_at	8.29e-07	4.49e-08	-0.703	-6.98442	8.36875	-0.703	MTMR3	myotubularin related protein 3
201637_s_at	8.35e-07	4.53e-08	0.993	6.98187	8.36132	0.993	FXR1	FMR1 autosomal homolog 1
217312_s_at	8.35e-07	4.53e-08	1.04	6.98159	8.36051	1.04	COL7A1	collagen type VII alpha 1 chain
209975_at	8.35e-07	4.53e-08	-2.24	-6.98132	8.3597	-2.24	CYP2E1	cytochrome P450 family 2 subfamily E member 1
211992_at	8.37e-07	4.55e-08	-0.781	-6.97996	8.35576	-0.781	WNK1	WNK lysine deficient protein kinase 1
203021_at	8.4e-07	4.57e-08	-2.65	-6.97883	8.35246	-2.65	SLPI	secretory leukocyte peptidase inhibitor
203580_s_at	8.43e-07	4.59e-08	0.844	6.97697	8.34703	0.844	SLC7A6	solute carrier family 7 member 6
212949_at	8.47e-07	4.62e-08	1.19	6.97528	8.34212	1.19	NCAPH	non-SMC condensin I complex subunit H
222236_s_at	8.47e-07	4.62e-08	-0.91	-6.97514	8.34172	-0.91	ASAP3	ArfGAP with SH3 domain, ankyrin repeat and PH domain 3
214007_s_at	8.56e-07	4.67e-08	-1.34	-6.97109	8.32991	-1.34	TWF1	twinfilin actin binding protein 1
221244_s_at	8.56e-07	4.68e-08	-0.369	-6.97083	8.32915	-0.369	PDPK1	3-phosphoinositide dependent protein kinase 1
204757_s_at	8.59e-07	4.7e-08	-0.578	-6.96905	8.32396	-0.578	C2CD2L	C2CD2 like
218069_at	8.59e-07	4.7e-08	0.766	6.96881	8.32325	0.766	DCTPP1	dCTP pyrophosphatase 1
204398_s_at	8.59e-07	4.7e-08	-0.615	-6.96875	8.32308	-0.615	EML2	echinoderm microtubule associated protein like 2
206860_s_at	8.59e-07	4.71e-08	-0.824	-6.96843	8.32215	-0.824	MIOS	meiosis regulator for oocyte development
208103_s_at	8.6e-07	4.72e-08	1.4	6.96791	8.32065	1.4	ANP32E	acidic nuclear phosphoprotein 32 family member E
219886_at	8.68e-07	4.77e-08	0.4	6.96436	8.31028	0.4	CEP97	centrosomal protein 97
207847_s_at	8.7e-07	4.78e-08	-2.11	-6.96349	8.30774	-2.11	MUC1	mucin 1, cell surface associated
212631_at	8.78e-07	4.83e-08	-1.05	-6.95991	8.29731	-1.05	STX7	syntaxin 7
203921_at	8.84e-07	4.87e-08	1.48	6.95735	8.28984	1.48	CHST2	carbohydrate sulfotransferase 2
202240_at	8.9e-07	4.9e-08	0.929	6.95463	8.28192	0.929	PLK1	polo like kinase 1
202870_s_at	8.94e-07	4.93e-08	1.59	6.95297	8.27707	1.59	CDC20	cell division cycle 20
204751_x_at	9.02e-07	4.98e-08	-2.14	-6.94952	8.26701	-2.14	DSC2	desmocollin 2
204755_x_at	9.1e-07	5.03e-08	-2.16	-6.94626	8.2575	-2.16	HLF	HLF, PAR bZIP transcription factor
217730_at	9.1e-07	5.03e-08	-1.07	-6.94618	8.25727	-1.07	MIR6513///TMBIM1	microRNA 6513///transmembrane BAX inhibitor motif containing 1
201920_at	9.25e-07	5.12e-08	1.48	6.94009	8.23951	1.48	SLC20A1	solute carrier family 20 member 1
208403_x_at	9.25e-07	5.12e-08	-0.619	-6.93991	8.23899	-0.619	MAX	MYC associated factor X
210734_x_at	9.29e-07	5.15e-08	-0.722	-6.93816	8.23389	-0.722	MAX	MYC associated factor X
203515_s_at	9.29e-07	5.15e-08	-0.792	-6.93809	8.23368	-0.792	PMVK	phosphomevalonate kinase
203410_at	9.31e-07	5.17e-08	1.03	6.93694	8.2303	1.03	AP3M2	adaptor related protein complex 3 mu 2 subunit
201170_s_at	9.31e-07	5.17e-08	-1.31	-6.93649	8.229	-1.31	BHLHE40	basic helix-loop-helix family member e40
201658_at	9.31e-07	5.17e-08	-0.726	-6.93637	8.22866	-0.726	ARL1	ADP ribosylation factor like GTPase 1
212060_at	9.38e-07	5.22e-08	1.2	6.93371	8.22089	1.2	U2SURP	U2 snRNP associated SURP domain containing
219793_at	9.42e-07	5.25e-08	-1.82	-6.9317	8.21503	-1.82	SNX16	sorting nexin 16
200665_s_at	9.52e-07	5.3e-08	2.35	6.92809	8.20448	2.35	SPARC	secreted protein acidic and cysteine rich
206656_s_at	9.52e-07	5.31e-08	1.17	6.9278	8.20364	1.17	APMAP	adipocyte plasma membrane associated protein
212634_at	9.53e-07	5.32e-08	-1.06	-6.92715	8.20175	-1.06	UFL1	UFM1 specific ligase 1
211297_s_at	9.53e-07	5.32e-08	-1.05	-6.92698	8.20125	-1.05	CDK7	cyclin dependent kinase 7
206539_s_at	9.54e-07	5.33e-08	-0.925	-6.92618	8.19891	-0.925	CYP4F12	cytochrome P450 family 4 subfamily F member 12
202094_at	9.64e-07	5.39e-08	1.01	6.92222	8.18737	1.01	BIRC5	baculoviral IAP repeat containing 5
200760_s_at	9.69e-07	5.42e-08	-1.24	-6.92048	8.18228	-1.24	ARL6IP5	ADP ribosylation factor like GTPase 6 interacting protein 5
205042_at	9.69e-07	5.43e-08	-1.33	-6.91998	8.18082	-1.33	GNE	glucosamine (UDP-N-acetyl)-2-epimerase/N-acetylmannosamine kinase
207173_x_at	9.69e-07	5.44e-08	2.85	6.91963	8.17981	2.85	CDH11	cadherin 11
201517_at	9.72e-07	5.46e-08	0.969	6.91837	8.17611	0.969	NCBP2	nuclear cap binding protein subunit 2
211752_s_at	9.75e-07	5.48e-08	-0.854	-6.91715	8.17256	-0.854	NDUFS7	NADH:ubiquinone oxidoreductase core subunit S7
209900_s_at	9.77e-07	5.5e-08	1.55	6.91578	8.16855	1.55	SLC16A1	solute carrier family 16 member 1
212047_s_at	9.77e-07	5.5e-08	-0.499	-6.91566	8.16822	-0.499	RNF167	ring finger protein 167
202191_s_at	9.77e-07	5.5e-08	-1.55	-6.91551	8.16776	-1.55	GAS7	growth arrest specific 7
205322_s_at	9.8e-07	5.52e-08	-0.853	-6.91445	8.16467	-0.853	MTF1	metal regulatory transcription factor 1
215106_at	9.88e-07	5.57e-08	-0.469	-6.91133	8.15558	-0.469	TTC22	tetratricopeptide repeat domain 22
200669_s_at	1e-06	5.64e-08	-0.964	-6.90684	8.14245	-0.964	UBE2D3	ubiquitin conjugating enzyme E2 D3
201585_s_at	1.01e-06	5.68e-08	0.682	6.90459	8.1359	0.682	SFPQ	splicing factor proline and glutamine rich
210231_x_at	1.01e-06	5.69e-08	0.537	6.90407	8.13438	0.537	SET	SET nuclear proto-oncogene
212169_at	1.01e-06	5.73e-08	0.963	6.9015	8.12688	0.963	FKBP9	FK506 binding protein 9
220363_s_at	1.01e-06	5.73e-08	-0.683	-6.90149	8.12685	-0.683	ELMO2	engulfment and cell motility 2
208650_s_at	1.02e-06	5.76e-08	-3.16	-6.90016	8.12297	-3.16	CD24	CD24 molecule
200703_at	1.02e-06	5.77e-08	-0.64	-6.89923	8.12023	-0.64	DYNLL1	dynein light chain LC8-type 1
200028_s_at	1.02e-06	5.77e-08	0.933	6.89917	8.12006	0.933	STARD7	StAR related lipid transfer domain containing 7
210983_s_at	1.02e-06	5.79e-08	1.53	6.8984	8.11783	1.53	MCM7	minichromosome maintenance complex component 7
221686_s_at	1.02e-06	5.79e-08	-0.523	-6.89829	8.11749	-0.523	RECQL5	RecQ like helicase 5
218448_at	1.02e-06	5.8e-08	-0.881	-6.8976	8.11549	-0.881	GID8	GID complex subunit 8 homolog
213052_at	1.02e-06	5.8e-08	-0.788	-6.89752	8.11524	-0.788	PRKAR2A	protein kinase cAMP-dependent type II regulatory subunit alpha
211695_x_at	1.02e-06	5.83e-08	-1.16	-6.89604	8.11092	-1.16	MUC1	mucin 1, cell surface associated
221003_s_at	1.02e-06	5.84e-08	-0.606	-6.89509	8.10815	-0.606	CAB39L	calcium binding protein 39 like
209012_at	1.03e-06	5.85e-08	0.915	6.89449	8.1064	0.915	TRIO	trio Rho guanine nucleotide exchange factor
201139_s_at	1.03e-06	5.87e-08	1.03	6.8937	8.10408	1.03	SSB	Sjogren syndrome antigen B
201313_at	1.04e-06	5.93e-08	1.91	6.89007	8.09348	1.91	ENO2	enolase 2
202117_at	1.04e-06	5.96e-08	-0.659	-6.88819	8.08799	-0.659	ARHGAP1	Rho GTPase activating protein 1
218351_at	1.05e-06	6.02e-08	-0.806	-6.88472	8.07787	-0.806	COMMD8	COMM domain containing 8
202903_at	1.06e-06	6.08e-08	0.997	6.88132	8.06791	0.997	LSM5	LSM5 homolog, U6 small nuclear RNA and mRNA degradation associated
212219_at	1.07e-06	6.14e-08	0.977	6.87818	8.05875	0.977	PSME4	proteasome activator subunit 4
216257_at	1.08e-06	6.18e-08	-1.39	-6.87602	8.05243	-1.39	SERPINB13	serpin family B member 13
211747_s_at	1.1e-06	6.3e-08	0.91	6.86943	8.03317	0.91	LSM5	LSM5 homolog, U6 small nuclear RNA and mRNA degradation associated
204399_s_at	1.11e-06	6.35e-08	-0.431	-6.86654	8.02473	-0.431	EML2	echinoderm microtubule associated protein like 2
214446_at	1.11e-06	6.4e-08	-1.47	-6.86434	8.01828	-1.47	ELL2	elongation factor for RNA polymerase II 2
203707_at	1.12e-06	6.45e-08	0.607	6.86153	8.01007	0.607	LINC00921///ZNF263	long intergenic non-protein coding RNA 921///zinc finger protein 263
205995_x_at	1.13e-06	6.49e-08	0.766	6.85934	8.00368	0.766	IQCB1	IQ motif containing B1
219631_at	1.13e-06	6.53e-08	1.9	6.85738	7.99794	1.9	LRP12	LDL receptor related protein 12
203123_s_at	1.13e-06	6.54e-08	-0.935	-6.8567	7.99597	-0.935	SLC11A2	solute carrier family 11 member 2
204754_at	1.13e-06	6.54e-08	-1.51	-6.85664	7.99579	-1.51	HLF	HLF, PAR bZIP transcription factor
218113_at	1.14e-06	6.59e-08	0.969	6.85418	7.9886	0.969	TMEM2	transmembrane protein 2
201190_s_at	1.14e-06	6.6e-08	-0.848	-6.85391	7.98781	-0.848	PITPNA	phosphatidylinositol transfer protein alpha
219157_at	1.14e-06	6.61e-08	-1.04	-6.85297	7.98507	-1.04	KLHL2	kelch like family member 2
207877_s_at	1.14e-06	6.63e-08	0.613	6.85222	7.98285	0.613	NVL	nuclear VCP-like
220840_s_at	1.15e-06	6.65e-08	1.13	6.85128	7.98011	1.13	C1orf112	chromosome 1 open reading frame 112
216299_s_at	1.15e-06	6.68e-08	0.571	6.84945	7.97476	0.571	XRCC3	X-ray repair cross complementing 3
205875_s_at	1.17e-06	6.78e-08	-0.713	-6.84472	7.96092	-0.713	ATRIP///TREX1	ATR interacting protein///three prime repair exonuclease 1
218313_s_at	1.17e-06	6.79e-08	-1.23	-6.84412	7.95918	-1.23	GALNT7	polypeptide N-acetylgalactosaminyltransferase 7
217826_s_at	1.17e-06	6.79e-08	-0.875	-6.84395	7.95866	-0.875	UBE2J1	ubiquitin conjugating enzyme E2 J1
212140_at	1.17e-06	6.83e-08	-0.568	-6.84217	7.95348	-0.568	PDS5A	PDS5 cohesin associated factor A
204237_at	1.18e-06	6.87e-08	-1.94	-6.83984	7.94667	-1.94	GULP1	GULP, engulfment adaptor PTB domain containing 1
208963_x_at	1.19e-06	6.95e-08	1.56	6.8361	7.93573	1.56	MIR1908///FADS1	microRNA 1908///fatty acid desaturase 1
218319_at	1.19e-06	6.96e-08	-1.32	-6.83549	7.93392	-1.32	PELI1	pellino E3 ubiquitin protein ligase 1
214700_x_at	1.2e-06	6.99e-08	1.09	6.83443	7.93084	1.09	RIF1	replication timing regulatory factor 1
218387_s_at	1.2e-06	7.04e-08	-0.788	-6.83179	7.9231	-0.788	PGLS	6-phosphogluconolactonase
210372_s_at	1.2e-06	7.04e-08	-1.43	-6.83169	7.92281	-1.43	TPD52L1	tumor protein D52-like 1
211941_s_at	1.2e-06	7.05e-08	-0.756	-6.83146	7.92213	-0.756	PEBP1	phosphatidylethanolamine binding protein 1
218356_at	1.2e-06	7.05e-08	0.735	6.83117	7.9213	0.735	MRM2	mitochondrial rRNA methyltransferase 2
208960_s_at	1.2e-06	7.06e-08	-1.37	-6.83103	7.9209	-1.37	KLF6	Kruppel like factor 6
202706_s_at	1.2e-06	7.06e-08	0.959	6.83087	7.92042	0.959	UMPS	uridine monophosphate synthetase
221769_at	1.21e-06	7.11e-08	-0.632	-6.8285	7.91349	-0.632	SPSB3	splA/ryanodine receptor domain and SOCS box containing 3
206316_s_at	1.22e-06	7.18e-08	1.32	6.82533	7.90421	1.32	KNTC1	kinetochore associated 1
206373_at	1.23e-06	7.22e-08	2.97	6.82336	7.89844	2.97	ZIC1	Zic family member 1
208850_s_at	1.23e-06	7.24e-08	1.01	6.82217	7.89494	1.01	THY1	Thy-1 cell surface antigen
214783_s_at	1.23e-06	7.25e-08	-0.883	-6.82161	7.89332	-0.883	ANXA11	annexin A11
205999_x_at	1.24e-06	7.28e-08	-0.675	-6.8204	7.88979	-0.675	CYP3A4	cytochrome P450 family 3 subfamily A member 4
204948_s_at	1.24e-06	7.32e-08	1.87	6.81837	7.88385	1.87	FST	follistatin
201266_at	1.25e-06	7.37e-08	1.95	6.81618	7.87743	1.95	TXNRD1	thioredoxin reductase 1
201778_s_at	1.26e-06	7.42e-08	-0.556	-6.81395	7.8709	-0.556	EFCAB14	EF-hand calcium binding domain 14
203041_s_at	1.26e-06	7.47e-08	-1.3	-6.81157	7.86395	-1.3	LAMP2	lysosomal associated membrane protein 2
211980_at	1.28e-06	7.59e-08	2.27	6.80632	7.84856	2.27	COL4A1	collagen type IV alpha 1 chain
205483_s_at	1.28e-06	7.6e-08	2.63	6.80597	7.84753	2.63	ISG15	ISG15 ubiquitin-like modifier
210970_s_at	1.29e-06	7.61e-08	-0.614	-6.80544	7.846	-0.614	IBTK	inhibitor of Bruton tyrosine kinase
201950_x_at	1.29e-06	7.64e-08	-0.693	-6.80395	7.84162	-0.693	CAPZB	capping actin protein of muscle Z-line beta subunit
36711_at	1.29e-06	7.64e-08	-1.34	-6.80386	7.84138	-1.34	MAFF	MAF bZIP transcription factor F
205393_s_at	1.3e-06	7.7e-08	0.849	6.8012	7.83359	0.849	CHEK1	checkpoint kinase 1
203002_at	1.31e-06	7.76e-08	-1.27	-6.7988	7.82656	-1.27	AMOTL2	angiomotin like 2
218804_at	1.31e-06	7.78e-08	3.74	6.79796	7.82409	3.74	ANO1	anoctamin 1
218875_s_at	1.33e-06	7.88e-08	1.3	6.79346	7.8109	1.3	FBXO5	F-box protein 5
204078_at	1.33e-06	7.92e-08	1.22	6.79201	7.80666	1.22	P3H4	prolyl 3-hydroxylase family member 4 (non-enzymatic)
212699_at	1.33e-06	7.93e-08	0.571	6.79156	7.80536	0.571	SCAMP5	secretory carrier membrane protein 5
209369_at	1.33e-06	7.95e-08	-2.55	-6.79044	7.80208	-2.55	ANXA3	annexin A3
221938_x_at	1.33e-06	7.96e-08	-0.455	-6.79026	7.80153	-0.455	MED16	mediator complex subunit 16
204686_at	1.34e-06	7.97e-08	1.51	6.78959	7.79958	1.51	IRS1	insulin receptor substrate 1
218473_s_at	1.34e-06	8e-08	0.752	6.78846	7.79627	0.752	COLGALT1	collagen beta(1-O)galactosyltransferase 1
217777_s_at	1.34e-06	8e-08	1.2	6.78836	7.79597	1.2	HACD3	3-hydroxyacyl-CoA dehydratase 3
208787_at	1.35e-06	8.05e-08	0.697	6.78625	7.78981	0.697	MRPL3	mitochondrial ribosomal protein L3
208736_at	1.35e-06	8.06e-08	-0.754	-6.78603	7.78916	-0.754	ARPC3	actin related protein 2/3 complex subunit 3
203870_at	1.35e-06	8.07e-08	-1.64	-6.78531	7.78705	-1.64	USP46	ubiquitin specific peptidase 46
210844_x_at	1.35e-06	8.1e-08	-0.753	-6.78405	7.78334	-0.753	CTNNA1	catenin alpha 1
218000_s_at	1.36e-06	8.14e-08	-1.16	-6.78279	7.77965	-1.16	PHLDA1	pleckstrin homology like domain family A member 1
204825_at	1.36e-06	8.18e-08	1.19	6.78101	7.77445	1.19	MELK	maternal embryonic leucine zipper kinase
59644_at	1.37e-06	8.21e-08	-0.86	-6.77971	7.77064	-0.86	BMP2K	BMP2 inducible kinase
209431_s_at	1.39e-06	8.38e-08	0.831	6.77292	7.75075	0.831	PATZ1	POZ/BTB and AT hook containing zinc finger 1
209885_at	1.4e-06	8.43e-08	-1.73	-6.77078	7.74449	-1.73	RHOD	ras homolog family member D
210872_x_at	1.4e-06	8.44e-08	-0.645	-6.77036	7.74325	-0.645	GAS7	growth arrest specific 7
214567_s_at	1.42e-06	8.53e-08	1.3	6.7666	7.73224	1.3	XCL2///XCL1	X-C motif chemokine ligand 2///X-C motif chemokine ligand 1
203936_s_at	1.42e-06	8.54e-08	1.42	6.76631	7.7314	1.42	MMP9	matrix metallopeptidase 9
218124_at	1.42e-06	8.6e-08	-0.809	-6.76399	7.72457	-0.809	RETSAT	retinol saturase
203073_at	1.43e-06	8.62e-08	0.511	6.76307	7.72187	0.511	COG2	component of oligomeric golgi complex 2
203022_at	1.43e-06	8.67e-08	1.03	6.76135	7.71685	1.03	RNASEH2A	ribonuclease H2 subunit A
219321_at	1.44e-06	8.69e-08	-0.941	-6.76043	7.71415	-0.941	MPP5	membrane palmitoylated protein 5
204447_at	1.44e-06	8.7e-08	0.65	6.75992	7.71265	0.65	LZTS3	leucine zipper tumor suppressor family member 3
215062_at	1.44e-06	8.74e-08	0.913	6.75835	7.70806	0.913
203918_at	1.44e-06	8.75e-08	-0.825	-6.75797	7.70695	-0.825	PCDH1	protocadherin 1
202502_at	1.44e-06	8.77e-08	-1.42	-6.75735	7.70512	-1.42	ACADM	acyl-CoA dehydrogenase, C-4 to C-12 straight chain
221269_s_at	1.44e-06	8.77e-08	-1.19	-6.75726	7.70485	-1.19	SH3BGRL3	SH3 domain binding glutamate rich protein like 3
212700_x_at	1.45e-06	8.83e-08	-0.489	-6.755	7.69824	-0.489	MIR6080///MIR4315-1///MIR4315-2///PLEKHM1P1///PLEKHM1	microRNA 6080///microRNA 4315-1///microRNA 4315-2///pleckstrin homology and RUN domain containing M1 pseudogene 1///pleckstrin homology and RUN domain containing M1
219267_at	1.46e-06	8.86e-08	-2.07	-6.75395	7.69515	-2.07	GLTP	glycolipid transfer protein
206527_at	1.47e-06	8.93e-08	-0.635	-6.75136	7.68756	-0.635	ABAT	4-aminobutyrate aminotransferase
204441_s_at	1.47e-06	8.96e-08	1.03	6.74995	7.68344	1.03	POLA2	DNA polymerase alpha 2, accessory subunit
221765_at	1.47e-06	8.99e-08	-1.28	-6.7491	7.68095	-1.28	UGCG	UDP-glucose ceramide glucosyltransferase
204374_s_at	1.48e-06	9.05e-08	-0.457	-6.74688	7.67444	-0.457	GALK1	galactokinase 1
214036_at	1.48e-06	9.06e-08	-0.568	-6.74647	7.67322	-0.568	EFNA5	ephrin A5
203458_at	1.48e-06	9.07e-08	0.635	6.74601	7.67187	0.635	SPR	sepiapterin reductase (7,8-dihydrobiopterin:NADP+ oxidoreductase)
221066_at	1.48e-06	9.07e-08	-0.294	-6.74584	7.6714	-0.294	RXFP3	relaxin/insulin like family peptide receptor 3
219611_s_at	1.49e-06	9.09e-08	0.377	6.74528	7.66975	0.377	CEP85	centrosomal protein 85
208962_s_at	1.49e-06	9.13e-08	2.33	6.74372	7.66517	2.33	MIR1908///FADS1	microRNA 1908///fatty acid desaturase 1
210648_x_at	1.52e-06	9.31e-08	-0.759	-6.73717	7.64595	-0.759	SNX3	sorting nexin 3
218556_at	1.53e-06	9.39e-08	-1.12	-6.73426	7.63742	-1.12	ORMDL2	ORMDL sphingolipid biosynthesis regulator 2
214934_at	1.54e-06	9.46e-08	-0.743	-6.73177	7.63012	-0.743	ATP9B	ATPase phospholipid transporting 9B (putative)
210110_x_at	1.54e-06	9.48e-08	0.707	6.73113	7.62825	0.707	HNRNPH3	heterogeneous nuclear ribonucleoprotein H3
217381_s_at	1.54e-06	9.48e-08	-0.53	-6.73092	7.62762	-0.53	TARP	TCR gamma alternate reading frame protein
202054_s_at	1.54e-06	9.5e-08	-1.17	-6.73038	7.62605	-1.17	ALDH3A2	aldehyde dehydrogenase 3 family member A2
213647_at	1.56e-06	9.58e-08	1.15	6.72748	7.61753	1.15	DNA2	DNA replication helicase/nuclease 2
214107_x_at	1.57e-06	9.67e-08	-0.65	-6.72418	7.60787	-0.65	LOC440434	aminopeptidase puromycin sensitive pseudogene
202267_at	1.59e-06	9.8e-08	2.38	6.71983	7.59511	2.38	LAMC2	laminin subunit gamma 2
210588_x_at	1.63e-06	1e-07	0.721	6.71126	7.56996	0.721	HNRNPH3	heterogeneous nuclear ribonucleoprotein H3
202395_at	1.64e-06	1.01e-07	-0.644	-6.70983	7.56577	-0.644	LOC101930324///NSF	uncharacterized LOC101930324///N-ethylmaleimide sensitive factor, vesicle fusing ATPase
221487_s_at	1.64e-06	1.01e-07	-1.01	-6.70958	7.56504	-1.01	ENSA	endosulfine alpha
206932_at	1.64e-06	1.01e-07	-2.83	-6.70905	7.56346	-2.83	CH25H	cholesterol 25-hydroxylase
213159_at	1.64e-06	1.01e-07	0.566	6.70896	7.56321	0.566	PCNX1	pecanex homolog 1 (Drosophila)
218807_at	1.64e-06	1.01e-07	-2.34	-6.70865	7.56231	-2.34	VAV3	vav guanine nucleotide exchange factor 3
206698_at	1.64e-06	1.02e-07	-1.68	-6.70763	7.55932	-1.68	XK	X-linked Kx blood group
214779_s_at	1.66e-06	1.03e-07	-0.444	-6.70289	7.54539	-0.444	SGSM3	small G protein signaling modulator 3
208775_at	1.67e-06	1.04e-07	0.754	6.70066	7.53886	0.754	XPO1	exportin 1
200757_s_at	1.7e-06	1.05e-07	1.17	6.69558	7.52393	1.17	CALU	calumenin
219850_s_at	1.7e-06	1.06e-07	-2.94	-6.69404	7.51941	-2.94	EHF	ETS homologous factor
204936_at	1.72e-06	1.07e-07	0.682	6.6912	7.51108	0.682	MAP4K2	mitogen-activated protein kinase kinase kinase kinase 2
208912_s_at	1.73e-06	1.08e-07	-0.548	-6.68735	7.49978	-0.548	CNP	2',3'-cyclic nucleotide 3' phosphodiesterase
214156_at	1.74e-06	1.08e-07	-0.454	-6.68604	7.49595	-0.454	MYRIP	myosin VIIA and Rab interacting protein
203418_at	1.74e-06	1.09e-07	1.2	6.68477	7.49221	1.2	CCNA2	cyclin A2
219929_s_at	1.75e-06	1.09e-07	-1.15	-6.68293	7.48682	-1.15	ZFYVE21	zinc finger FYVE-type containing 21
205968_at	1.76e-06	1.1e-07	2.02	6.68092	7.48092	2.02	KCNS3	potassium voltage-gated channel modifier subfamily S member 3
218308_at	1.76e-06	1.1e-07	0.806	6.68074	7.48039	0.806	TACC3	transforming acidic coiled-coil containing protein 3
211023_at	1.77e-06	1.11e-07	-0.888	-6.67837	7.47343	-0.888	PDHB	pyruvate dehydrogenase (lipoamide) beta
221773_at	1.78e-06	1.11e-07	-1.07	-6.67747	7.47077	-1.07	ELK3	ELK3, ETS transcription factor
210125_s_at	1.78e-06	1.11e-07	0.993	6.67695	7.46925	0.993	BANF1	barrier to autointegration factor 1
203565_s_at	1.78e-06	1.12e-07	1.03	6.67606	7.46665	1.03	MNAT1	MNAT1, CDK activating kinase assembly factor
200872_at	1.78e-06	1.12e-07	-1.36	-6.67602	7.46652	-1.36	S100A10	S100 calcium binding protein A10
218543_s_at	1.78e-06	1.12e-07	1.27	6.67517	7.46402	1.27	PARP12	poly(ADP-ribose) polymerase family member 12
221799_at	1.79e-06	1.13e-07	0.533	6.67301	7.45768	0.533	CHPF2	chondroitin polymerizing factor 2
200759_x_at	1.8e-06	1.13e-07	0.694	6.67217	7.45522	0.694	NFE2L1	nuclear factor, erythroid 2 like 1
209902_at	1.8e-06	1.13e-07	0.975	6.67176	7.45402	0.975	ATR	ATR serine/threonine kinase
201417_at	1.8e-06	1.13e-07	2	6.67088	7.45141	2	SOX4	SRY-box 4
214763_at	1.8e-06	1.13e-07	-0.683	-6.6708	7.45118	-0.683	ACOT11	acyl-CoA thioesterase 11
201949_x_at	1.8e-06	1.13e-07	-0.603	-6.67062	7.45066	-0.603	CAPZB	capping actin protein of muscle Z-line beta subunit
204041_at	1.8e-06	1.13e-07	-1.45	-6.67023	7.44953	-1.45	MAOB	monoamine oxidase B
212710_at	1.81e-06	1.14e-07	-0.899	-6.66886	7.44548	-0.899	CAMSAP1	calmodulin regulated spectrin associated protein 1
220309_at	1.81e-06	1.14e-07	-0.695	-6.66868	7.44497	-0.695	TTC22	tetratricopeptide repeat domain 22
222286_at	1.81e-06	1.14e-07	-0.366	-6.66733	7.441	-0.366	SNAPC3	small nuclear RNA activating complex polypeptide 3
205617_at	1.83e-06	1.16e-07	-0.46	-6.66321	7.42889	-0.46	PRRG2	proline rich and Gla domain 2
203413_at	1.83e-06	1.16e-07	2.14	6.66301	7.42832	2.14	NELL2	neural EGFL like 2
220011_at	1.84e-06	1.16e-07	0.799	6.66199	7.42532	0.799	AUNIP	aurora kinase A and ninein interacting protein
212064_x_at	1.84e-06	1.17e-07	0.527	6.66131	7.42333	0.527	MAZ	MYC associated zinc finger protein
219147_s_at	1.84e-06	1.17e-07	-1.57	-6.66102	7.42246	-1.57	NMRK1	nicotinamide riboside kinase 1
216650_at	1.85e-06	1.17e-07	-0.604	-6.65904	7.41665	-0.604
201792_at	1.85e-06	1.18e-07	1.3	6.6581	7.4139	1.3	AEBP1	AE binding protein 1
204446_s_at	1.86e-06	1.18e-07	-1.5	-6.65643	7.40898	-1.5	ALOX5	arachidonate 5-lipoxygenase
38290_at	1.87e-06	1.19e-07	-1.22	-6.65472	7.40397	-1.22	RGS14	regulator of G-protein signaling 14
220419_s_at	1.9e-06	1.21e-07	-1.05	-6.64786	7.38381	-1.05	USP25	ubiquitin specific peptidase 25
218595_s_at	1.9e-06	1.21e-07	0.714	6.64784	7.38375	0.714	HEATR1	HEAT repeat containing 1
202089_s_at	1.92e-06	1.22e-07	1.39	6.64552	7.37691	1.39	SLC39A6	solute carrier family 39 member 6
214061_at	1.93e-06	1.23e-07	1.18	6.64379	7.37186	1.18	TBC1D31	TBC1 domain family member 31
209044_x_at	1.93e-06	1.23e-07	0.645	6.64318	7.37004	0.645	SF3B4	splicing factor 3b subunit 4
214599_at	1.93e-06	1.23e-07	-2.67	-6.64283	7.36901	-2.67	IVL	involucrin
201900_s_at	1.95e-06	1.25e-07	-0.943	-6.6388	7.35717	-0.943	AKR1A1	aldo-keto reductase family 1 member A1
209891_at	1.95e-06	1.25e-07	1.46	6.63744	7.35317	1.46	SPC25	SPC25, NDC80 kinetochore complex component
204617_s_at	1.95e-06	1.25e-07	1.06	6.63743	7.35316	1.06	ACD	adrenocortical dysplasia homolog
218529_at	1.96e-06	1.26e-07	0.672	6.63548	7.34742	0.672	CD320	CD320 molecule
208658_at	1.98e-06	1.27e-07	0.687	6.63273	7.33932	0.687	PDIA4	protein disulfide isomerase family A member 4
201014_s_at	1.98e-06	1.27e-07	1.14	6.63239	7.33833	1.14	PAICS	phosphoribosylaminoimidazole carboxylase; phosphoribosylaminoimidazolesuccinocarboxamide synthase
221258_s_at	2.01e-06	1.29e-07	1.09	6.62762	7.32432	1.09	KIF18A	kinesin family member 18A
202615_at	2.01e-06	1.29e-07	-0.671	-6.62729	7.32334	-0.671	GNAQ	G protein subunit alpha q
202777_at	2.01e-06	1.29e-07	-0.551	-6.6269	7.32221	-0.551	SHOC2	SHOC2, leucine rich repeat scaffold protein
200976_s_at	2.01e-06	1.29e-07	-0.871	-6.62644	7.32084	-0.871	TAX1BP1	Tax1 binding protein 1
209424_s_at	2.02e-06	1.3e-07	-1.12	-6.6246	7.31545	-1.12	C1QTNF3-AMACR///AMACR	C1QTNF3-AMACR readthrough (NMD candidate)///alpha-methylacyl-CoA racemase
206401_s_at	2.02e-06	1.3e-07	-0.652	-6.62431	7.31458	-0.652	MAPT	microtubule associated protein tau
201924_at	2.02e-06	1.3e-07	-0.773	-6.62407	7.31388	-0.773	AFF1	AF4/FMR2 family member 1
205133_s_at	2.03e-06	1.31e-07	1.18	6.62222	7.30845	1.18	HSPE1	heat shock protein family E (Hsp10) member 1
203840_at	2.03e-06	1.31e-07	-1.07	-6.62124	7.30557	-1.07	BLZF1	basic leucine zipper nuclear factor 1
220789_s_at	2.04e-06	1.31e-07	0.734	6.62051	7.3034	0.734	SNORA5B///TBRG4	small nucleolar RNA, H/ACA box 5B///transforming growth factor beta regulator 4
212282_at	2.07e-06	1.33e-07	1.63	6.61541	7.28841	1.63	TMEM97	transmembrane protein 97
216064_s_at	2.09e-06	1.35e-07	-1.02	-6.61106	7.27563	-1.02	AGA	aspartylglucosaminidase
217741_s_at	2.09e-06	1.35e-07	-1.42	-6.61088	7.2751	-1.42	ZFAND5	zinc finger AN1-type containing 5
202219_at	2.16e-06	1.4e-07	1.56	6.59936	7.24122	1.56	SLC6A8	solute carrier family 6 member 8
217210_at	2.16e-06	1.4e-07	-0.355	-6.59923	7.24083	-0.355
201749_at	2.18e-06	1.41e-07	0.784	6.59649	7.23276	0.784	ECE1	endothelin converting enzyme 1
202368_s_at	2.18e-06	1.42e-07	0.879	6.59523	7.22907	0.879	TRAM2	translocation associated membrane protein 2
207543_s_at	2.19e-06	1.42e-07	1.48	6.59368	7.22452	1.48	P4HA1	prolyl 4-hydroxylase subunit alpha 1
202998_s_at	2.21e-06	1.44e-07	1.95	6.59098	7.21657	1.95	LOXL2	lysyl oxidase like 2
218927_s_at	2.22e-06	1.45e-07	0.61	6.58861	7.2096	0.61	CHST12	carbohydrate (chondroitin 4) sulfotransferase 12
57540_at	2.22e-06	1.45e-07	-0.822	-6.58847	7.20918	-0.822	RBKS	ribokinase
213843_x_at	2.24e-06	1.46e-07	1.34	6.58529	7.19982	1.34	SLC6A8	solute carrier family 6 member 8
205128_x_at	2.26e-06	1.47e-07	-1.48	-6.58314	7.1935	-1.48	PTGS1	prostaglandin-endoperoxide synthase 1
201272_at	2.26e-06	1.47e-07	1.59	6.5824	7.19133	1.59	AKR1B1	aldo-keto reductase family 1 member B
209465_x_at	2.26e-06	1.47e-07	-2.69	-6.5823	7.19104	-2.69	PTN	pleiotrophin
202053_s_at	2.26e-06	1.47e-07	-1.18	-6.58189	7.18984	-1.18	ALDH3A2	aldehyde dehydrogenase 3 family member A2
202503_s_at	2.27e-06	1.48e-07	1.26	6.58069	7.18628	1.26	KIAA0101	KIAA0101
208502_s_at	2.27e-06	1.48e-07	-2.45	-6.57957	7.183	-2.45	PITX1	paired like homeodomain 1
204826_at	2.27e-06	1.49e-07	0.564	6.57888	7.18096	0.564	CCNF	cyclin F
218399_s_at	2.27e-06	1.49e-07	0.852	6.57871	7.18046	0.852	CDCA4	cell division cycle associated 4
221204_s_at	2.29e-06	1.5e-07	-0.691	-6.57567	7.17152	-0.691	CRTAC1	cartilage acidic protein 1
214596_at	2.3e-06	1.5e-07	1.44	6.5751	7.16983	1.44	CHRM3	cholinergic receptor muscarinic 3
204784_s_at	2.3e-06	1.51e-07	1.91	6.5742	7.1672	1.91	MLF1	myeloid leukemia factor 1
220664_at	2.33e-06	1.53e-07	-3.31	-6.56935	7.15291	-3.31	SPRR2C	small proline rich protein 2C (pseudogene)
216177_at	2.33e-06	1.53e-07	-1.07	-6.56877	7.15122	-1.07
201568_at	2.35e-06	1.54e-07	-0.743	-6.56649	7.14449	-0.743	UQCRQ	ubiquinol-cytochrome c reductase complex III subunit VII
207326_at	2.35e-06	1.54e-07	-0.345	-6.56621	7.14368	-0.345	BTC	betacellulin
213600_at	2.36e-06	1.55e-07	0.805	6.56435	7.13821	0.805	SIPA1L3	signal induced proliferation associated 1 like 3
218350_s_at	2.37e-06	1.56e-07	1.43	6.56342	7.13547	1.43	GMNN	geminin, DNA replication inhibitor
204167_at	2.37e-06	1.56e-07	-0.632	-6.56305	7.13438	-0.632	BTD	biotinidase
207279_s_at	2.38e-06	1.57e-07	-1.03	-6.56146	7.12969	-1.03	NEBL	nebulette
210124_x_at	2.41e-06	1.59e-07	0.784	6.55605	7.11376	0.784	SEMA4F	ssemaphorin 4F
216570_x_at	2.41e-06	1.59e-07	-0.851	-6.55586	7.1132	-0.851
219121_s_at	2.42e-06	1.6e-07	-0.918	-6.554	7.10773	-0.918	ESRP1	epithelial splicing regulatory protein 1
202975_s_at	2.46e-06	1.63e-07	1.82	6.5483	7.09096	1.82	RHOBTB3	Rho related BTB domain containing 3
218361_at	2.47e-06	1.64e-07	-0.968	-6.54687	7.08675	-0.968	GOLPH3L	golgi phosphoprotein 3 like
221564_at	2.47e-06	1.64e-07	-0.78	-6.54637	7.08528	-0.78	PRMT2	protein arginine methyltransferase 2
203081_at	2.48e-06	1.64e-07	-0.805	-6.54558	7.08295	-0.805	CTNNBIP1	catenin beta interacting protein 1
208961_s_at	2.5e-06	1.65e-07	-1.28	-6.54303	7.07543	-1.28	KLF6	Kruppel like factor 6
209331_s_at	2.5e-06	1.66e-07	-0.58	-6.54217	7.0729	-0.58	MAX	MYC associated factor X
214858_at	2.51e-06	1.67e-07	-0.765	-6.54075	7.06871	-0.765	PP14571	uncharacterized LOC100130449
207760_s_at	2.52e-06	1.68e-07	0.656	6.53846	7.06196	0.656	NCOR2	nuclear receptor corepressor 2
207146_at	2.54e-06	1.69e-07	-0.574	-6.53591	7.05446	-0.574	KRT32	keratin 32
212369_at	2.55e-06	1.7e-07	0.463	6.53415	7.04928	0.463	ZNF384	zinc finger protein 384
209580_s_at	2.58e-06	1.72e-07	0.954	6.53029	7.03791	0.954	MBD4	methyl-CpG binding domain 4, DNA glycosylase
213430_at	2.58e-06	1.72e-07	-0.651	-6.52957	7.0358	-0.651	RUFY3	RUN and FYVE domain containing 3
218389_s_at	2.58e-06	1.72e-07	-0.525	-6.52944	7.03541	-0.525	APH1A	aph-1 homolog A, gamma-secretase subunit
214766_s_at	2.59e-06	1.72e-07	0.818	6.52915	7.03454	0.818	AHCTF1	AT-hook containing transcription factor 1
215516_at	2.59e-06	1.73e-07	-0.819	-6.52869	7.03319	-0.819	LAMB4	laminin subunit beta 4
201214_s_at	2.59e-06	1.73e-07	-0.912	-6.52863	7.03303	-0.912	PPP1R7	protein phosphatase 1 regulatory subunit 7
205628_at	2.59e-06	1.73e-07	0.954	6.52839	7.03232	0.954	PRIM2	primase (DNA) subunit 2
213412_at	2.6e-06	1.74e-07	-1.03	-6.52603	7.02537	-1.03	TJP3	tight junction protein 3
211552_s_at	2.61e-06	1.75e-07	-0.453	-6.52477	7.02165	-0.453	ALDH4A1	aldehyde dehydrogenase 4 family member A1
210845_s_at	2.61e-06	1.75e-07	1.75	6.52431	7.02029	1.75	PLAUR	plasminogen activator, urokinase receptor
210150_s_at	2.62e-06	1.75e-07	0.702	6.52365	7.01836	0.702	LAMA5	laminin subunit alpha 5
202347_s_at	2.63e-06	1.76e-07	-0.517	-6.52165	7.01245	-0.517	UBE2K	ubiquitin conjugating enzyme E2 K
207667_s_at	2.63e-06	1.77e-07	-0.521	-6.52118	7.01107	-0.521	LOC100996792///MAP2K3	dual specificity mitogen-activated protein kinase kinase 3///mitogen-activated protein kinase kinase 3
219538_at	2.63e-06	1.77e-07	0.833	6.52065	7.00952	0.833	WDR5B	WD repeat domain 5B
203704_s_at	2.63e-06	1.77e-07	-0.889	-6.52052	7.00913	-0.889	RREB1	ras responsive element binding protein 1
212766_s_at	2.64e-06	1.77e-07	0.624	6.51961	7.00644	0.624	ISG20L2	interferon stimulated exonuclease gene 20 like 2
219817_at	2.64e-06	1.77e-07	0.495	6.51959	7.00639	0.495	MAPKAPK5-AS1	MAPKAPK5 antisense RNA 1
202754_at	2.65e-06	1.78e-07	0.605	6.51806	7.00187	0.605	R3HDM1	R3H domain containing 1
203571_s_at	2.65e-06	1.79e-07	-2.09	-6.51722	6.99941	-2.09	ADIRF	adipogenesis regulatory factor
208025_s_at	2.67e-06	1.8e-07	2.36	6.51465	6.99184	2.36	HMGA2	high mobility group AT-hook 2
211651_s_at	2.74e-06	1.85e-07	1.46	6.50546	6.96475	1.46	LAMB1	laminin subunit beta 1
203658_at	2.75e-06	1.85e-07	-0.606	-6.50482	6.96287	-0.606	SLC25A20	solute carrier family 25 member 20
216202_s_at	2.76e-06	1.87e-07	-1.47	-6.50225	6.9553	-1.47	SPTLC2	serine palmitoyltransferase long chain base subunit 2
202112_at	2.77e-06	1.87e-07	-0.726	-6.50134	6.95263	-0.726	VWF	von Willebrand factor
211361_s_at	2.77e-06	1.87e-07	-3.41	-6.50111	6.95193	-3.41	SERPINB13	serpin family B member 13
219510_at	2.77e-06	1.88e-07	0.862	6.50049	6.9501	0.862	POLQ	DNA polymerase theta
202746_at	2.78e-06	1.88e-07	-1.85	-6.50009	6.94892	-1.85	ITM2A	integral membrane protein 2A
220864_s_at	2.78e-06	1.89e-07	-0.707	-6.49902	6.94579	-0.707	NDUFA13	NADH:ubiquinone oxidoreductase subunit A13
202047_s_at	2.79e-06	1.89e-07	1.08	6.49767	6.9418	1.08	CBX6	chromobox 6
205353_s_at	2.79e-06	1.9e-07	-0.901	-6.49733	6.94081	-0.901	PEBP1	phosphatidylethanolamine binding protein 1
201491_at	2.8e-06	1.9e-07	0.698	6.49592	6.93666	0.698	AHSA1	activator of Hsp90 ATPase activity 1
201012_at	2.81e-06	1.91e-07	-1.69	-6.4951	6.93422	-1.69	ANXA1	annexin A1
217080_s_at	2.82e-06	1.92e-07	-1.4	-6.4929	6.92775	-1.4	HOMER2	homer scaffolding protein 2
210149_s_at	2.84e-06	1.93e-07	-0.662	-6.49047	6.92059	-0.662	ATP5H	ATP synthase, H+ transporting, mitochondrial Fo complex subunit D
204856_at	2.86e-06	1.95e-07	-0.68	-6.48767	6.91232	-0.68	B3GNT3	UDP-GlcNAc:betaGal beta-1,3-N-acetylglucosaminyltransferase 3
35617_at	2.87e-06	1.96e-07	-0.404	-6.48665	6.90931	-0.404	MAPK7	mitogen-activated protein kinase 7
218516_s_at	2.87e-06	1.96e-07	1.01	6.48635	6.90844	1.01	IMPAD1	inositol monophosphatase domain containing 1
201744_s_at	2.94e-06	2.01e-07	2.39	6.47792	6.88357	2.39	LUM	lumican
218331_s_at	2.95e-06	2.01e-07	0.603	6.47734	6.88187	0.603	FAM208B	family with sequence similarity 208 member B
202681_at	2.98e-06	2.04e-07	-0.766	-6.47321	6.86969	-0.766	MIR4271///C3orf62///USP4	microRNA 4271///chromosome 3 open reading frame 62///ubiquitin specific peptidase 4
202952_s_at	2.99e-06	2.04e-07	1.12	6.47196	6.86601	1.12	ADAM12	ADAM metallopeptidase domain 12
202894_at	2.99e-06	2.04e-07	1.05	6.47189	6.86581	1.05	EPHB4	EPH receptor B4
201862_s_at	3e-06	2.05e-07	-0.911	-6.47034	6.86123	-0.911	LRRFIP1	LRR binding FLII interacting protein 1
208672_s_at	3.01e-06	2.06e-07	0.423	6.4686	6.8561	0.423	SRSF3	serine and arginine rich splicing factor 3
208628_s_at	3.01e-06	2.06e-07	0.69	6.46858	6.85603	0.69	YBX1	Y-box binding protein 1
213491_x_at	3.01e-06	2.06e-07	0.7	6.46857	6.856	0.7	RPN2	ribophorin II
207165_at	3.02e-06	2.07e-07	1.66	6.46756	6.85302	1.66	HMMR	hyaluronan mediated motility receptor
201450_s_at	3.03e-06	2.08e-07	0.877	6.46611	6.84875	0.877	TIA1	TIA1 cytotoxic granule-associated RNA binding protein
202236_s_at	3.06e-06	2.1e-07	1.53	6.46237	6.83773	1.53	SLC16A1	solute carrier family 16 member 1
200765_x_at	3.06e-06	2.11e-07	-0.75	-6.46174	6.83587	-0.75	CTNNA1	catenin alpha 1
203118_at	3.07e-06	2.11e-07	-0.465	-6.4613	6.83458	-0.465	PCSK7	proprotein convertase subtilisin/kexin type 7
210249_s_at	3.09e-06	2.13e-07	-0.788	-6.45851	6.82634	-0.788	NCOA1	nuclear receptor coactivator 1
219178_at	3.09e-06	2.13e-07	0.824	6.45792	6.82461	0.824	QTRT2	queuine tRNA-ribosyltransferase accessory subunit 2
213149_at	3.13e-06	2.16e-07	-0.974	-6.4541	6.81333	-0.974	DLAT	dihydrolipoamide S-acetyltransferase
216225_at	3.13e-06	2.16e-07	-0.259	-6.45384	6.81256	-0.259
201745_at	3.17e-06	2.19e-07	-0.791	-6.4487	6.7974	-0.791	TWF1	twinfilin actin binding protein 1
215813_s_at	3.18e-06	2.2e-07	-1.67	-6.44792	6.7951	-1.67	PTGS1	prostaglandin-endoperoxide synthase 1
200788_s_at	3.18e-06	2.2e-07	-0.609	-6.44773	6.79456	-0.609	PEA15	phosphoprotein enriched in astrocytes 15
214848_at	3.18e-06	2.2e-07	-0.785	-6.44736	6.79345	-0.785	YWHAZ	tyrosine 3-monooxygenase/tryptophan 5-monooxygenase activation protein zeta
202201_at	3.22e-06	2.23e-07	-1.4	-6.44318	6.78112	-1.4	BLVRB	biliverdin reductase B
205392_s_at	3.23e-06	2.24e-07	-0.891	-6.44112	6.77504	-0.891	CCL15-CCL14///CCL14	CCL15-CCL14 readthrough (NMD candidate)///C-C motif chemokine ligand 14
217036_at	3.28e-06	2.27e-07	-0.247	-6.43596	6.75983	-0.247
204336_s_at	3.28e-06	2.28e-07	0.699	6.43577	6.75926	0.699	RGS19	regulator of G-protein signaling 19
212897_at	3.29e-06	2.28e-07	-0.702	-6.43517	6.75748	-0.702	CDK19	cyclin dependent kinase 19
218752_at	3.35e-06	2.33e-07	-0.499	-6.42813	6.73673	-0.499	ZMAT5	zinc finger matrin-type 5
200830_at	3.37e-06	2.34e-07	0.93	6.42651	6.73192	0.93	PSMD2	proteasome 26S subunit, non-ATPase 2
203346_s_at	3.38e-06	2.35e-07	0.749	6.42498	6.72741	0.749	MTF2	metal response element binding transcription factor 2
214382_at	3.38e-06	2.35e-07	-0.647	-6.42485	6.72703	-0.647	UNC93A	unc-93 homolog A (C. elegans)
203209_at	3.41e-06	2.37e-07	1.15	6.42212	6.71899	1.15	RFC5	replication factor C subunit 5
209682_at	3.42e-06	2.38e-07	1.37	6.42067	6.71469	1.37	CBLB	Cbl proto-oncogene B
211984_at	3.42e-06	2.38e-07	-1.07	-6.42015	6.71317	-1.07	CALM3///CALM2///CALM1	calmodulin 3///calmodulin 2///calmodulin 1
209324_s_at	3.43e-06	2.39e-07	0.775	6.4191	6.71005	0.775	RGS16	regulator of G-protein signaling 16
215537_x_at	3.45e-06	2.41e-07	-0.792	-6.41671	6.703	-0.792	DDAH2	dimethylarginine dimethylaminohydrolase 2
217863_at	3.48e-06	2.43e-07	-1.03	-6.41392	6.69478	-1.03	PIAS1	protein inhibitor of activated STAT 1
218721_s_at	3.49e-06	2.44e-07	0.675	6.41236	6.69017	0.675	C1orf27	chromosome 1 open reading frame 27
202450_s_at	3.51e-06	2.46e-07	1.67	6.41037	6.68429	1.67	CTSK	cathepsin K
201307_at	3.51e-06	2.46e-07	0.777	6.41033	6.68419	0.777	44815	septin 11
213226_at	3.54e-06	2.48e-07	0.896	6.40707	6.67455	0.896	CCNA2	cyclin A2
210334_x_at	3.54e-06	2.48e-07	0.739	6.40656	6.67306	0.739	BIRC5	baculoviral IAP repeat containing 5
217875_s_at	3.54e-06	2.48e-07	1.62	6.40648	6.6728	1.62	PMEPA1	prostate transmembrane protein, androgen induced 1
212658_at	3.55e-06	2.49e-07	0.802	6.40571	6.67055	0.802	LHFPL2	lipoma HMGIC fusion partner-like 2
212144_at	3.55e-06	2.49e-07	-0.535	-6.40556	6.6701	-0.535	SUN2	Sad1 and UNC84 domain containing 2
209380_s_at	3.55e-06	2.49e-07	1.42	6.40551	6.66996	1.42	ABCC5	ATP binding cassette subfamily C member 5
203210_s_at	3.56e-06	2.5e-07	0.985	6.40377	6.6648	0.985	RFC5	replication factor C subunit 5
212308_at	3.56e-06	2.5e-07	-0.452	-6.40375	6.66475	-0.452	CLASP2	cytoplasmic linker associated protein 2
211072_x_at	3.57e-06	2.52e-07	0.562	6.4022	6.66018	0.562	TUBA1B	tubulin alpha 1b
219625_s_at	3.59e-06	2.53e-07	-0.87	-6.40031	6.65461	-0.87	COL4A3BP	collagen type IV alpha 3 binding protein
218880_at	3.6e-06	2.53e-07	-1.05	-6.39969	6.65276	-1.05	FOSL2	FOS like 2, AP-1 transcription factor subunit
209605_at	3.63e-06	2.56e-07	-1.36	-6.39654	6.64348	-1.36	TST	thiosulfate sulfurtransferase
213110_s_at	3.64e-06	2.57e-07	1.69	6.39475	6.63819	1.69	COL4A5	collagen type IV alpha 5 chain
215724_at	3.64e-06	2.57e-07	-0.785	-6.39467	6.63794	-0.785	PLD1	phospholipase D1
204244_s_at	3.65e-06	2.58e-07	1.48	6.39371	6.6351	1.48	DBF4	DBF4 zinc finger
205957_at	3.69e-06	2.61e-07	0.365	6.38988	6.6238	0.365	PLXNB3	plexin B3
211519_s_at	3.69e-06	2.61e-07	1.03	6.3892	6.6218	1.03	KIF2C	kinesin family member 2C
217999_s_at	3.69e-06	2.62e-07	-1.55	-6.38914	6.62162	-1.55	PHLDA1	pleckstrin homology like domain family A member 1
213191_at	3.69e-06	2.62e-07	-1.1	-6.38912	6.62155	-1.1	TICAM1	toll like receptor adaptor molecule 1
209955_s_at	3.69e-06	2.62e-07	1.27	6.3887	6.62032	1.27	FAP	fibroblast activation protein alpha
208374_s_at	3.7e-06	2.62e-07	-0.473	-6.38816	6.61872	-0.473	CAPZA1	capping actin protein of muscle Z-line alpha subunit 1
222143_s_at	3.7e-06	2.62e-07	-0.419	-6.38793	6.61805	-0.419	MTMR14	myotubularin related protein 14
217074_at	3.7e-06	2.63e-07	-0.424	-6.38774	6.61748	-0.424	SMOX	spermine oxidase
220197_at	3.71e-06	2.64e-07	-0.902	-6.38608	6.61259	-0.902	ATP6V0A4	ATPase H+ transporting V0 subunit a4
203855_at	3.72e-06	2.64e-07	-0.836	-6.38577	6.61166	-0.836	WDR47	WD repeat domain 47
216241_s_at	3.72e-06	2.65e-07	0.697	6.38527	6.61019	0.697	TCEA1	transcription elongation factor A1
219798_s_at	3.72e-06	2.65e-07	0.596	6.38508	6.60964	0.596	MEPCE	methylphosphate capping enzyme
205909_at	3.73e-06	2.66e-07	1.31	6.3841	6.60672	1.31	POLE2	DNA polymerase epsilon 2, accessory subunit
201128_s_at	3.73e-06	2.66e-07	0.932	6.3834	6.60466	0.932	ACLY	ATP citrate lyase
211800_s_at	3.74e-06	2.67e-07	-0.678	-6.38278	6.60285	-0.678	USP4	ubiquitin specific peptidase 4
209102_s_at	3.74e-06	2.67e-07	-1	-6.38224	6.60123	-1	HBP1	HMG-box transcription factor 1
212558_at	3.77e-06	2.69e-07	-0.986	-6.37966	6.59363	-0.986	SPRY1	sprouty RTK signaling antagonist 1
220599_s_at	3.8e-06	2.72e-07	-0.641	-6.37638	6.58394	-0.641	CARD14	caspase recruitment domain family member 14
214075_at	3.82e-06	2.73e-07	0.575	6.37497	6.57977	0.575	NENF	neudesin neurotrophic factor
204458_at	3.82e-06	2.73e-07	0.719	6.3743	6.57778	0.719	PLA2G15	phospholipase A2 group XV
210642_at	3.83e-06	2.74e-07	-0.315	-6.37319	6.5745	-0.315	CCIN	calicin
214708_at	3.84e-06	2.75e-07	-0.424	-6.37249	6.57244	-0.424	SNTB1	syntrophin beta 1
203128_at	3.84e-06	2.75e-07	-0.992	-6.37198	6.57093	-0.992	SPTLC2	serine palmitoyltransferase long chain base subunit 2
212274_at	3.86e-06	2.77e-07	-1.48	-6.37037	6.56618	-1.48	LPIN1	lipin 1
203083_at	3.86e-06	2.77e-07	2.06	6.3698	6.5645	2.06	THBS2	thrombospondin 2
207378_at	3.86e-06	2.77e-07	-0.434	-6.36976	6.56438	-0.434	TREH	trehalase
218641_at	3.86e-06	2.78e-07	0.895	6.36898	6.56207	0.895	C11orf95	chromosome 11 open reading frame 95
215812_s_at	3.86e-06	2.78e-07	1.15	6.36884	6.56165	1.15	SLC6A10PB///SLC6A10P///SLC6A8	solute carrier family 6 member 8 pseudogene///solute carrier family 6 member 10, pseudogene///solute carrier family 6 member 8
52159_at	3.87e-06	2.79e-07	-0.543	-6.36799	6.55914	-0.543	HEMK1	HemK methyltransferase family member 1
209575_at	3.93e-06	2.83e-07	-0.84	-6.36251	6.54297	-0.84	IL10RB	interleukin 10 receptor subunit beta
209106_at	3.93e-06	2.83e-07	-1.24	-6.36234	6.54247	-1.24	NCOA1	nuclear receptor coactivator 1
202696_at	3.93e-06	2.83e-07	-1.18	-6.3623	6.54235	-1.18	OXSR1	oxidative stress responsive 1
217094_s_at	3.93e-06	2.83e-07	-1.46	-6.3621	6.54176	-1.46	ITCH	itchy E3 ubiquitin protein ligase
217894_at	3.95e-06	2.85e-07	-0.871	-6.36056	6.53721	-0.871	KCTD3	potassium channel tetramerization domain containing 3
201735_s_at	3.96e-06	2.86e-07	-1.18	-6.3591	6.53287	-1.18	CLCN3	chloride voltage-gated channel 3
218586_at	3.98e-06	2.88e-07	1.16	6.35714	6.52711	1.16	MRGBP	MRG/MORF4L binding protein
212439_at	4.02e-06	2.91e-07	-0.338	-6.3535	6.51636	-0.338	IP6K1	inositol hexakisphosphate kinase 1
212311_at	4.05e-06	2.93e-07	1.33	6.35058	6.50773	1.33	SEL1L3	SEL1L family member 3
209163_at	4.09e-06	2.96e-07	-0.695	-6.34711	6.49746	-0.695	CYB561	cytochrome b561
204958_at	4.11e-06	2.98e-07	-1.02	-6.34559	6.49297	-1.02	PLK3	polo like kinase 3
213404_s_at	4.11e-06	2.98e-07	0.748	6.34541	6.49245	0.748	RHEB	Ras homolog enriched in brain
209360_s_at	4.12e-06	2.99e-07	0.931	6.34479	6.49061	0.931	LOC101928269///LOC100506403///RUNX1	uncharacterized LOC101928269///uncharacterized LOC100506403///runt related transcription factor 1
218897_at	4.15e-06	3.01e-07	0.801	6.34199	6.48234	0.801	TMEM177	transmembrane protein 177
205466_s_at	4.15e-06	3.02e-07	-2.47	-6.34137	6.48051	-2.47	HS3ST1	heparan sulfate-glucosamine 3-sulfotransferase 1
203385_at	4.18e-06	3.04e-07	-0.906	-6.33872	6.47266	-0.906	DGKA	diacylglycerol kinase alpha
209744_x_at	4.19e-06	3.05e-07	-1.59	-6.33812	6.47089	-1.59	ITCH	itchy E3 ubiquitin protein ligase
207704_s_at	4.19e-06	3.05e-07	-0.654	-6.3379	6.47025	-0.654	GAS7	growth arrest specific 7
219863_at	4.19e-06	3.05e-07	1.65	6.3373	6.46848	1.65	HERC5	HECT and RLD domain containing E3 ubiquitin protein ligase 5
218979_at	4.22e-06	3.07e-07	0.775	6.33509	6.46195	0.775	RMI1	RecQ mediated genome instability 1
215489_x_at	4.24e-06	3.09e-07	1.07	6.33314	6.45618	1.07	HOMER3	homer scaffolding protein 3
200654_at	4.24e-06	3.1e-07	-0.52	-6.33254	6.45441	-0.52	P4HB	prolyl 4-hydroxylase subunit beta
211667_x_at	4.24e-06	3.1e-07	-0.427	-6.33237	6.45389	-0.427	TRAV12-2	T cell receptor alpha variable 12-2
218733_at	4.26e-06	3.11e-07	0.864	6.33089	6.44951	0.864	MSL2	male-specific lethal 2 homolog (Drosophila)
212197_x_at	4.26e-06	3.11e-07	-0.557	-6.33068	6.44892	-0.557	MPRIP	myosin phosphatase Rho interacting protein
215129_at	4.36e-06	3.19e-07	-0.78	-6.32304	6.42633	-0.78	PIK3C2G	phosphatidylinositol-4-phosphate 3-kinase catalytic subunit type 2 gamma
218489_s_at	4.36e-06	3.19e-07	-0.918	-6.32267	6.42524	-0.918	ALAD	aminolevulinate dehydratase
220030_at	4.36e-06	3.19e-07	-1.42	-6.32227	6.42404	-1.42	STYK1	serine/threonine/tyrosine kinase 1
209740_s_at	4.36e-06	3.19e-07	-0.571	-6.32211	6.42357	-0.571	PNPLA4	patatin like phospholipase domain containing 4
204235_s_at	4.37e-06	3.21e-07	-2.09	-6.32077	6.41961	-2.09	GULP1	GULP, engulfment adaptor PTB domain containing 1
205263_at	4.38e-06	3.22e-07	-0.765	-6.31979	6.41672	-0.765	BCL10	B-cell CLL/lymphoma 10
219546_at	4.39e-06	3.22e-07	-0.83	-6.31923	6.41507	-0.83	BMP2K	BMP2 inducible kinase
202009_at	4.39e-06	3.23e-07	-0.424	-6.31878	6.41373	-0.424	TWF2	twinfilin actin binding protein 2
202533_s_at	4.39e-06	3.23e-07	0.571	6.31862	6.41326	0.571	DHFR	dihydrofolate reductase
221994_at	4.39e-06	3.23e-07	-0.669	-6.31855	6.41304	-0.669	PDLIM5	PDZ and LIM domain 5
205011_at	4.4e-06	3.24e-07	-1	-6.31756	6.41011	-1	VWA5A	von Willebrand factor A domain containing 5A
214003_x_at	4.41e-06	3.24e-07	0.235	6.31692	6.40824	0.235	SNORD54///RPS20	small nucleolar RNA, C/D box 54///ribosomal protein S20
218238_at	4.45e-06	3.28e-07	0.88	6.31343	6.3979	0.88	GTPBP4	GTP binding protein 4
202715_at	4.46e-06	3.29e-07	0.938	6.31235	6.39473	0.938	CAD	carbamoyl-phosphate synthetase 2, aspartate transcarbamylase, and dihydroorotase
201506_at	4.46e-06	3.29e-07	2.55	6.31196	6.39357	2.55	TGFBI	transforming growth factor beta induced
201096_s_at	4.58e-06	3.38e-07	-1.17	-6.30302	6.36715	-1.17	ARF4	ADP ribosylation factor 4
218849_s_at	4.59e-06	3.39e-07	-1.28	-6.3024	6.36529	-1.28	PPP1R13L	protein phosphatase 1 regulatory subunit 13 like
204947_at	4.66e-06	3.44e-07	0.395	6.29727	6.35012	0.395	E2F1	E2F transcription factor 1
218594_at	4.66e-06	3.44e-07	0.897	6.29696	6.34922	0.897	HEATR1	HEAT repeat containing 1
203167_at	4.66e-06	3.44e-07	-1.3	-6.29684	6.34885	-1.3	TIMP2	TIMP metallopeptidase inhibitor 2
208741_at	4.66e-06	3.45e-07	-0.621	-6.29602	6.34643	-0.621	SAP18	Sin3A associated protein 18
218394_at	4.66e-06	3.45e-07	-0.676	-6.29599	6.34635	-0.676	ROGDI	rogdi homolog
221290_s_at	4.68e-06	3.47e-07	0.684	6.29474	6.34265	0.684	MUM1	melanoma associated antigen (mutated) 1
209017_s_at	4.7e-06	3.49e-07	0.68	6.29271	6.33664	0.68	LONP1	lon peptidase 1, mitochondrial
212420_at	4.72e-06	3.5e-07	-0.796	-6.29131	6.33251	-0.796	ELF1	E74 like ETS transcription factor 1
218365_s_at	4.77e-06	3.54e-07	0.682	6.28723	6.32043	0.682	DARS2	aspartyl-tRNA synthetase 2, mitochondrial
202958_at	4.81e-06	3.57e-07	0.519	6.28448	6.31232	0.519	PTPN9	protein tyrosine phosphatase, non-receptor type 9
202361_at	4.81e-06	3.58e-07	-0.671	-6.28426	6.31166	-0.671	SEC24C	SEC24 homolog C, COPII coat complex component
203957_at	4.83e-06	3.59e-07	1.06	6.28301	6.30797	1.06	E2F6	E2F transcription factor 6
203795_s_at	4.83e-06	3.59e-07	0.688	6.28283	6.30742	0.688	BCL7A	BCL tumor suppressor 7A
219650_at	4.86e-06	3.62e-07	0.633	6.28005	6.2992	0.633	ERCC6L	ERCC excision repair 6 like, spindle assembly checkpoint helicase
217272_s_at	4.88e-06	3.64e-07	-3.53	-6.27872	6.29526	-3.53	SERPINB13	serpin family B member 13
200823_x_at	4.91e-06	3.66e-07	-0.783	-6.27608	6.28745	-0.783	RPL29	ribosomal protein L29
211241_at	4.95e-06	3.69e-07	-0.496	-6.27372	6.28049	-0.496	ANXA2P3	annexin A2 pseudogene 3
206093_x_at	4.97e-06	3.71e-07	-0.876	-6.27208	6.27562	-0.876	TNXB///TNXA	tenascin XB///tenascin XA (pseudogene)
50400_at	4.97e-06	3.71e-07	-0.816	-6.27182	6.27485	-0.816	PAOX	polyamine oxidase (exo-N4-amino)
209434_s_at	4.99e-06	3.73e-07	0.909	6.26992	6.26923	0.909	PPAT	phosphoribosyl pyrophosphate amidotransferase
212290_at	5.01e-06	3.75e-07	-1.28	-6.26835	6.2646	-1.28	SLC7A1	solute carrier family 7 member 1
209459_s_at	5.08e-06	3.8e-07	-2.07	-6.264	6.25172	-2.07	ABAT	4-aminobutyrate aminotransferase
209523_at	5.08e-06	3.8e-07	0.76	6.26383	6.25123	0.76	TAF2	TATA-box binding protein associated factor 2
204604_at	5.08e-06	3.81e-07	1.59	6.26321	6.2494	1.59	CDK14	cyclin dependent kinase 14
212884_x_at	5.1e-06	3.82e-07	0.466	6.26176	6.24511	0.466	APOE	apolipoprotein E
207939_x_at	5.11e-06	3.83e-07	0.469	6.26128	6.24369	0.469	RNPS1	RNA binding protein with serine rich domain 1
202066_at	5.22e-06	3.92e-07	1.92	6.25369	6.22123	1.92	PPFIA1	PTPRF interacting protein alpha 1
208864_s_at	5.24e-06	3.94e-07	-1.08	-6.25196	6.2161	-1.08	TXN	thioredoxin
203382_s_at	5.28e-06	3.97e-07	1.5	6.2493	6.20823	1.5	APOE	apolipoprotein E
215749_s_at	5.3e-06	3.98e-07	-0.693	-6.24833	6.20536	-0.693	GORASP1	golgi reassembly stacking protein 1
217744_s_at	5.32e-06	4e-07	-0.833	-6.24642	6.1997	-0.833	PERP	PERP, TP53 apoptosis effector
210511_s_at	5.36e-06	4.04e-07	2.83	6.24367	6.19158	2.83	INHBA	inhibin beta A subunit
218043_s_at	5.36e-06	4.04e-07	-0.818	-6.24329	6.19045	-0.818	AZI2	5-azacytidine induced 2
206214_at	5.36e-06	4.04e-07	1.12	6.24319	6.19015	1.12	PLA2G7	phospholipase A2 group VII
215428_at	5.37e-06	4.05e-07	-0.841	-6.24236	6.18769	-0.841
202466_at	5.38e-06	4.06e-07	0.777	6.2419	6.18633	0.777	PAPD7	poly(A) RNA polymerase D7, non-canonical
33579_i_at	5.39e-06	4.07e-07	-0.578	-6.24081	6.18312	-0.578	GALR3	galanin receptor 3
209643_s_at	5.39e-06	4.07e-07	-0.52	-6.24077	6.183	-0.52	PLD2	phospholipase D2
200954_at	5.39e-06	4.08e-07	-0.708	-6.24038	6.18184	-0.708	ATP6V0C	ATPase H+ transporting V0 subunit c
217852_s_at	5.4e-06	4.08e-07	-0.734	-6.24006	6.1809	-0.734	ARL8B	ADP ribosylation factor like GTPase 8B
208805_at	5.4e-06	4.09e-07	0.784	6.23939	6.1789	0.784	KIAA0391///PSMA6	KIAA0391///proteasome subunit alpha 6
218026_at	5.42e-06	4.1e-07	-0.761	-6.23829	6.17565	-0.761	COA3	cytochrome c oxidase assembly factor 3
211000_s_at	5.42e-06	4.11e-07	-0.717	-6.23773	6.17399	-0.717	IL6ST	interleukin 6 signal transducer
216954_x_at	5.43e-06	4.12e-07	-0.418	-6.23689	6.1715	-0.418	ATP5O	ATP synthase, H+ transporting, mitochondrial F1 complex, O subunit
213482_at	5.47e-06	4.15e-07	-0.357	-6.23458	6.16467	-0.357	DOCK3	dedicator of cytokinesis 3
40612_at	5.48e-06	4.16e-07	-0.404	-6.2334	6.16118	-0.404	DOPEY1	dopey family member 1
203976_s_at	5.48e-06	4.16e-07	0.675	6.23337	6.1611	0.675	CHAF1A	chromatin assembly factor 1 subunit A
203142_s_at	5.49e-06	4.17e-07	-0.732	-6.23278	6.15935	-0.732	AP3B1	adaptor related protein complex 3 beta 1 subunit
203929_s_at	5.54e-06	4.21e-07	-0.659	-6.22926	6.14892	-0.659	MAPT	microtubule associated protein tau
210678_s_at	5.55e-06	4.23e-07	-0.442	-6.22844	6.14651	-0.442	AGPAT2	1-acylglycerol-3-phosphate O-acyltransferase 2
219582_at	5.56e-06	4.24e-07	-0.903	-6.22761	6.14404	-0.903	OGFRL1	opioid growth factor receptor like 1
203316_s_at	5.59e-06	4.26e-07	0.932	6.22582	6.13874	0.932	SNRPE	small nuclear ribonucleoprotein polypeptide E
216308_x_at	5.6e-06	4.27e-07	-0.643	-6.22519	6.13687	-0.643	GRHPR	glyoxylate and hydroxypyruvate reductase
220046_s_at	5.61e-06	4.28e-07	0.74	6.22447	6.13476	0.74	CCNL1	cyclin L1
202454_s_at	5.63e-06	4.3e-07	-1.56	-6.22256	6.12909	-1.56	ERBB3	erb-b2 receptor tyrosine kinase 3
204309_at	5.71e-06	4.36e-07	-1.08	-6.21822	6.11625	-1.08	CYP11A1	cytochrome P450 family 11 subfamily A member 1
201226_at	5.71e-06	4.36e-07	-0.567	-6.21776	6.11489	-0.567	NDUFB8	NADH:ubiquinone oxidoreductase subunit B8
200924_s_at	5.72e-06	4.37e-07	1.05	6.2172	6.11323	1.05	SLC3A2	solute carrier family 3 member 2
213628_at	5.76e-06	4.41e-07	-0.652	-6.21448	6.10518	-0.652	CLCC1	chloride channel CLIC like 1
201478_s_at	5.77e-06	4.42e-07	1.4	6.21354	6.10239	1.4	MIR664B///SNORA56///DKC1	microRNA 664b///small nucleolar RNA, H/ACA box 56///dyskerin pseudouridine synthase 1
219767_s_at	5.8e-06	4.45e-07	-0.651	-6.21145	6.09621	-0.651	CRYZL1	crystallin zeta like 1
205063_at	5.8e-06	4.45e-07	1.79	6.21134	6.09588	1.79	GEMIN2	gem nuclear organelle associated protein 2
207628_s_at	5.84e-06	4.48e-07	0.845	6.20911	6.08928	0.845	WBSCR22	Williams-Beuren syndrome chromosome region 22
220974_x_at	5.93e-06	4.55e-07	0.756	6.20385	6.0737	0.756	SFXN3	sideroflexin 3
203678_at	5.93e-06	4.55e-07	0.565	6.20332	6.07215	0.565	FAN1	FANCD2/FANCI-associated nuclease 1
215436_at	5.93e-06	4.56e-07	-0.467	-6.20309	6.07146	-0.467	HSDL2	hydroxysteroid dehydrogenase like 2
208973_at	5.96e-06	4.58e-07	0.984	6.20158	6.06699	0.984	ERI3	ERI1 exoribonuclease family member 3
219804_at	6.01e-06	4.62e-07	-1.94	-6.19872	6.05851	-1.94	SYNPO2L	synaptopodin 2 like
210547_x_at	6.02e-06	4.63e-07	-0.88	-6.19781	6.05581	-0.88	ICA1	islet cell autoantigen 1
209174_s_at	6.02e-06	4.63e-07	-0.43	-6.19759	6.05516	-0.43	QRICH1	glutamine rich 1
212281_s_at	6.05e-06	4.66e-07	1.69	6.19589	6.05013	1.69	TMEM97	transmembrane protein 97
201118_at	6.06e-06	4.67e-07	-1.37	-6.19472	6.04668	-1.37	PGD	phosphogluconate dehydrogenase
205122_at	6.07e-06	4.68e-07	1.84	6.19402	6.0446	1.84	MSANTD3-TMEFF1///TMEFF1	MSANTD3-TMEFF1 readthrough///transmembrane protein with EGF like and two follistatin like domains 1
213294_at	6.1e-06	4.7e-07	1.18	6.19246	6.03999	1.18	EIF2AK2	eukaryotic translation initiation factor 2 alpha kinase 2
219258_at	6.1e-06	4.71e-07	1.37	6.19213	6.03901	1.37	TIPIN	TIMELESS interacting protein
203786_s_at	6.11e-06	4.72e-07	-1.16	-6.19145	6.03698	-1.16	TPD52L1	tumor protein D52-like 1
204017_at	6.13e-06	4.74e-07	1.62	6.19015	6.03313	1.62	KDELR3	KDEL endoplasmic reticulum protein retention receptor 3
221510_s_at	6.19e-06	4.79e-07	1.42	6.18675	6.02306	1.42	GLS	glutaminase
203642_s_at	6.19e-06	4.79e-07	-1.49	-6.18652	6.02238	-1.49	COBLL1	cordon-bleu WH2 repeat protein like 1
222037_at	6.22e-06	4.82e-07	1.07	6.18465	6.01684	1.07	MCM4	minichromosome maintenance complex component 4
219415_at	6.23e-06	4.83e-07	-0.504	-6.18379	6.01429	-0.504	TTYH1	tweety family member 1
208081_s_at	6.25e-06	4.85e-07	-0.337	-6.18252	6.01054	-0.337	ZNF442	zinc finger protein 442
213399_x_at	6.26e-06	4.86e-07	0.699	6.18191	6.00875	0.699	RPN2	ribophorin II
218055_s_at	6.26e-06	4.86e-07	-0.824	-6.18174	6.00823	-0.824	WDR41	WD repeat domain 41
210325_at	6.28e-06	4.88e-07	-0.979	-6.18043	6.00436	-0.979	CD1A	CD1a molecule
65630_at	6.29e-06	4.89e-07	-1.04	-6.17968	6.00214	-1.04	TMEM80	transmembrane protein 80
206026_s_at	6.36e-06	4.94e-07	1.73	6.17597	5.99116	1.73	TNFAIP6	TNF alpha induced protein 6
218767_at	6.39e-06	4.97e-07	0.55	6.17434	5.98631	0.55	REXO4	REX4 homolog, 3'-5' exonuclease
212541_at	6.47e-06	5.04e-07	0.644	6.16971	5.97261	0.644	FLAD1	flavin adenine dinucleotide synthetase 1
200755_s_at	6.48e-06	5.04e-07	1.33	6.16922	5.97114	1.33	CALU	calumenin
213451_x_at	6.52e-06	5.08e-07	-0.951	-6.16687	5.96421	-0.951	TNXB///TNXA	tenascin XB///tenascin XA (pseudogene)
217895_at	6.53e-06	5.09e-07	0.697	6.16618	5.96216	0.697	PTCD3	pentatricopeptide repeat domain 3
209654_at	6.53e-06	5.09e-07	0.757	6.16607	5.96183	0.757	ICE1	interactor of little elongation complex ELL subunit 1
219153_s_at	6.53e-06	5.1e-07	-0.806	-6.16573	5.96081	-0.806	THSD4	thrombospondin type 1 domain containing 4
221841_s_at	6.55e-06	5.12e-07	-2.05	-6.16441	5.9569	-2.05	KLF4	Kruppel like factor 4
219143_s_at	6.56e-06	5.13e-07	0.94	6.16373	5.95488	0.94	RPP25	ribonuclease P/MRP subunit p25
212325_at	6.62e-06	5.18e-07	-1.09	-6.16045	5.94518	-1.09	LIMCH1	LIM and calponin homology domains 1
201041_s_at	6.64e-06	5.2e-07	-1.6	-6.1591	5.94116	-1.6	DUSP1	dual specificity phosphatase 1
212632_at	6.66e-06	5.21e-07	-0.878	-6.15835	5.93896	-0.878	STX7	syntaxin 7
218620_s_at	6.66e-06	5.21e-07	-0.448	-6.15817	5.93844	-0.448	HEMK1	HemK methyltransferase family member 1
203693_s_at	6.68e-06	5.24e-07	1.29	6.15655	5.93361	1.29	E2F3	E2F transcription factor 3
218539_at	6.72e-06	5.27e-07	-0.889	-6.1546	5.92784	-0.889	FBXO34	F-box protein 34
201906_s_at	6.81e-06	5.34e-07	-0.607	-6.15	5.91422	-0.607	CTDSPL	CTD small phosphatase like
218991_at	6.81e-06	5.35e-07	0.517	6.1497	5.91334	0.517	HEATR6	HEAT repeat containing 6
202234_s_at	6.82e-06	5.36e-07	1.69	6.14882	5.91072	1.69	SLC16A1	solute carrier family 16 member 1
215646_s_at	6.9e-06	5.42e-07	2.52	6.14491	5.89915	2.52	VCAN	versican
201748_s_at	6.92e-06	5.45e-07	0.505	6.14361	5.89528	0.505	SAFB	scaffold attachment factor B
201188_s_at	6.96e-06	5.47e-07	0.921	6.14182	5.88997	0.921	ITPR3	inositol 1,4,5-trisphosphate receptor type 3
218868_at	6.97e-06	5.49e-07	0.655	6.14117	5.88807	0.655	ACTR3B	ARP3 actin related protein 3 homolog B
207120_at	7e-06	5.52e-07	-0.39	-6.13918	5.88216	-0.39	ZNF667	zinc finger protein 667
213187_x_at	7.01e-06	5.52e-07	1.34	6.13891	5.88137	1.34	FTL	ferritin light chain
218269_at	7.02e-06	5.54e-07	0.595	6.13808	5.87891	0.595	DROSHA	drosha ribonuclease III
208770_s_at	7.07e-06	5.58e-07	-0.631	-6.13564	5.87168	-0.631	EIF4EBP2	eukaryotic translation initiation factor 4E binding protein 2
202539_s_at	7.08e-06	5.59e-07	-1.16	-6.135	5.86978	-1.16	HMGCR	3-hydroxy-3-methylglutaryl-CoA reductase
202119_s_at	7.09e-06	5.6e-07	-1.09	-6.13407	5.86702	-1.09	CPNE3	copine 3
215228_at	7.13e-06	5.64e-07	-1.57	-6.13203	5.86097	-1.57	NHLH2	nescient helix-loop-helix 2
219149_x_at	7.13e-06	5.64e-07	0.395	6.13178	5.86025	0.395	DBR1	debranching RNA lariats 1
218334_at	7.13e-06	5.64e-07	-0.785	-6.13163	5.85981	-0.785	THOC7	THO complex 7
210821_x_at	7.17e-06	5.68e-07	0.544	6.12966	5.85396	0.544	CENPA	centromere protein A
201438_at	7.26e-06	5.75e-07	1.98	6.12539	5.84131	1.98	COL6A3	collagen type VI alpha 3 chain
221476_s_at	7.26e-06	5.75e-07	-0.941	-6.12523	5.84084	-0.941	RPL15	ribosomal protein L15
211662_s_at	7.37e-06	5.84e-07	-0.65	-6.12002	5.8254	-0.65	VDAC2	voltage dependent anion channel 2
208942_s_at	7.38e-06	5.86e-07	0.756	6.11926	5.82313	0.756	SEC62	SEC62 homolog, preprotein translocation factor
218871_x_at	7.43e-06	5.9e-07	1.07	6.11671	5.81557	1.07	CSGALNACT2	chondroitin sulfate N-acetylgalactosaminyltransferase 2
211767_at	7.43e-06	5.9e-07	1.05	6.1167	5.81555	1.05	GINS4	GINS complex subunit 4
211724_x_at	7.45e-06	5.93e-07	-0.742	-6.11517	5.81101	-0.742	MIOS	meiosis regulator for oocyte development
208956_x_at	7.45e-06	5.93e-07	0.647	6.11515	5.81097	0.647	DUT	deoxyuridine triphosphatase
209383_at	7.47e-06	5.95e-07	0.802	6.11423	5.80824	0.802	DDIT3	DNA damage inducible transcript 3
206682_at	7.5e-06	5.97e-07	-0.595	-6.11267	5.80359	-0.595	CLEC10A	C-type lectin domain family 10 member A
202083_s_at	7.53e-06	6e-07	-1.58	-6.11106	5.79884	-1.58	SEC14L1	SEC14 like lipid binding 1
221059_s_at	7.54e-06	6.01e-07	0.917	6.11062	5.79753	0.917	COTL1	coactosin like F-actin binding protein 1
218158_s_at	7.61e-06	6.07e-07	-0.944	-6.10732	5.78775	-0.944	APPL1	adaptor protein, phosphotyrosine interacting with PH domain and leucine zipper 1
201999_s_at	7.61e-06	6.08e-07	-0.66	-6.10702	5.78687	-0.66	DYNLT1	dynein light chain Tctex-type 1
203358_s_at	7.61e-06	6.08e-07	1.08	6.10689	5.78647	1.08	EZH2	enhancer of zeste 2 polycomb repressive complex 2 subunit
209637_s_at	7.62e-06	6.08e-07	-0.486	-6.10653	5.7854	-0.486	RGS12	regulator of G-protein signaling 12
210117_at	7.68e-06	6.14e-07	-1.54	-6.10349	5.77641	-1.54	SPAG1	sperm associated antigen 1
204608_at	7.69e-06	6.15e-07	-1.05	-6.10277	5.77425	-1.05	ASL	argininosuccinate lyase
221508_at	7.73e-06	6.19e-07	-0.316	-6.10104	5.76914	-0.316	TAOK3	TAO kinase 3
210854_x_at	7.74e-06	6.2e-07	1.24	6.10051	5.76758	1.24	SLC6A8	solute carrier family 6 member 8
214361_s_at	7.74e-06	6.2e-07	-0.404	-6.10012	5.76641	-0.404	RGS12	regulator of G-protein signaling 12
202788_at	7.84e-06	6.28e-07	-0.929	-6.09583	5.7537	-0.929	MAPKAPK3	mitogen-activated protein kinase-activated protein kinase 3
216333_x_at	7.84e-06	6.29e-07	-0.923	-6.0957	5.75332	-0.923	TNXB///TNXA	tenascin XB///tenascin XA (pseudogene)
205667_at	7.88e-06	6.32e-07	0.666	6.09379	5.74763	0.666	WRN	Werner syndrome RecQ like helicase
212739_s_at	7.91e-06	6.36e-07	0.914	6.09197	5.74225	0.914	NME4	NME/NM23 nucleoside diphosphate kinase 4
202496_at	7.91e-06	6.36e-07	0.473	6.09175	5.74161	0.473	EDC4	enhancer of mRNA decapping 4
207525_s_at	7.91e-06	6.36e-07	-0.964	-6.09155	5.74101	-0.964	GIPC1	GIPC PDZ domain containing family member 1
206030_at	7.91e-06	6.37e-07	-0.365	-6.09148	5.74081	-0.365	ASPA	aspartoacylase
212552_at	7.92e-06	6.38e-07	0.951	6.09096	5.73926	0.951	HPCAL1	hippocalcin like 1
209877_at	7.92e-06	6.38e-07	-0.528	-6.09064	5.73832	-0.528	SNCG	synuclein gamma
211004_s_at	7.97e-06	6.42e-07	-0.359	-6.08848	5.7319	-0.359	ALDH3B1	aldehyde dehydrogenase 3 family member B1
203622_s_at	7.97e-06	6.42e-07	1.24	6.08846	5.73185	1.24	PNO1	partner of NOB1 homolog
208202_s_at	7.97e-06	6.43e-07	0.61	6.08813	5.73086	0.61	JADE2	jade family PHD finger 2
213015_at	7.98e-06	6.44e-07	0.702	6.08747	5.72893	0.702	BBX	BBX, HMG-box containing
201003_x_at	8e-06	6.46e-07	-0.792	-6.08635	5.72559	-0.792	TMEM189-UBE2V1///TMEM189///UBE2V2///UBE2V1	TMEM189-UBE2V1 readthrough///transmembrane protein 189///ubiquitin conjugating enzyme E2 V2///ubiquitin conjugating enzyme E2 V1
217873_at	8.03e-06	6.49e-07	-0.841	-6.08523	5.72227	-0.841	CAB39	calcium binding protein 39
203453_at	8.05e-06	6.51e-07	-2.28	-6.08418	5.71917	-2.28	SCNN1A	sodium channel epithelial 1 alpha subunit
212272_at	8.06e-06	6.52e-07	-0.739	-6.0835	5.71716	-0.739	LPIN1	lipin 1
201422_at	8.07e-06	6.53e-07	1.1	6.08276	5.71494	1.1	IFI30///PIK3R2	IFI30, lysosomal thiol reductase///phosphoinositide-3-kinase regulatory subunit 2
214853_s_at	8.09e-06	6.55e-07	0.707	6.08206	5.71288	0.707	SHC1	SHC adaptor protein 1
211657_at	8.09e-06	6.56e-07	-3.53	-6.08159	5.71148	-3.53	CEACAM6	carcinoembryonic antigen related cell adhesion molecule 6
206929_s_at	8.1e-06	6.57e-07	-0.532	-6.08091	5.70946	-0.532	NFIC	nuclear factor I C
205157_s_at	8.15e-06	6.61e-07	3.16	6.079	5.7038	3.16	KRT17///JUP	keratin 17///junction plakoglobin
211668_s_at	8.17e-06	6.63e-07	1.4	6.07798	5.70077	1.4	PLAU	plasminogen activator, urokinase
215947_s_at	8.17e-06	6.64e-07	0.558	6.0773	5.69876	0.558	LOC100287852///FAM136A	protein FAM136A pseudogene///family with sequence similarity 136 member A
200984_s_at	8.17e-06	6.64e-07	-1.29	-6.07726	5.69864	-1.29	CD59	CD59 molecule
204990_s_at	8.17e-06	6.65e-07	1.19	6.07701	5.6979	1.19	ITGB4	integrin subunit beta 4
214930_at	8.17e-06	6.65e-07	-0.425	-6.07698	5.69782	-0.425	SLITRK5	SLIT and NTRK like family member 5
205084_at	8.2e-06	6.67e-07	-1.21	-6.0757	5.69402	-1.21	BCAP29	B-cell receptor-associated protein 29
218798_at	8.21e-06	6.68e-07	0.416	6.07515	5.6924	0.416	KRI1	KRI1 homolog
202262_x_at	8.21e-06	6.69e-07	-0.778	-6.07472	5.69113	-0.778	DDAH2	dimethylarginine dimethylaminohydrolase 2
208766_s_at	8.22e-06	6.7e-07	0.521	6.07427	5.68979	0.521	HNRNPR	heterogeneous nuclear ribonucleoprotein R
200602_at	8.25e-06	6.73e-07	0.91	6.07305	5.68616	0.91	APP	amyloid beta precursor protein
201558_at	8.25e-06	6.74e-07	0.673	6.07255	5.68469	0.673	RAE1	ribonucleic acid export 1
221256_s_at	8.26e-06	6.75e-07	-0.801	-6.07206	5.68324	-0.801	HDHD3	haloacid dehalogenase like hydrolase domain containing 3
210409_at	8.29e-06	6.77e-07	-0.784	-6.07087	5.67969	-0.784	AFDN-AS1	AFDN antisense RNA 1 (head to head)
201555_at	8.29e-06	6.78e-07	1.12	6.07063	5.679	1.12	MCM3	minichromosome maintenance complex component 3
202344_at	8.32e-06	6.8e-07	0.57	6.06927	5.67495	0.57	HSF1	heat shock transcription factor 1
211360_s_at	8.32e-06	6.81e-07	-0.373	-6.06901	5.67419	-0.373	ITPR2	inositol 1,4,5-trisphosphate receptor type 2
202329_at	8.33e-06	6.82e-07	-0.823	-6.06823	5.67189	-0.823	CSK	c-src tyrosine kinase
218603_at	8.34e-06	6.83e-07	-0.629	-6.06798	5.67115	-0.629	HECA	hdc homolog, cell cycle regulator
206714_at	8.34e-06	6.84e-07	-1.5	-6.0676	5.67	-1.5	ALOX15B	arachidonate 15-lipoxygenase, type B
220066_at	8.34e-06	6.84e-07	-1.45	-6.06758	5.66994	-1.45	NOD2	nucleotide binding oligomerization domain containing 2
207223_s_at	8.34e-06	6.84e-07	-0.969	-6.06728	5.66907	-0.969	PTBP3	polypyrimidine tract binding protein 3
208505_s_at	8.36e-06	6.87e-07	-1.06	-6.06617	5.66575	-1.06	FUT2	fucosyltransferase 2
202246_s_at	8.41e-06	6.9e-07	1.26	6.06432	5.66028	1.26	CDK4	cyclin dependent kinase 4
203026_at	8.41e-06	6.91e-07	-0.717	-6.06399	5.6593	-0.717	ZBTB5	zinc finger and BTB domain containing 5
214948_s_at	8.43e-06	6.94e-07	0.865	6.06282	5.65585	0.865	TMF1	TATA element modulatory factor 1
210792_x_at	8.43e-06	6.94e-07	0.768	6.06281	5.65582	0.768	SIVA1	SIVA1 apoptosis inducing factor
214430_at	8.46e-06	6.96e-07	0.916	6.06156	5.65208	0.916	GLA	galactosidase alpha
205235_s_at	8.49e-06	6.99e-07	0.447	6.06025	5.64823	0.447	KIF20B	kinesin family member 20B
200939_s_at	8.52e-06	7.02e-07	-0.436	-6.05858	5.64327	-0.436	RERE	arginine-glutamic acid dipeptide repeats
200664_s_at	8.58e-06	7.08e-07	-1.04	-6.05619	5.63617	-1.04	DNAJB1	DnaJ heat shock protein family (Hsp40) member B1
206693_at	8.6e-06	7.1e-07	-0.73	-6.05519	5.63322	-0.73	IL7	interleukin 7
218296_x_at	8.61e-06	7.1e-07	0.56	6.05486	5.63222	0.56	MSTO2P///MSTO1	misato family member 2, pseudogene///misato 1, mitochondrial distribution and morphology regulator
205569_at	8.62e-06	7.12e-07	1.64	6.05403	5.62976	1.64	LAMP3	lysosomal associated membrane protein 3
219805_at	8.62e-06	7.12e-07	0.385	6.05397	5.62959	0.385	CXorf56	chromosome X open reading frame 56
214182_at	8.66e-06	7.16e-07	-0.919	-6.05218	5.62429	-0.919	ARF6	ADP ribosylation factor 6
214710_s_at	8.67e-06	7.17e-07	1.2	6.05156	5.62244	1.2	CCNB1	cyclin B1
212236_x_at	8.67e-06	7.18e-07	2.5	6.05125	5.62153	2.5	KRT17///JUP	keratin 17///junction plakoglobin
203384_s_at	8.71e-06	7.22e-07	-0.583	-6.04956	5.61652	-0.583	GOLGA1	golgin A1
201819_at	8.77e-06	7.27e-07	1.06	6.04727	5.60973	1.06	SCARB1	scavenger receptor class B member 1
202861_at	8.83e-06	7.32e-07	-0.79	-6.04475	5.60227	-0.79	MIR6883///PER1	microRNA 6883///period circadian clock 1
204849_at	8.89e-06	7.38e-07	0.996	6.04228	5.59494	0.996	TCFL5	transcription factor like 5
217818_s_at	8.91e-06	7.39e-07	-0.437	-6.0416	5.5929	-0.437	ARPC4	actin related protein 2/3 complex subunit 4
216614_at	8.91e-06	7.4e-07	-1.04	-6.04125	5.59187	-1.04
39549_at	8.95e-06	7.44e-07	-1.43	-6.03955	5.58682	-1.43	NPAS2	neuronal PAS domain protein 2
211272_s_at	8.99e-06	7.48e-07	-1.06	-6.03781	5.58168	-1.06	DGKA	diacylglycerol kinase alpha
200740_s_at	9e-06	7.48e-07	0.608	6.03749	5.58071	0.608	SUMO3	small ubiquitin-like modifier 3
220612_at	9.03e-06	7.51e-07	0.958	6.03609	5.57658	0.958
207292_s_at	9.08e-06	7.56e-07	-0.422	-6.03396	5.57025	-0.422	MAPK7	mitogen-activated protein kinase 7
205460_at	9.1e-06	7.58e-07	-0.819	-6.03304	5.56753	-0.819	NPAS2	neuronal PAS domain protein 2
210180_s_at	9.12e-06	7.6e-07	1.07	6.03212	5.56479	1.07	TRA2B	transformer 2 beta homolog (Drosophila)
218278_at	9.15e-06	7.63e-07	0.498	6.0308	5.56089	0.498	WDR74	WD repeat domain 74
218409_s_at	9.16e-06	7.64e-07	-0.561	-6.03046	5.55987	-0.561	DNAJC1	DnaJ heat shock protein family (Hsp40) member C1
204036_at	9.18e-06	7.67e-07	-1.07	-6.02939	5.55671	-1.07	LPAR1	lysophosphatidic acid receptor 1
203868_s_at	9.19e-06	7.67e-07	1.6	6.0291	5.55584	1.6	VCAM1	vascular cell adhesion molecule 1
218984_at	9.26e-06	7.74e-07	1.07	6.02621	5.54727	1.07	PUS7	pseudouridylate synthase 7 (putative)
203526_s_at	9.28e-06	7.76e-07	-0.585	-6.02548	5.5451	-0.585	APC	APC, WNT signaling pathway regulator
208651_x_at	9.34e-06	7.81e-07	-2.33	-6.02309	5.53801	-2.33	CD24	CD24 molecule
201099_at	9.37e-06	7.84e-07	-0.653	-6.02187	5.5344	-0.653	USP9X	ubiquitin specific peptidase 9, X-linked
213553_x_at	9.39e-06	7.87e-07	0.869	6.02076	5.53111	0.869	APOC1	apolipoprotein C1
203313_s_at	9.4e-06	7.87e-07	0.993	6.0205	5.53032	0.993	TGIF1	TGFB induced factor homeobox 1
208655_at	9.41e-06	7.89e-07	-0.904	-6.01973	5.52806	-0.904	CCNI	cyclin I
219780_at	9.41e-06	7.89e-07	-0.401	-6.01973	5.52805	-0.401	ZNF771	zinc finger protein 771
219266_at	9.41e-06	7.9e-07	-0.572	-6.01939	5.52705	-0.572	ZNF350	zinc finger protein 350
203325_s_at	9.45e-06	7.93e-07	1.95	6.01802	5.52299	1.95	COL5A1	collagen type V alpha 1 chain
202204_s_at	9.47e-06	7.96e-07	-0.699	-6.01707	5.52017	-0.699	AMFR	autocrine motility factor receptor
218115_at	9.48e-06	7.97e-07	0.746	6.01633	5.51797	0.746	ASF1B	anti-silencing function 1B histone chaperone
206468_s_at	9.48e-06	7.98e-07	0.553	6.01591	5.51673	0.553	METTL13	methyltransferase like 13
202148_s_at	9.48e-06	7.98e-07	0.481	6.01588	5.51664	0.481	PYCR1	pyrroline-5-carboxylate reductase 1
206224_at	9.48e-06	7.99e-07	2.2	6.01581	5.51643	2.2	CST1	cystatin SN
209407_s_at	9.5e-06	8.01e-07	-0.695	-6.01495	5.51387	-0.695	DEAF1	DEAF1, transcription factor
208540_x_at	9.55e-06	8.05e-07	-0.787	-6.01314	5.50849	-0.787
43977_at	9.7e-06	8.18e-07	0.387	6.00789	5.49293	0.387	TMEM161A	transmembrane protein 161A
206604_at	9.77e-06	8.25e-07	-0.803	-6.00513	5.48475	-0.803	OVOL1	ovo like transcriptional repressor 1
212488_at	9.79e-06	8.27e-07	1.61	6.00399	5.48135	1.61	COL5A1	collagen type V alpha 1 chain
201770_at	9.79e-06	8.27e-07	0.598	6.00397	5.48131	0.598	SNRPA	small nuclear ribonucleoprotein polypeptide A
46256_at	9.79e-06	8.28e-07	-0.567	-6.00378	5.48073	-0.567	SPSB3	splA/ryanodine receptor domain and SOCS box containing 3
219681_s_at	9.8e-06	8.29e-07	-2.01	-6.00339	5.47958	-2.01	RAB11FIP1	RAB11 family interacting protein 1
205240_at	9.8e-06	8.29e-07	-0.836	-6.00329	5.47927	-0.836	GPSM2	G-protein signaling modulator 2
206034_at	9.9e-06	8.38e-07	-0.917	-5.9996	5.46835	-0.917	SERPINB8	serpin family B member 8
204589_at	9.95e-06	8.42e-07	1.75	5.99795	5.46345	1.75	NUAK1	NUAK family kinase 1
201926_s_at	9.98e-06	8.45e-07	-1.41	-5.99678	5.45998	-1.41	CD55	CD55 molecule (Cromer blood group)
216245_at	1e-05	8.52e-07	-0.372	-5.99427	5.45254	-0.372	IL1RN	interleukin 1 receptor antagonist
217682_at	1.02e-05	8.63e-07	-0.486	-5.98988	5.43949	-0.486
212396_s_at	1.02e-05	8.68e-07	0.817	5.98808	5.43416	0.817	EMC1	ER membrane protein complex subunit 1
219001_s_at	1.02e-05	8.7e-07	-0.802	-5.98708	5.43121	-0.802	DCAF10	DDB1 and CUL4 associated factor 10
214500_at	1.04e-05	8.81e-07	-1.21	-5.98319	5.41967	-1.21	H2AFY	H2A histone family member Y
211906_s_at	1.04e-05	8.85e-07	-3.42	-5.98155	5.41481	-3.42	SERPINB4	serpin family B member 4
202100_at	1.04e-05	8.87e-07	-0.804	-5.98079	5.41253	-0.804	RALB	RALB Ras like proto-oncogene B
51228_at	1.04e-05	8.88e-07	0.992	5.9804	5.41137	0.992	RBM12B	RNA binding motif protein 12B
217748_at	1.05e-05	8.9e-07	-0.755	-5.97951	5.40876	-0.755	ADIPOR1	adiponectin receptor 1
208223_s_at	1.05e-05	8.9e-07	-0.245	-5.97951	5.40874	-0.245	ACVR1B	activin A receptor type 1B
218106_s_at	1.05e-05	8.96e-07	-0.587	-5.97742	5.40253	-0.587	MRPS10	mitochondrial ribosomal protein S10
209283_at	1.05e-05	8.97e-07	-2.14	-5.97711	5.40163	-2.14	CRYAB	crystallin alpha B
202458_at	1.05e-05	8.97e-07	1.8	5.97687	5.40092	1.8	PRSS23	protease, serine 23
202313_at	1.06e-05	9.05e-07	-0.84	-5.97391	5.39214	-0.84	PPP2R2A	protein phosphatase 2 regulatory subunit Balpha
208688_x_at	1.07e-05	9.11e-07	0.737	5.97198	5.38641	0.737	EIF3B	eukaryotic translation initiation factor 3 subunit B
213568_at	1.07e-05	9.12e-07	1.47	5.97138	5.38463	1.47	OSR2	odd-skipped related transciption factor 2
202812_at	1.07e-05	9.12e-07	0.759	5.97136	5.38457	0.759	GAA	glucosidase alpha, acid
204844_at	1.07e-05	9.15e-07	0.849	5.97045	5.38187	0.849	ENPEP	glutamyl aminopeptidase
203713_s_at	1.07e-05	9.17e-07	-0.773	-5.96955	5.3792	-0.773	LLGL2	LLGL2, scribble cell polarity complex component
209389_x_at	1.08e-05	9.22e-07	-0.838	-5.96779	5.37398	-0.838	DBI	diazepam binding inhibitor, acyl-CoA binding protein
209733_at	1.08e-05	9.25e-07	-0.485	-5.96691	5.37136	-0.485	MID2	midline 2
203650_at	1.08e-05	9.26e-07	1.3	5.96639	5.36983	1.3	PROCR	protein C receptor
210095_s_at	1.08e-05	9.28e-07	2.46	5.96579	5.36803	2.46	IGFBP3	insulin like growth factor binding protein 3
221696_s_at	1.08e-05	9.3e-07	-0.757	-5.96499	5.36567	-0.757	STYK1	serine/threonine/tyrosine kinase 1
212715_s_at	1.09e-05	9.37e-07	0.745	5.96243	5.35806	0.745	MICAL3	microtubule associated monooxygenase, calponin and LIM domain containing 3
201250_s_at	1.09e-05	9.38e-07	1.29	5.96229	5.35765	1.29	SLC2A1	solute carrier family 2 member 1
218386_x_at	1.1e-05	9.46e-07	-0.5	-5.9595	5.34936	-0.5	USP16	ubiquitin specific peptidase 16
213134_x_at	1.1e-05	9.49e-07	0.964	5.95827	5.34572	0.964	BTG3	BTG anti-proliferation factor 3
203144_s_at	1.1e-05	9.49e-07	0.495	5.95818	5.34546	0.495	KIAA0040	KIAA0040
207719_x_at	1.1e-05	9.49e-07	0.861	5.95817	5.34543	0.861	CEP170P1///CEP170	centrosomal protein 170 pseudogene 1///centrosomal protein 170
219557_s_at	1.11e-05	9.52e-07	0.797	5.95723	5.34263	0.797	NRIP3	nuclear receptor interacting protein 3
204354_at	1.11e-05	9.53e-07	0.937	5.95673	5.34115	0.937	POT1	protection of telomeres 1
206492_at	1.11e-05	9.54e-07	-0.653	-5.95637	5.34007	-0.653	FHIT	fragile histidine triad
202545_at	1.11e-05	9.55e-07	-0.807	-5.9562	5.33958	-0.807	PRKCD	protein kinase C delta
204351_at	1.11e-05	9.55e-07	-2.89	-5.95611	5.3393	-2.89	S100P	S100 calcium binding protein P
202218_s_at	1.11e-05	9.56e-07	0.669	5.95592	5.33876	0.669	FADS2	fatty acid desaturase 2
201944_at	1.11e-05	9.61e-07	0.664	5.95406	5.33324	0.664	HEXB	hexosaminidase subunit beta
211964_at	1.12e-05	9.65e-07	2.29	5.95265	5.32903	2.29	COL4A2	collagen type IV alpha 2 chain
204443_at	1.14e-05	9.82e-07	-0.538	-5.94674	5.31151	-0.538	ARSA	arylsulfatase A
208089_s_at	1.14e-05	9.91e-07	-0.721	-5.94397	5.3033	-0.721	TDRD3	tudor domain containing 3
207602_at	1.14e-05	9.91e-07	-2.72	-5.94368	5.30244	-2.72	TMPRSS11D	transmembrane protease, serine 11D
202596_at	1.15e-05	9.92e-07	-0.715	-5.94341	5.30161	-0.715	ENSA	endosulfine alpha
206156_at	1.15e-05	9.93e-07	-1.15	-5.94332	5.30136	-1.15	GJB5	gap junction protein beta 5
213969_x_at	1.15e-05	9.96e-07	-0.601	-5.9422	5.29804	-0.601	RPL29	ribosomal protein L29
215090_x_at	1.16e-05	1e-06	-0.587	-5.94008	5.29174	-0.587	LOC440434	aminopeptidase puromycin sensitive pseudogene
221520_s_at	1.16e-05	1.01e-06	0.868	5.93867	5.28757	0.868	CDCA8	cell division cycle associated 8
36994_at	1.16e-05	1.01e-06	-0.563	-5.93867	5.28755	-0.563	ATP6V0C	ATPase H+ transporting V0 subunit c
205554_s_at	1.16e-05	1.01e-06	-2.2	-5.93866	5.28753	-2.2	DNASE1L3	deoxyribonuclease 1 like 3
210405_x_at	1.16e-05	1.01e-06	0.815	5.93796	5.28547	0.815	TNFRSF10B	TNF receptor superfamily member 10b
200643_at	1.16e-05	1.01e-06	-0.717	-5.93746	5.28398	-0.717	HDLBP	high density lipoprotein binding protein
200875_s_at	1.17e-05	1.02e-06	0.871	5.93426	5.27448	0.871	MIR1292///SNORD110///SNORD86///SNORD57///NOP56	microRNA 1292///small nucleolar RNA, C/D box 110///small nucleolar RNA, C/D box 86///small nucleolar RNA, C/D box 57///NOP56 ribonucleoprotein
209074_s_at	1.18e-05	1.02e-06	-1.02	-5.93269	5.26983	-1.02	FAM107A	family with sequence similarity 107 member A
202153_s_at	1.18e-05	1.02e-06	0.657	5.93268	5.26979	0.657	NUP62	nucleoporin 62
202023_at	1.18e-05	1.03e-06	0.945	5.93228	5.2686	0.945	EFNA1	ephrin A1
201105_at	1.18e-05	1.03e-06	1.96	5.9322	5.26835	1.96	LGALS1	galectin 1
216520_s_at	1.18e-05	1.03e-06	-0.437	-5.93186	5.26736	-0.437	LOC101928826///TPT1	uncharacterized LOC101928826///tumor protein, translationally-controlled 1
203925_at	1.18e-05	1.03e-06	1.63	5.93165	5.26673	1.63	GCLM	glutamate-cysteine ligase modifier subunit
211730_s_at	1.18e-05	1.03e-06	-0.684	-5.9313	5.26571	-0.684	POLR2L	RNA polymerase II subunit L
210078_s_at	1.18e-05	1.03e-06	-0.952	-5.93123	5.26548	-0.952	KCNAB1	potassium voltage-gated channel subfamily A member regulatory beta subunit 1
203057_s_at	1.18e-05	1.03e-06	-0.551	-5.93067	5.26383	-0.551	PRDM2	PR/SET domain 2
212569_at	1.19e-05	1.04e-06	0.816	5.92876	5.25814	0.816	SMCHD1	structural maintenance of chromosomes flexible hinge domain containing 1
204942_s_at	1.19e-05	1.04e-06	-2.08	-5.92714	5.25333	-2.08	ALDH3B2	aldehyde dehydrogenase 3 family member B2
213462_at	1.19e-05	1.04e-06	-0.953	-5.92708	5.25316	-0.953	NPAS2	neuronal PAS domain protein 2
215321_at	1.19e-05	1.05e-06	-0.854	-5.92607	5.25017	-0.854	RUNDC3B	RUN domain containing 3B
1431_at	1.19e-05	1.05e-06	-1.35	-5.92568	5.24901	-1.35	CYP2E1	cytochrome P450 family 2 subfamily E member 1
208816_x_at	1.19e-05	1.05e-06	-0.801	-5.9254	5.24818	-0.801	ANXA2P2	annexin A2 pseudogene 2
202540_s_at	1.19e-05	1.05e-06	-0.953	-5.92523	5.24767	-0.953	HMGCR	3-hydroxy-3-methylglutaryl-CoA reductase
207345_at	1.19e-05	1.05e-06	1.92	5.925	5.24699	1.92	FST	follistatin
36865_at	1.2e-05	1.05e-06	0.374	5.92331	5.24198	0.374	ANGEL1	angel homolog 1
218414_s_at	1.2e-05	1.06e-06	0.829	5.9226	5.23987	0.829	NDE1	nudE neurodevelopment protein 1
201044_x_at	1.2e-05	1.06e-06	-1.05	-5.92169	5.23717	-1.05	DUSP1	dual specificity phosphatase 1
201896_s_at	1.2e-05	1.06e-06	1.14	5.92143	5.23639	1.14	PSRC1	proline and serine rich coiled-coil 1
212279_at	1.21e-05	1.06e-06	1.39	5.92026	5.23294	1.39	TMEM97	transmembrane protein 97
218454_at	1.21e-05	1.07e-06	-1.57	-5.91884	5.22872	-1.57	PLBD1	phospholipase B domain containing 1
209444_at	1.22e-05	1.07e-06	-0.88	-5.91796	5.2261	-0.88	RAP1GDS1	Rap1 GTPase-GDP dissociation stimulator 1
218030_at	1.24e-05	1.09e-06	0.406	5.91141	5.20666	0.406	GIT1	GIT ArfGAP 1
49485_at	1.24e-05	1.09e-06	-0.531	-5.9111	5.20575	-0.531	PRDM4	PR/SET domain 4
210757_x_at	1.25e-05	1.1e-06	0.854	5.90881	5.19895	0.854	LOC101926921///DAB2	uncharacterized LOC101926921///DAB2, clathrin adaptor protein
201479_at	1.25e-05	1.11e-06	1.11	5.90702	5.19363	1.11	MIR664B///SNORA56///DKC1	microRNA 664b///small nucleolar RNA, H/ACA box 56///dyskerin pseudouridine synthase 1
214771_x_at	1.26e-05	1.12e-06	-0.577	-5.90421	5.1853	-0.577	MPRIP	myosin phosphatase Rho interacting protein
207592_s_at	1.27e-05	1.12e-06	-0.236	-5.90344	5.18302	-0.236	HCN2	hyperpolarization activated cyclic nucleotide gated potassium channel 2
201087_at	1.27e-05	1.12e-06	0.954	5.90182	5.1782	0.954	PXN	paxillin
201505_at	1.28e-05	1.13e-06	1.43	5.90051	5.17431	1.43	LAMB1	laminin subunit beta 1
214116_at	1.29e-05	1.14e-06	-0.536	-5.89737	5.16498	-0.536	BTD	biotinidase
204264_at	1.29e-05	1.15e-06	-0.736	-5.89555	5.15961	-0.736	CPT2	carnitine palmitoyltransferase 2
205093_at	1.29e-05	1.15e-06	-0.573	-5.89535	5.15901	-0.573	PLEKHA6	pleckstrin homology domain containing A6
220761_s_at	1.31e-05	1.16e-06	-0.963	-5.89167	5.14809	-0.963	TAOK3	TAO kinase 3
218658_s_at	1.31e-05	1.16e-06	-0.317	-5.89043	5.14439	-0.317	ACTR8	ARP8 actin-related protein 8 homolog
206953_s_at	1.31e-05	1.16e-06	-1.61	-5.88997	5.14303	-1.61	ADGRL2	adhesion G protein-coupled receptor L2
215316_at	1.32e-05	1.17e-06	0.531	5.88857	5.13889	0.531
207351_s_at	1.33e-05	1.18e-06	0.524	5.88634	5.13225	0.524	SH2D2A	SH2 domain containing 2A
211080_s_at	1.34e-05	1.19e-06	0.37	5.88382	5.12477	0.37	NEK2	NIMA related kinase 2
221729_at	1.34e-05	1.19e-06	2.47	5.88299	5.12232	2.47	COL5A2	collagen type V alpha 2 chain
218154_at	1.34e-05	1.19e-06	0.617	5.88296	5.12223	0.617	GSDMD	gasdermin D
218969_at	1.34e-05	1.19e-06	0.541	5.88222	5.12004	0.541	PAM16	presequence translocase associated motor 16 homolog
204803_s_at	1.34e-05	1.19e-06	-1.95	-5.88188	5.11903	-1.95	RRAD	RRAD, Ras related glycolysis inhibitor and calcium channel regulator
203388_at	1.34e-05	1.2e-06	0.48	5.88121	5.11703	0.48	ARRB2	arrestin beta 2
209695_at	1.34e-05	1.2e-06	1.01	5.8811	5.11672	1.01	PTP4A3	protein tyrosine phosphatase type IVA, member 3
202747_s_at	1.35e-05	1.21e-06	-1.03	-5.87779	5.10689	-1.03	ITM2A	integral membrane protein 2A
214807_at	1.36e-05	1.21e-06	-1.4	-5.87662	5.10339	-1.4	PLXDC2	plexin domain containing 2
218230_at	1.36e-05	1.22e-06	-0.552	-5.8756	5.10038	-0.552	ARFIP1	ADP ribosylation factor interacting protein 1
203860_at	1.36e-05	1.22e-06	-0.878	-5.87548	5.10001	-0.878	PCCA	propionyl-CoA carboxylase alpha subunit
218239_s_at	1.37e-05	1.23e-06	0.736	5.87318	5.09321	0.736	GTPBP4	GTP binding protein 4
208781_x_at	1.37e-05	1.23e-06	-0.89	-5.87288	5.09232	-0.89	SNX3	sorting nexin 3
212563_at	1.38e-05	1.24e-06	1.04	5.8699	5.08345	1.04	MIR7112///BOP1	microRNA 7112///block of proliferation 1
209460_at	1.38e-05	1.24e-06	-1.42	-5.86946	5.08216	-1.42	ABAT	4-aminobutyrate aminotransferase
202311_s_at	1.38e-05	1.24e-06	2.63	5.86944	5.08211	2.63	COL1A1	collagen type I alpha 1 chain
211749_s_at	1.39e-05	1.24e-06	-0.794	-5.86873	5.07998	-0.794	VAMP3	vesicle associated membrane protein 3
204415_at	1.39e-05	1.24e-06	1.74	5.86811	5.07814	1.74	IFI6	interferon alpha inducible protein 6
209295_at	1.39e-05	1.25e-06	1.13	5.86705	5.07501	1.13	TNFRSF10B	TNF receptor superfamily member 10b
[truncated: 3,329 more rows]

## Sheet: GSE45670
ID	adj.P.Val	P.Value	logFC	t	B	logFC		Gene.title
229529_at	1.59e-14	2.92e-19	-4.3696	-16.7189	33.0767	-4.3696	TCF21	transcription factor 21
227826_s_at	1.94e-12	7.1e-17	-6.2699	-14.1742	27.9876	-6.2699	SORBS2	sorbin and SH3 domain containing 2
209763_at	2.21e-12	1.21e-16	-6.0955	-13.9422	27.4857	-6.0955	CHRDL1	chordin like 1
204779_s_at	3.34e-12	2.44e-16	3.58939	13.6423	26.8267	3.58939	HOXB7	homeobox B7
213071_at	7.43e-12	7.34e-16	-4.94929	-13.18	25.7884	-4.94929	DPT	dermatopontin
216973_s_at	7.43e-12	8.44e-16	3.17949	13.1221	25.6564	3.17949	HOXB7	homeobox B7
205382_s_at	7.43e-12	9.52e-16	-3.74884	-13.0724	25.5427	-3.74884	CFD	complement factor D
225895_at	1.2e-11	1.76e-15	-4.91624	-12.8208	24.9625	-4.91624	SYNPO2	synaptopodin 2
210155_at	1.69e-11	2.78e-15	-4.35518	-12.634	24.5262	-4.35518	MYOC	myocilin
228885_at	1.8e-11	3.3e-15	-3.87306	-12.5652	24.3643	-3.87306	MAMDC2	MAM domain containing 2
225721_at	2.5e-11	5.35e-15	-4.42667	-12.3712	23.9045	-4.42667	SYNPO2	synaptopodin 2
230595_at	2.5e-11	5.49e-15	-6.09429	-12.3606	23.8793	-6.09429	PGM5-AS1	PGM5 antisense RNA 1
202995_s_at	4.07e-11	1.01e-14	-3.17804	-12.1202	23.302	-3.17804	FBLN1	fibulin 1
226303_at	4.07e-11	1.05e-14	-6.02286	-12.1054	23.2661	-6.02286	PGM5	phosphoglucomutase 5
206227_at	4.07e-11	1.14e-14	-4.46945	-12.071	23.1828	-4.46945	CILP	cartilage intermediate layer protein
205916_at	4.07e-11	1.33e-14	8.26275	12.0118	23.0391	8.26275	S100A7	S100 calcium binding protein A7
229461_x_at	4.07e-11	1.35e-14	-4.83292	-12.0043	23.0208	-4.83292	NEGR1	neuronal growth regulator 1
212730_at	4.07e-11	1.39e-14	-4.1357	-11.9939	22.9955	-4.1357	SYNM	synemin
232170_at	4.07e-11	1.42e-14	5.72078	11.9864	22.9773	5.72078	S100A7A	S100 calcium binding protein A7A
223623_at	4.4e-11	1.61e-14	-6.25607	-11.9359	22.854	-6.25607	C2orf40	chromosome 2 open reading frame 40
235639_at	4.93e-11	1.89e-14	-4.20409	-11.873	22.7	-4.20409	CDH19	cadherin 19
212236_x_at	5.95e-11	2.39e-14	4.71239	11.7817	22.4755	4.71239	KRT17///JUP	keratin 17///junction plakoglobin
202992_at	6.33e-11	2.66e-14	-7.85567	-11.7405	22.374	-7.85567	C7	complement component 7
209687_at	7.31e-11	3.21e-14	-5.53847	-11.6685	22.1958	-5.53847	CXCL12	C-X-C motif chemokine ligand 12
227762_at	8.03e-11	3.85e-14	-3.95871	-11.5979	22.0203	-3.95871
204580_at	8.03e-11	4.04e-14	5.22347	11.5794	21.9742	5.22347	MMP12	matrix metallopeptidase 12
219747_at	8.03e-11	4.08e-14	-2.35398	-11.5761	21.9659	-2.35398	NDNF	neuron derived neurotrophic factor
208131_s_at	8.03e-11	4.11e-14	-4.32668	-11.573	21.9583	-4.32668	PTGIS	prostaglandin I2 (prostacyclin) synthase
224339_s_at	8.55e-11	4.64e-14	-4.94582	-11.5267	21.8428	-4.94582	ANGPTL1	angiopoietin like 1
227827_at	8.55e-11	4.71e-14	-6.20546	-11.5205	21.8272	-6.20546	SORBS2	sorbin and SH3 domain containing 2
229177_at	8.55e-11	4.85e-14	-3.92248	-11.5097	21.8002	-3.92248	C16orf89	chromosome 16 open reading frame 89
229994_at	1.17e-10	6.83e-14	-2.71481	-11.379	21.472	-2.71481	NFIA	nuclear factor I A
204894_s_at	1.31e-10	7.89e-14	-3.89503	-11.3242	21.3336	-3.89503	AOC3	amine oxidase, copper containing 3
212805_at	1.44e-10	8.97e-14	-4.236	-11.2757	21.2109	-4.236	PRUNE2	prune homolog 2
205200_at	1.78e-10	1.14e-13	-3.74412	-11.1853	20.9812	-3.74412	EXOSC7///CLEC3B	exosome component 7///C-type lectin domain family 3 member B
203296_s_at	2.74e-10	1.81e-13	-6.0923	-11.0125	20.5387	-6.0923	ATP1A2	ATPase Na+/K+ transporting subunit alpha 2
201495_x_at	2.76e-10	1.9e-13	-5.37817	-10.994	20.491	-5.37817	MYH11	myosin heavy chain 11
227061_at	2.76e-10	1.96e-13	-4.31618	-10.9812	20.4582	-4.31618	LINC01279	long intergenic non-protein coding RNA 1279
205357_s_at	2.76e-10	1.97e-13	-3.44654	-10.9804	20.4562	-3.44654	AGTR1	angiotensin II receptor type 1
228854_at	2.84e-10	2.08e-13	-4.69484	-10.9602	20.4039	-4.69484
225207_at	2.9e-10	2.17e-13	-5.19964	-10.9433	20.3605	-5.19964	PDK4	pyruvate dehydrogenase kinase 4
218730_s_at	3.18e-10	2.47e-13	-5.34201	-10.8962	20.2386	-5.34201	OGN	osteoglycin
214027_x_at	3.18e-10	2.5e-13	-6.07876	-10.8911	20.2254	-6.07876	SUPT20H///DES	SPT20 homolog, SAGA complex component///desmin
228224_at	3.3e-10	2.65e-13	-4.74957	-10.8695	20.1694	-4.74957	PRELP	proline and arginine rich end leucine rich repeat protein
228504_at	3.34e-10	2.75e-13	-5.47913	-10.8564	20.1354	-5.47913	SCN7A	sodium voltage-gated channel alpha subunit 7
229400_at	3.35e-10	2.84e-13	4.46166	10.8446	20.105	4.46166	HOXD10	homeobox D10
221747_at	3.35e-10	2.88e-13	-2.63009	-10.8388	20.0898	-2.63009	TNS1	tensin 1
227662_at	3.44e-10	3.02e-13	-5.1008	-10.8211	20.0439	-5.1008	SYNPO2	synaptopodin 2
213397_x_at	3.47e-10	3.13e-13	-2.78386	-10.8084	20.0107	-2.78386	RNASE4	ribonuclease A family member 4
212558_at	3.47e-10	3.17e-13	-2.02843	-10.8035	19.998	-2.02843	SPRY1	sprouty RTK signaling antagonist 1
222722_at	3.73e-10	3.48e-13	-5.89082	-10.7694	19.9093	-5.89082	OGN	osteoglycin
239183_at	3.97e-10	3.78e-13	-5.77916	-10.7387	19.8293	-5.77916	ANGPTL1	angiopoietin like 1
229844_at	4.73e-10	4.58e-13	-2.31268	-10.6675	19.6429	-2.31268	FOXP1	forkhead box P1
204475_at	4.97e-10	4.91e-13	8.17326	10.6424	19.5773	8.17326	MMP1	matrix metallopeptidase 1
228772_at	5.02e-10	5.05e-13	-2.68032	-10.6319	19.5496	-2.68032	HNMT	histamine N-methyltransferase
204858_s_at	6.27e-10	6.43e-13	2.22366	10.5437	19.3176	2.22366	TYMP	thymidine phosphorylase
205883_at	6.29e-10	6.61e-13	-3.43483	-10.5337	19.291	-3.43483	ZBTB16	zinc finger and BTB domain containing 16
208609_s_at	6.29e-10	6.67e-13	-4.09565	-10.53	19.2814	-4.09565	TNXB///TNXA	tenascin XB///tenascin XA (pseudogene)
206349_at	6.75e-10	7.29e-13	-5.21866	-10.4979	19.1966	-5.21866	LGI1	leucine rich glioma inactivated 1
200811_at	7.66e-10	8.41e-13	-1.25103	-10.4458	19.0586	-1.25103	CIRBP	cold inducible RNA binding protein
217504_at	8.04e-10	8.97e-13	-2.62041	-10.4223	18.996	-2.62041	ABCA6	ATP binding cassette subfamily A member 6
232313_at	8.36e-10	9.58e-13	-3.53175	-10.3983	18.9325	-3.53175	TMEM132C	transmembrane protein 132C
201496_x_at	8.36e-10	9.63e-13	-5.45204	-10.3965	18.9275	-5.45204	MYH11	myosin heavy chain 11
216887_s_at	8.99e-10	1.05e-12	-3.84715	-10.3644	18.8421	-3.84715	LDB3	LIM domain binding 3
207977_s_at	9.06e-10	1.08e-12	-3.96847	-10.3559	18.8196	-3.96847	DPT	dermatopontin
213451_x_at	9.51e-10	1.15e-12	-4.04722	-10.3328	18.758	-4.04722	TNXB///TNXA	tenascin XB///tenascin XA (pseudogene)
213371_at	9.68e-10	1.2e-12	-5.38767	-10.3183	18.7192	-5.38767	LDB3	LIM domain binding 3
239909_at	9.68e-10	1.2e-12	-3.63684	-10.3156	18.7119	-3.63684	ADAMTSL1	ADAMTS like 1
227088_at	1.02e-09	1.3e-12	-4.03719	-10.2878	18.6378	-4.03719	PDE5A	phosphodiesterase 5A
37022_at	1.02e-09	1.31e-12	-1.67119	-10.2839	18.6274	-1.67119	PRELP	proline and arginine rich end leucine rich repeat protein
223395_at	1.02e-09	1.32e-12	-4.47176	-10.2829	18.6247	-4.47176	ABI3BP	ABI family member 3 binding protein
210299_s_at	1.26e-09	1.66e-12	-4.56338	-10.1991	18.3999	-4.56338	FHL1	four and a half LIM domains 1
228236_at	1.31e-09	1.75e-12	2.82691	10.1806	18.3504	2.82691	SLC52A3	solute carrier family 52 member 3
228133_s_at	1.32e-09	1.79e-12	-5.50947	-10.1731	18.33	-5.50947	MYH11	myosin heavy chain 11
203951_at	1.48e-09	2.06e-12	-5.94799	-10.1233	18.1961	-5.94799	CNN1	calponin 1
217862_at	1.48e-09	2.06e-12	-1.20193	-10.1223	18.1933	-1.20193	PIAS1	protein inhibitor of activated STAT 1
216333_x_at	1.48e-09	2.09e-12	-4.29928	-10.1173	18.1798	-4.29928	TNXB///TNXA	tenascin XB///tenascin XA (pseudogene)
209292_at	1.49e-09	2.12e-12	-2.94564	-10.1117	18.1647	-2.94564	ID4	inhibitor of DNA binding 4, HLH protein
228750_at	1.75e-09	2.53e-12	-4.14152	-10.0496	17.9969	-4.14152	COL14A1	collagen type XIV alpha 1 chain
208491_s_at	1.85e-09	2.71e-12	-4.04302	-10.025	17.9301	-4.04302	PGM5	phosphoglucomutase 5
202994_s_at	1.95e-09	2.89e-12	-3.08124	-10.0018	17.8671	-3.08124	FBLN1	fibulin 1
225894_at	1.97e-09	2.96e-12	-5.84461	-9.99306	17.8435	-5.84461	SYNPO2	synaptopodin 2
227297_at	1.99e-09	3.02e-12	-2.96226	-9.9861	17.8246	-2.96226	ITGA9	integrin subunit alpha 9
203766_s_at	1.99e-09	3.06e-12	-5.33268	-9.98077	17.8101	-5.33268	LMOD1	leiomodin 1
238751_at	2.32e-09	3.6e-12	-4.99762	-9.9235	17.6542	-4.99762	SORBS2	sorbin and SH3 domain containing 2
243357_at	2.4e-09	3.77e-12	-3.18927	-9.90701	17.6093	-3.18927	NEGR1	neuronal growth regulator 1
207373_at	2.44e-09	3.88e-12	5.15325	9.89665	17.581	5.15325	HOXD10	homeobox D10
221748_s_at	2.49e-09	4.02e-12	-2.83724	-9.88492	17.549	-2.83724	TNS1	tensin 1
239349_at	2.5e-09	4.07e-12	-3.03716	-9.88013	17.5359	-3.03716	C1QTNF7	C1q and tumor necrosis factor related protein 7
216869_at	2.67e-09	4.4e-12	-2.83294	-9.85293	17.4616	-2.83294	PDE1C	phosphodiesterase 1C
239984_at	2.73e-09	4.54e-12	-5.12892	-9.84149	17.4303	-5.12892
218418_s_at	2.96e-09	4.99e-12	-2.98982	-9.80819	17.3391	-2.98982	KANK2	KN motif and ankyrin repeat domains 2
204939_s_at	3.26e-09	5.55e-12	-5.51716	-9.7705	17.2357	-5.51716	PLN	phospholamban
202274_at	3.26e-09	5.64e-12	-5.38156	-9.76488	17.2202	-5.38156	ACTG2	actin, gamma 2, smooth muscle, enteric
205157_s_at	3.26e-09	5.67e-12	5.79168	9.76293	17.2149	5.79168	KRT17///JUP	keratin 17///junction plakoglobin
201540_at	3.51e-09	6.16e-12	-3.63056	-9.7336	17.1342	-3.63056	FHL1	four and a half LIM domains 1
203908_at	3.54e-09	6.28e-12	-2.68778	-9.72727	17.1168	-2.68778	SLC4A4	solute carrier family 4 member 4
218087_s_at	3.56e-09	6.38e-12	-4.64438	-9.72171	17.1015	-4.64438	SORBS1	sorbin and SH3 domain containing 1
201710_at	3.6e-09	6.55e-12	3.00489	9.71254	17.0762	3.00489	MYBL2	MYB proto-oncogene like 2
213068_at	3.6e-09	6.58e-12	-4.79955	-9.71053	17.0707	-4.79955	DPT	dermatopontin
220322_at	3.6e-09	6.65e-12	4.5246	9.70711	17.0613	4.5246	IL36G	interleukin 36, gamma
213150_at	3.75e-09	6.99e-12	4.00356	9.68932	17.0122	4.00356	HOXA10	homeobox A10
207317_s_at	3.8e-09	7.16e-12	-5.1361	-9.68105	16.9895	-5.1361	CASQ2	calsequestrin 2
228802_at	3.91e-09	7.45e-12	-6.18538	-9.66728	16.9514	-6.18538	RBPMS2	RNA binding protein with multiple splicing 2
1554126_at	4.14e-09	7.96e-12	-1.67959	-9.64389	16.8868	-1.67959	MSRB3	methionine sulfoxide reductase B3
219778_at	4.28e-09	8.29e-12	-3.76332	-9.62953	16.8471	-3.76332	ZFPM2	zinc finger protein, FOG family member 2
211998_at	4.62e-09	9.11e-12	-1.96889	-9.59681	16.7566	-1.96889	MIR4738///H3F3B///H3F3A	microRNA 4738///H3 histone, family 3B///H3 histone, family 3A
201957_at	4.62e-09	9.13e-12	-2.91132	-9.59577	16.7537	-2.91132	PPP1R12B	protein phosphatase 1 regulatory subunit 12B
202746_at	4.94e-09	9.86e-12	-2.55938	-9.56919	16.68	-2.55938	ITM2A	integral membrane protein 2A
235425_at	5.02e-09	1.01e-11	2.22175	9.56084	16.6568	2.22175	SGO2	shugoshin 2
202157_s_at	5.06e-09	1.03e-11	-2.63903	-9.55481	16.6401	-2.63903	CELF2	CUGBP, Elav-like family member 2
229454_at	5.07e-09	1.04e-11	-1.42486	-9.55121	16.6301	-1.42486	BCLAF1	BCL2 associated transcription factor 1
203542_s_at	5.41e-09	1.13e-11	-2.18103	-9.52275	16.551	-2.18103	KLF9	Kruppel like factor 9
201787_at	5.41e-09	1.13e-11	-2.72212	-9.52185	16.5485	-2.72212	FBLN1	fibulin 1
220276_at	5.52e-09	1.16e-11	-5.21498	-9.51199	16.5211	-5.21498	RERGL	RERG like
206093_x_at	5.58e-09	1.18e-11	-4.34915	-9.50537	16.5027	-4.34915	TNXB///TNXA	tenascin XB///tenascin XA (pseudogene)
226047_at	5.78e-09	1.24e-11	-2.90417	-9.48996	16.4598	-2.90417	MRVI1	murine retrovirus integration site 1 homolog
228831_s_at	5.78e-09	1.25e-11	-2.26279	-9.48681	16.451	-2.26279	GNG7	G protein subunit gamma 7
205549_at	6.09e-09	1.33e-11	-5.04906	-9.46606	16.3932	-5.04906	PCP4	Purkinje cell protein 4
215826_x_at	6.18e-09	1.36e-11	-2.85294	-9.45792	16.3705	-2.85294	ZNF835	zinc finger protein 835
212423_at	6.38e-09	1.41e-11	-2.08508	-9.44412	16.332	-2.08508	ZCCHC24	zinc finger CCHC-type containing 24
225915_at	6.59e-09	1.47e-11	-2.64025	-9.42972	16.2917	-2.64025	CAB39L	calcium binding protein 39 like
227417_at	7.16e-09	1.61e-11	-1.94708	-9.39812	16.2034	-1.94708	44622	mitochondrial amidoxime reducing component 2
212365_at	7.33e-09	1.66e-11	2.47232	9.3873	16.1731	2.47232	MYO1B	myosin IB
235570_at	7.66e-09	1.75e-11	-2.24752	-9.36916	16.1223	-2.24752	RBMS3	RNA binding motif single stranded interacting protein 3
244655_at	7.86e-09	1.81e-11	-1.9659	-9.35793	16.0909	-1.9659	LOC100507311	uncharacterized LOC100507311
241350_at	7.88e-09	1.83e-11	-4.45937	-9.35409	16.0801	-4.45937	FBXL22	F-box and leucine rich repeat protein 22
236741_at	8.13e-09	1.9e-11	4.97101	9.3407	16.0426	4.97101	WDR72	WD repeat domain 72
215465_at	8.51e-09	2.01e-11	3.38157	9.32202	15.9901	3.38157	ABCA12	ATP binding cassette subfamily A member 12
205752_s_at	9.03e-09	2.15e-11	-2.1272	-9.29876	15.9248	-2.1272	GSTM5	glutathione S-transferase mu 5
209612_s_at	9.03e-09	2.16e-11	-6.22427	-9.29641	15.9182	-6.22427	ADH1B	alcohol dehydrogenase 1B (class I), beta polypeptide
227452_at	9.84e-09	2.38e-11	2.69572	9.26345	15.8254	2.69572	LINC00673///LINC00511	long intergenic non-protein coding RNA 673///long intergenic non-protein coding RNA 511
204470_at	9.84e-09	2.4e-11	3.85326	9.2613	15.8194	3.85326	CXCL1	C-X-C motif chemokine ligand 1
228728_at	9.84e-09	2.41e-11	-3.99667	-9.25906	15.8131	-3.99667	CPED1	cadherin like and PC-esterase domain containing 1
202222_s_at	1e-08	2.49e-11	-3.94811	-9.24745	15.7804	-3.94811	DES	desmin
204092_s_at	1e-08	2.5e-11	1.94564	9.24661	15.778	1.94564	AURKA	aurora kinase A
206732_at	1.05e-08	2.64e-11	-3.45273	-9.2276	15.7244	-3.45273	SLITRK3	SLIT and NTRK like family member 3
209948_at	1.08e-08	2.72e-11	-3.12556	-9.21808	15.6976	-3.12556	KCNMB1	potassium calcium-activated channel subfamily M regulatory beta subunit 1
212713_at	1.12e-08	2.84e-11	-5.70814	-9.20268	15.6541	-5.70814	MFAP4	microfibrillar associated protein 4
202747_s_at	1.12e-08	2.87e-11	-2.30941	-9.19951	15.6451	-2.30941	ITM2A	integral membrane protein 2A
209335_at	1.12e-08	2.89e-11	-3.1078	-9.19657	15.6369	-3.1078	DCN	decorin
233868_x_at	1.17e-08	3.04e-11	-1.80353	-9.17906	15.5874	-1.80353	ADAM33	ADAM metallopeptidase domain 33
201525_at	1.23e-08	3.21e-11	-2.19131	-9.16099	15.5363	-2.19131	APOD	apolipoprotein D
202625_at	1.23e-08	3.26e-11	1.62712	9.15561	15.521	1.62712	LYN	LYN proto-oncogene, Src family tyrosine kinase
203543_s_at	1.23e-08	3.26e-11	-2.40306	-9.15554	15.5208	-2.40306	KLF9	Kruppel like factor 9
217767_at	1.23e-08	3.29e-11	-2.85039	-9.15227	15.5116	-2.85039	C3	complement component 3
230193_at	1.23e-08	3.3e-11	5.16826	9.15166	15.5098	5.16826	WDR66	WD repeat domain 66
1553243_at	1.23e-08	3.33e-11	-2.13094	-9.14843	15.5007	-2.13094	ITIH5	inter-alpha-trypsin inhibitor heavy chain family member 5
205547_s_at	1.24e-08	3.39e-11	-4.0061	-9.14169	15.4816	-4.0061	TAGLN	transgelin
219230_at	1.28e-08	3.52e-11	-3.03039	-9.12883	15.4452	-3.03039	TMEM100	transmembrane protein 100
235666_at	1.32e-08	3.64e-11	-2.83531	-9.11769	15.4136	-2.83531	ITGA8	integrin subunit alpha 8
204931_at	1.36e-08	3.77e-11	-3.11075	-9.10521	15.3782	-3.11075	TCF21	transcription factor 21
236038_at	1.4e-08	3.95e-11	-3.7549	-9.08954	15.3338	-3.7549	RNF150	ring finger protein 150
226806_s_at	1.4e-08	3.95e-11	-2.28486	-9.08926	15.333	-2.28486	NFIA	nuclear factor I A
226500_at	1.4e-08	3.98e-11	-1.46189	-9.08698	15.3265	-1.46189	ZBTB47	zinc finger and BTB domain containing 47
205407_at	1.54e-08	4.42e-11	-3.07973	-9.05109	15.2245	-3.07973	RECK	reversion inducing cysteine rich protein with kazal motifs
49452_at	1.54e-08	4.42e-11	-2.85639	-9.05088	15.2239	-2.85639	ACACB	acetyl-CoA carboxylase beta
227178_at	1.55e-08	4.48e-11	-2.3965	-9.04684	15.2124	-2.3965	CELF2	CUGBP, Elav-like family member 2
207837_at	1.61e-08	4.69e-11	-2.36861	-9.0311	15.1676	-2.36861	RBPMS	RNA binding protein with multiple splicing
204778_x_at	1.61e-08	4.7e-11	2.7755	9.03	15.1645	2.7755	HOXB7	homeobox B7
209242_at	1.67e-08	4.91e-11	-2.83291	-9.01559	15.1235	-2.83291	PEG3	paternally expressed 3
1552309_a_at	1.69e-08	5e-11	-3.54992	-9.00933	15.1056	-3.54992	NEXN	nexilin F-actin binding protein
213974_at	1.7e-08	5.08e-11	-3.03173	-9.00359	15.0893	-3.03173	ADAMTSL3	ADAMTS like 3
212364_at	1.74e-08	5.22e-11	2.10496	8.99454	15.0635	2.10496	MYO1B	myosin IB
205660_at	1.76e-08	5.34e-11	3.37057	8.98664	15.041	3.37057	OASL	2'-5'-oligoadenylate synthetase like
204972_at	1.76e-08	5.38e-11	2.48535	8.98404	15.0335	2.48535	OAS2	2'-5'-oligoadenylate synthetase 2
226438_at	1.76e-08	5.38e-11	-2.11071	-8.98394	15.0333	-2.11071	SNTB1	syntrophin beta 1
212793_at	1.76e-08	5.4e-11	-3.12483	-8.98296	15.0305	-3.12483	DAAM2	dishevelled associated activator of morphogenesis 2
235183_at	1.78e-08	5.5e-11	-3.43246	-8.97675	15.0127	-3.43246	FILIP1	filamin A interacting protein 1
217890_s_at	1.8e-08	5.59e-11	-2.08193	-8.97128	14.9971	-2.08193	PARVA	parvin alpha
225990_at	1.81e-08	5.67e-11	-2.6714	-8.96627	14.9828	-2.6714	BOC	BOC cell adhesion associated, oncogene regulated
206167_s_at	1.82e-08	5.74e-11	-2.64967	-8.9623	14.9715	-2.64967	ARHGAP6	Rho GTPase activating protein 6
239218_at	1.89e-08	5.97e-11	-2.35766	-8.94879	14.9329	-2.35766	PDE1C	phosphodiesterase 1C
238583_at	1.91e-08	6.09e-11	-2.58332	-8.94188	14.9131	-2.58332	MSRB3	methionine sulfoxide reductase B3
1553244_at	1.99e-08	6.41e-11	2.88397	8.92472	14.8641	2.88397	FANCB	Fanconi anemia complementation group B
220244_at	1.99e-08	6.42e-11	-1.76856	-8.92422	14.8626	-1.76856	LINC00312	long intergenic non-protein coding RNA 312
226066_at	2.03e-08	6.57e-11	-2.34421	-8.91645	14.8404	-2.34421	MITF	melanogenesis associated transcription factor
228202_at	2.19e-08	7.13e-11	-5.9909	-8.88867	14.7609	-5.9909
200795_at	2.25e-08	7.36e-11	-2.54213	-8.87789	14.73	-2.54213	SPARCL1	SPARC like 1
237206_at	2.29e-08	7.53e-11	-5.73266	-8.86985	14.7069	-5.73266	MYOCD	myocardin
229339_at	2.32e-08	7.69e-11	-4.26268	-8.86288	14.687	-4.26268	MYOCD	myocardin
201564_s_at	2.37e-08	7.89e-11	2.47024	8.85419	14.662	2.47024	FSCN1	fascin actin-bundling protein 1
225243_s_at	2.4e-08	8.02e-11	-1.56012	-8.84858	14.6459	-1.56012	SLMAP	sarcolemma associated protein
242541_at	2.41e-08	8.13e-11	-2.98694	-8.84422	14.6334	-2.98694	ABCA9	ATP binding cassette subfamily A member 9
1552455_at	2.41e-08	8.15e-11	-4.0614	-8.84329	14.6308	-4.0614	PRUNE2	prune homolog 2
203498_at	2.41e-08	8.2e-11	-3.58824	-8.84135	14.6252	-3.58824	RCAN2	regulator of calcineurin 2
242736_at	2.44e-08	8.35e-11	-3.73836	-8.83486	14.6065	-3.73836
203680_at	2.47e-08	8.49e-11	-2.97725	-8.82961	14.5915	-2.97725	PRKAR2B	protein kinase cAMP-dependent type II regulatory subunit beta
202920_at	2.63e-08	9.15e-11	-3.87612	-8.80423	14.5185	-3.87612	ANK2	ankyrin 2, neuronal
227174_at	2.63e-08	9.15e-11	4.44324	8.80415	14.5183	4.44324	WDR72	WD repeat domain 72
208079_s_at	2.75e-08	9.6e-11	1.93759	8.7878	14.4712	1.93759	AURKA	aurora kinase A
222043_at	2.86e-08	1.01e-10	-3.55744	-8.77241	14.4269	-3.55744	CLU	clusterin
201058_s_at	2.91e-08	1.03e-10	-4.44452	-8.76476	14.4049	-4.44452	MYL9	myosin light chain 9
230933_at	2.92e-08	1.04e-10	-2.66779	-8.76249	14.3984	-2.66779	DSTN	destrin, actin depolymerizing factor
224861_at	2.93e-08	1.05e-10	-1.56641	-8.75916	14.3888	-1.56641	GNAQ	G protein subunit alpha q
224811_at	2.99e-08	1.07e-10	-1.75913	-8.75088	14.3649	-1.75913	LPP	LIM domain containing preferred translocation partner in lipoma
225782_at	3.03e-08	1.09e-10	-3.76888	-8.74407	14.3453	-3.76888	MSRB3	methionine sulfoxide reductase B3
214724_at	3.05e-08	1.11e-10	-2.41963	-8.73954	14.3322	-2.41963	DIXDC1	DIX domain containing 1
43427_at	3.05e-08	1.11e-10	-2.76804	-8.73945	14.3319	-2.76804	ACACB	acetyl-CoA carboxylase beta
225720_at	3.05e-08	1.12e-10	-6.0458	-8.73729	14.3257	-6.0458	SYNPO2	synaptopodin 2
202156_s_at	3.06e-08	1.13e-10	-2.34004	-8.73257	14.3121	-2.34004	CELF2	CUGBP, Elav-like family member 2
202555_s_at	3.06e-08	1.13e-10	-3.29165	-8.73185	14.31	-3.29165	MYLK	myosin light chain kinase
210298_x_at	3.06e-08	1.14e-10	-4.51063	-8.73069	14.3067	-4.51063	FHL1	four and a half LIM domains 1
209613_s_at	3.09e-08	1.15e-10	-7.12636	-8.72668	14.2951	-7.12636	ADH1B	alcohol dehydrogenase 1B (class I), beta polypeptide
225242_s_at	3.2e-08	1.2e-10	-3.26678	-8.71247	14.2541	-3.26678	CCDC80	coiled-coil domain containing 80
231773_at	3.21e-08	1.21e-10	-5.849	-8.71014	14.2473	-5.849	ANGPTL1	angiopoietin like 1
233249_at	3.22e-08	1.22e-10	-4.0904	-8.70736	14.2393	-4.0904	LOC100507073	uncharacterized LOC100507073
205792_at	3.23e-08	1.23e-10	-4.62279	-8.70413	14.23	-4.62279	WISP2	WNT1 inducible signaling pathway protein 2
210751_s_at	3.23e-08	1.23e-10	-3.18282	-8.70339	14.2279	-3.18282	RGN	regucalcin
224823_at	3.24e-08	1.25e-10	-2.64996	-8.69991	14.2178	-2.64996	MYLK	myosin light chain kinase
204223_at	3.24e-08	1.25e-10	-2.90948	-8.69894	14.215	-2.90948	PRELP	proline and arginine rich end leucine rich repeat protein
210198_s_at	3.36e-08	1.3e-10	-4.94864	-8.68454	14.1734	-4.94864	PLP1	proteolipid protein 1
206336_at	3.38e-08	1.32e-10	4.58101	8.68163	14.165	4.58101	CXCL6	C-X-C motif chemokine ligand 6
229716_at	3.43e-08	1.34e-10	-3.43943	-8.67501	14.1458	-3.43943	UBXN10-AS1	UBXN10 antisense RNA 1
AFFX-HUMISGF3A/M97935_MA_at	3.68e-08	1.45e-10	2.42422	8.64982	14.0729	2.42422	STAT1	signal transducer and activator of transcription 1
203662_s_at	3.68e-08	1.46e-10	-3.04484	-8.6475	14.0662	-3.04484	TMOD1	tropomodulin 1
202291_s_at	3.68e-08	1.46e-10	-3.98596	-8.64624	14.0626	-3.98596	MGP	matrix Gla protein
226625_at	3.71e-08	1.48e-10	-3.09819	-8.64219	14.0508	-3.09819	TGFBR3	transforming growth factor beta receptor 3
224352_s_at	3.75e-08	1.5e-10	-2.49124	-8.63734	14.0368	-2.49124	CFL2	cofilin 2
204294_at	3.87e-08	1.56e-10	-1.39768	-8.62547	14.0024	-1.39768	AMT	aminomethyltransferase
219167_at	3.87e-08	1.56e-10	-2.10501	-8.62385	13.9977	-2.10501	RASL12	RAS like family 12
226018_at	3.93e-08	1.59e-10	-2.36943	-8.61711	13.9782	-2.36943	MTURN	maturin, neural progenitor differentiation regulator homolog (Xenopus)
222918_at	3.98e-08	1.62e-10	-3.43781	-8.61106	13.9606	-3.43781	RAB9B	RAB9B, member RAS oncogene family
213147_at	4.06e-08	1.66e-10	2.57668	8.60307	13.9374	2.57668	HOXA10	homeobox A10
205483_s_at	4.1e-08	1.69e-10	3.35009	8.59843	13.924	3.35009	ISG15	ISG15 ubiquitin-like modifier
228409_at	4.39e-08	1.82e-10	-3.23476	-8.57354	13.8517	-3.23476	PLIN4	perilipin 4
221207_s_at	4.39e-08	1.82e-10	-2.87423	-8.57267	13.8492	-2.87423	NBEA	neurobeachin
229127_at	4.42e-08	1.84e-10	-2.87424	-8.56832	13.8365	-2.87424	JAM2	junctional adhesion molecule 2
225655_at	4.46e-08	1.87e-10	2.3253	8.5634	13.8222	2.3253	UHRF1	ubiquitin like with PHD and ring finger domains 1
226656_at	4.46e-08	1.88e-10	-1.42969	-8.56134	13.8163	-1.42969	CRTAP	cartilage associated protein
205046_at	4.46e-08	1.88e-10	1.65516	8.56118	13.8158	1.65516	CENPE	centromere protein E
203744_at	4.53e-08	1.93e-10	2.0133	8.55394	13.7948	2.0133	HMGB3	high mobility group box 3
229585_at	4.53e-08	1.94e-10	-3.10426	-8.5522	13.7897	-3.10426	ADAMTSL1	ADAMTS like 1
208580_x_at	4.53e-08	1.94e-10	1.84706	8.55182	13.7886	1.84706	HIST2H4B///HIST4H4///HIST2H4A///HIST1H4L///HIST1H4E///HIST1H4B///HIST1H4H///HIST1H4C///HIST1H4J///HIST1H4K///HIST1H4F///HIST1H4D///HIST1H4A///HIST1H4I	histone cluster 2, H4b///histone cluster 4, H4///histone cluster 2, H4a///histone cluster 1, H4l///histone cluster 1, H4e///histone cluster 1, H4b///histone cluster 1, H4h///histone cluster 1, H4c///histone cluster 1, H4j///histone cluster 1, H4k///histone cluster 1, H4f///histone cluster 1, H4d///histone cluster 1, H4a///histone cluster 1, H4i
214604_at	4.64e-08	1.99e-10	3.75161	8.54262	13.7619	3.75161	HOXD11	homeobox D11
203295_s_at	4.65e-08	2.01e-10	-4.09226	-8.53979	13.7536	-4.09226	ATP1A2	ATPase Na+/K+ transporting subunit alpha 2
214927_at	4.76e-08	2.06e-10	-2.56811	-8.5308	13.7274	-2.56811	ITGBL1	integrin subunit beta like 1
209656_s_at	4.85e-08	2.11e-10	-3.55137	-8.52323	13.7054	-3.55137	TMEM47	transmembrane protein 47
209355_s_at	4.85e-08	2.13e-10	-1.96457	-8.52061	13.6978	-1.96457	PLPP3	phospholipid phosphatase 3
207961_x_at	4.85e-08	2.13e-10	-6.19555	-8.52025	13.6967	-6.19555	MYH11	myosin heavy chain 11
235561_at	4.86e-08	2.14e-10	-2.22589	-8.5186	13.6919	-2.22589	TXNL1	thioredoxin like 1
221476_s_at	4.9e-08	2.17e-10	-1.0779	-8.5143	13.6794	-1.0779	RPL15	ribosomal protein L15
209408_at	4.97e-08	2.21e-10	2.08726	8.50782	13.6605	2.08726	KIF2C	kinesin family member 2C
214039_s_at	5.14e-08	2.29e-10	1.3206	8.49546	13.6245	1.3206	LAPTM4B	lysosomal protein transmembrane 4 beta
228807_at	5.16e-08	2.31e-10	-3.11749	-8.49274	13.6166	-3.11749	ASPA	aspartoacylase
238484_s_at	5.26e-08	2.37e-10	-2.57893	-8.48506	13.5942	-2.57893	SSBP2	single stranded DNA binding protein 2
242033_at	5.46e-08	2.47e-10	-3.19205	-8.47152	13.5547	-3.19205	RNF180	ring finger protein 180
205339_at	5.46e-08	2.48e-10	1.98084	8.47008	13.5505	1.98084	STIL	SCL/TAL1 interrupting locus
200621_at	5.69e-08	2.59e-10	-2.06749	-8.45461	13.5054	-2.06749	CSRP1	cysteine and glycine rich protein 1
202947_s_at	5.85e-08	2.67e-10	-1.97327	-8.4445	13.4759	-1.97327	GYPC	glycophorin C (Gerbich blood group)
227554_at	5.85e-08	2.68e-10	-2.72871	-8.44319	13.472	-2.72871	MAGI2-AS3	MAGI2 antisense RNA 3
223523_at	6.2e-08	2.86e-10	-4.12419	-8.42224	13.4108	-4.12419	TMEM108	transmembrane protein 108
1555826_at	6.61e-08	3.06e-10	1.30212	8.3997	13.3449	1.30212	BIRC5	baculoviral IAP repeat containing 5
236119_s_at	6.64e-08	3.09e-10	5.79563	8.3968	13.3364	5.79563	SPRR2G	small proline rich protein 2G
209614_at	6.68e-08	3.11e-10	-4.102	-8.39366	13.3272	-4.102	ADH1B	alcohol dehydrogenase 1B (class I), beta polypeptide
229084_at	6.97e-08	3.26e-10	-2.55336	-8.37798	13.2813	-2.55336	CNTN4	contactin 4
208920_at	7.16e-08	3.37e-10	-1.51075	-8.36781	13.2515	-1.51075	SRI	sorcin
218400_at	7.37e-08	3.48e-10	2.15522	8.35716	13.2203	2.15522	OAS3	2'-5'-oligoadenylate synthetase 3
227148_at	7.94e-08	3.76e-10	-2.083	-8.33087	13.1432	-2.083	PLEKHH2	pleckstrin homology, MyTH4 and FERM domain containing H2
239340_at	7.99e-08	3.81e-10	-2.96089	-8.32637	13.13	-2.96089	ZNF536	zinc finger protein 536
230958_s_at	7.99e-08	3.82e-10	-2.11676	-8.32617	13.1294	-2.11676
215303_at	8.24e-08	3.95e-10	-2.84927	-8.3148	13.096	-2.84927	DCLK1	doublecortin like kinase 1
213519_s_at	8.39e-08	4.04e-10	-1.99545	-8.3075	13.0746	-1.99545	LAMA2	laminin subunit alpha 2
213249_at	8.43e-08	4.08e-10	-2.20957	-8.30411	13.0646	-2.20957	FBXL7	F-box and leucine rich repeat protein 7
222924_at	8.43e-08	4.1e-10	-2.15188	-8.30233	13.0594	-2.15188	SLMAP	sarcolemma associated protein
212226_s_at	8.43e-08	4.1e-10	-1.475	-8.30208	13.0587	-1.475	PLPP3	phospholipid phosphatase 3
223220_s_at	8.43e-08	4.12e-10	1.72876	8.30117	13.056	1.72876	PARP9	poly(ADP-ribose) polymerase family member 9
228194_s_at	8.49e-08	4.16e-10	-3.92733	-8.29767	13.0457	-3.92733	SORCS1	sortilin related VPS10 domain containing receptor 1
226713_at	8.8e-08	4.33e-10	-1.99315	-8.28427	13.0063	-1.99315	CCDC50	coiled-coil domain containing 50
201539_s_at	8.97e-08	4.43e-10	-3.29577	-8.27695	12.9848	-3.29577	FHL1	four and a half LIM domains 1
1553983_at	9.06e-08	4.5e-10	0.906353	8.27163	12.9692	0.906353	DTYMK	deoxythymidylate kinase
244455_at	9.06e-08	4.51e-10	-3.10334	-8.27107	12.9675	-3.10334	KCNT2	potassium sodium-activated channel subfamily T member 2
242909_at	9.16e-08	4.59e-10	4.58866	8.26475	12.9489	4.58866
227719_at	9.16e-08	4.6e-10	-2.88041	-8.26413	12.9471	-2.88041	SMAD9	SMAD family member 9
207480_s_at	9.16e-08	4.61e-10	-1.76089	-8.26387	12.9464	-1.76089	MEIS2	Meis homeobox 2
226439_s_at	9.23e-08	4.66e-10	-2.91264	-8.25999	12.9349	-2.91264	NBEA	neurobeachin
238807_at	9.26e-08	4.69e-10	0.961232	8.25768	12.9281	0.961232	GAPDHP62///ANKRD46	glyceraldehyde 3 phosphate dehydrogenase pseudogene 62///ankyrin repeat domain 46
210987_x_at	9.36e-08	4.76e-10	-2.90654	-8.253	12.9144	-2.90654	TPM1	tropomyosin 1 (alpha)
230636_s_at	9.41e-08	4.84e-10	-2.1324	-8.24781	12.8991	-2.1324	KLF9	Kruppel like factor 9
219225_at	9.41e-08	4.84e-10	2.89018	8.24774	12.8989	2.89018	PGBD5	piggyBac transposable element derived 5
214804_at	9.41e-08	4.84e-10	1.8002	8.24765	12.8986	1.8002	CENPI	centromere protein I
208016_s_at	9.55e-08	4.93e-10	-3.49609	-8.24163	12.8809	-3.49609	AGTR1	angiotensin II receptor type 1
205116_at	9.59e-08	4.96e-10	-1.84609	-8.23924	12.8738	-1.84609	LAMA2	laminin subunit alpha 2
1568760_at	9.61e-08	5e-10	-5.1926	-8.23666	12.8663	-5.1926	MYH11	myosin heavy chain 11
225834_at	9.61e-08	5.01e-10	1.86605	8.23628	12.8651	1.86605	FAM72A///FAM72D///FAM72B///FAM72C	family with sequence similarity 72 member A///family with sequence similarity 72 member D///family with sequence similarity 72 member B///family with sequence similarity 72 member C
236936_at	9.75e-08	5.1e-10	-3.26274	-8.23006	12.8468	-3.26274
227550_at	9.75e-08	5.12e-10	-3.41631	-8.22913	12.8441	-3.41631	GFRA1	GDNF family receptor alpha 1
226304_at	9.95e-08	5.24e-10	-3.2095	-8.22111	12.8204	-3.2095	HSPB6	heat shock protein family B (small) member 6
225956_at	9.99e-08	5.28e-10	-1.41069	-8.21888	12.8139	-1.41069	CREBRF	CREB3 regulatory factor
204033_at	1.01e-07	5.35e-10	2.05375	8.21426	12.8002	2.05375	TRIP13	thyroid hormone receptor interactor 13
224755_at	1.02e-07	5.41e-10	-1.39754	-8.21048	12.7891	-1.39754	TM9SF3	transmembrane 9 superfamily member 3
219493_at	1.03e-07	5.47e-10	1.72942	8.20682	12.7783	1.72942	SHCBP1	SHC binding and spindle associated 1
235763_at	1.04e-07	5.58e-10	4.82423	8.20058	12.7599	4.82423	SLC44A5	solute carrier family 44 member 5
208848_at	1.05e-07	5.63e-10	-1.58485	-8.19762	12.7512	-1.58485	ADH5	alcohol dehydrogenase 5 (class III), chi polypeptide
205158_at	1.05e-07	5.67e-10	-3.29703	-8.19517	12.744	-3.29703	RNASE4	ribonuclease A family member 4
203799_at	1.07e-07	5.8e-10	-2.59746	-8.18792	12.7226	-2.59746	LY75-CD302///CD302///LY75	LY75-CD302 readthrough///CD302 molecule///lymphocyte antigen 75
213348_at	1.07e-07	5.82e-10	-1.86175	-8.18665	12.7188	-1.86175	CDKN1C	cyclin dependent kinase inhibitor 1C
227657_at	1.1e-07	6.02e-10	-2.93427	-8.17561	12.6862	-2.93427	RNF150	ring finger protein 150
203882_at	1.12e-07	6.12e-10	1.38956	8.17008	12.6699	1.38956	IRF9	interferon regulatory factor 9
243934_at	1.12e-07	6.15e-10	1.40968	8.16821	12.6644	1.40968	ODF3B	outer dense fiber of sperm tails 3B
205680_at	1.12e-07	6.18e-10	6.62377	8.16665	12.6598	6.62377	MMP10	matrix metallopeptidase 10
225241_at	1.14e-07	6.3e-10	-3.81836	-8.16054	12.6417	-3.81836	CCDC80	coiled-coil domain containing 80
222036_s_at	1.15e-07	6.35e-10	1.47212	8.15793	12.634	1.47212	MCM4	minichromosome maintenance complex component 4
228069_at	1.19e-07	6.63e-10	1.79656	8.14355	12.5915	1.79656	MTFR2	mitochondrial fission regulator 2
212865_s_at	1.19e-07	6.67e-10	-3.40407	-8.1419	12.5866	-3.40407	COL14A1	collagen type XIV alpha 1 chain
226856_at	1.22e-07	6.85e-10	-3.72232	-8.13288	12.56	-3.72232	TMEM110-MUSTN1///MUSTN1///TMEM110	TMEM110-MUSTN1 readthrough///musculoskeletal, embryonic nuclear protein 1///transmembrane protein 110
228559_at	1.24e-07	6.97e-10	1.7921	8.12708	12.5428	1.7921	CENPN	centromere protein N
225442_at	1.25e-07	7.05e-10	-3.15967	-8.12341	12.532	-3.15967	DDR2	discoidin domain receptor tyrosine kinase 2
209379_s_at	1.25e-07	7.09e-10	-1.21152	-8.12178	12.5271	-1.21152	CCSER2	coiled-coil serine rich protein 2
243754_at	1.25e-07	7.1e-10	2.84052	8.12121	12.5255	2.84052
209540_at	1.26e-07	7.14e-10	-2.65749	-8.11919	12.5195	-2.65749	IGF1	insulin like growth factor 1
1560359_at	1.26e-07	7.19e-10	-2.87001	-8.11715	12.5135	-2.87001	ITGA1	integrin subunit alpha 1
238868_at	1.26e-07	7.21e-10	-1.51627	-8.11606	12.5102	-1.51627	UACA	uveal autoantigen with coiled-coil domains and ankyrin repeats
231001_at	1.32e-07	7.56e-10	-3.15293	-8.10033	12.4637	-3.15293	FIBIN	fin bud initiation factor homolog (zebrafish)
203046_s_at	1.32e-07	7.6e-10	1.72916	8.09851	12.4583	1.72916	TIMELESS	timeless circadian clock
203812_at	1.35e-07	7.85e-10	-2.88443	-8.08802	12.4272	-2.88443	SLIT3	slit guidance ligand 3
221019_s_at	1.35e-07	7.87e-10	-2.45752	-8.08707	12.4244	-2.45752	COLEC12	collectin subfamily member 12
234464_s_at	1.35e-07	7.88e-10	1.10136	8.08689	12.4239	1.10136	EME1	essential meiotic structure-specific endonuclease 1
204083_s_at	1.42e-07	8.3e-10	-3.70787	-8.06975	12.3731	-3.70787	TPM2	tropomyosin 2 (beta)
219787_s_at	1.43e-07	8.34e-10	2.14114	8.06815	12.3683	2.14114	ECT2	epithelial cell transforming 2
207876_s_at	1.44e-07	8.47e-10	-2.68622	-8.06295	12.3529	-2.68622	FLNC	filamin C
206116_s_at	1.46e-07	8.59e-10	-3.14617	-8.05857	12.3399	-3.14617	TPM1	tropomyosin 1 (alpha)
206632_s_at	1.47e-07	8.69e-10	3.8026	8.05467	12.3284	3.8026	APOBEC3B	apolipoprotein B mRNA editing enzyme catalytic subunit 3B
219105_x_at	1.47e-07	8.69e-10	1.79572	8.05463	12.3282	1.79572	ORC6	origin recognition complex subunit 6
214505_s_at	1.5e-07	8.91e-10	-3.70999	-8.04653	12.3042	-3.70999	FHL1	four and a half LIM domains 1
221685_s_at	1.51e-07	9e-10	1.17339	8.04328	12.2946	1.17339	SPDL1	spindle apparatus coiled-coil protein 1
202626_s_at	1.53e-07	9.16e-10	1.63391	8.03754	12.2775	1.63391	LYN	LYN proto-oncogene, Src family tyrosine kinase
229984_at	1.56e-07	9.35e-10	-1.21018	-8.03067	12.2571	-1.21018	DTWD1	DTW domain containing 1
212230_at	1.57e-07	9.47e-10	-1.7443	-8.02641	12.2445	-1.7443	PLPP3	phospholipid phosphatase 3
223056_s_at	1.58e-07	9.57e-10	0.98963	8.02299	12.2343	0.98963	XPO5	exportin 5
211006_s_at	1.58e-07	9.58e-10	-2.91957	-8.02276	12.2336	-2.91957	KCNB1	potassium voltage-gated channel subfamily B member 1
1557810_at	1.58e-07	9.6e-10	1.39319	8.02207	12.2316	1.39319
209969_s_at	1.59e-07	9.66e-10	2.63736	8.01988	12.2251	2.63736	STAT1	signal transducer and activator of transcription 1
1556427_s_at	1.61e-07	9.86e-10	-3.02663	-8.01336	12.2057	-3.02663	LRRN4CL	LRRN4 C-terminal like
202822_at	1.63e-07	9.97e-10	-1.87023	-8.00947	12.1942	-1.87023	LPP	LIM domain containing preferred translocation partner in lipoma
220840_s_at	1.68e-07	1.03e-09	1.12807	7.99806	12.1603	1.12807	C1orf112	chromosome 1 open reading frame 112
205828_at	1.68e-07	1.03e-09	6.50259	7.9979	12.1598	6.50259	MMP3	matrix metallopeptidase 3
231174_s_at	1.71e-07	1.06e-09	-1.69701	-7.98939	12.1345	-1.69701	EPB41L2	erythrocyte membrane protein band 4.1 like 2
223541_at	1.71e-07	1.06e-09	3.01181	7.98933	12.1343	3.01181	HAS3	hyaluronan synthase 3
212288_at	1.71e-07	1.06e-09	-1.72398	-7.98915	12.1338	-1.72398	FNBP1	formin binding protein 1
219555_s_at	1.72e-07	1.07e-09	2.2127	7.98638	12.1256	2.2127	CENPN	centromere protein N
1557422_at	1.72e-07	1.07e-09	-3.24747	-7.98501	12.1215	-3.24747
226118_at	1.72e-07	1.08e-09	1.25169	7.98297	12.1154	1.25169	CENPO	centromere protein O
207233_s_at	1.74e-07	1.09e-09	-2.0457	-7.97931	12.1045	-2.0457	MITF	melanogenesis associated transcription factor
230142_s_at	1.75e-07	1.1e-09	-1.67072	-7.97634	12.0957	-1.67072	CIRBP	cold inducible RNA binding protein
233504_at	1.78e-07	1.13e-09	2.61066	7.96916	12.0743	2.61066	C9orf84	chromosome 9 open reading frame 84
226566_at	1.78e-07	1.13e-09	0.962484	7.96797	12.0708	0.962484	TRIM11	tripartite motif containing 11
232570_s_at	1.8e-07	1.15e-09	-3.19375	-7.96319	12.0566	-3.19375	ADAM33	ADAM metallopeptidase domain 33
226661_at	1.8e-07	1.15e-09	1.93947	7.96318	12.0566	1.93947	CDCA2	cell division cycle associated 2
217497_at	1.8e-07	1.16e-09	1.92443	7.96085	12.0496	1.92443	TYMP	thymidine phosphorylase
238253_at	1.8e-07	1.16e-09	2.96163	7.96044	12.0484	2.96163	WDR72	WD repeat domain 72
205935_at	1.84e-07	1.19e-09	-2.71858	-7.95274	12.0255	-2.71858	FOXF1	forkhead box F1
1562321_at	1.85e-07	1.2e-09	-5.45047	-7.94958	12.0161	-5.45047	PDK4	pyruvate dehydrogenase kinase 4
220668_s_at	1.87e-07	1.21e-09	1.63012	7.94649	12.0069	1.63012	DNMT3B	DNA methyltransferase 3 beta
204731_at	1.87e-07	1.22e-09	-3.01627	-7.94425	12.0002	-3.01627	TGFBR3	transforming growth factor beta receptor 3
223471_at	1.93e-07	1.26e-09	1.3544	7.93325	11.9674	1.3544	RAB3IP	RAB3A interacting protein
234130_at	2.01e-07	1.31e-09	-3.16933	-7.91931	11.9259	-3.16933	LDB3	LIM domain binding 3
239917_at	2.01e-07	1.31e-09	1.10978	7.91907	11.9252	1.10978
1556069_s_at	2.05e-07	1.35e-09	-3.29916	-7.91071	11.9002	-3.29916	HIF3A	hypoxia inducible factor 3 alpha subunit
229024_at	2.07e-07	1.36e-09	-2.82858	-7.90711	11.8895	-2.82858	RNF150	ring finger protein 150
202107_s_at	2.08e-07	1.38e-09	1.96803	7.9041	11.8805	1.96803	MCM2	minichromosome maintenance complex component 2
227530_at	2.08e-07	1.38e-09	-3.55459	-7.90372	11.8794	-3.55459	AKAP12	A-kinase anchoring protein 12
230083_at	2.11e-07	1.4e-09	-1.20135	-7.89895	11.8652	-1.20135	USP53	ubiquitin specific peptidase 53
204727_at	2.17e-07	1.44e-09	1.48558	7.88891	11.8352	1.48558	WDHD1	WD repeat and HMG-box DNA binding protein 1
225381_at	2.24e-07	1.49e-09	-2.92446	-7.87742	11.8009	-2.92446	MIR100HG	mir-100-let-7a-2 cluster host gene
242973_at	2.24e-07	1.5e-09	-2.3931	-7.87542	11.795	-2.3931	CACNA1C	calcium voltage-gated channel subunit alpha1 C
202411_at	2.25e-07	1.51e-09	2.20644	7.87416	11.7912	2.20644	IFI27	interferon alpha inducible protein 27
225415_at	2.25e-07	1.52e-09	1.29473	7.87168	11.7838	1.29473	DTX3L	deltex E3 ubiquitin ligase 3L
206205_at	2.25e-07	1.53e-09	1.32973	7.87016	11.7793	1.32973	MPHOSPH9	M-phase phosphoprotein 9
235956_at	2.25e-07	1.53e-09	-2.33834	-7.86946	11.7772	-2.33834	CEP126	centrosomal protein 126
226370_at	2.25e-07	1.54e-09	-1.46444	-7.86825	11.7736	-1.46444	KLHL15	kelch like family member 15
235025_at	2.25e-07	1.54e-09	0.94479	7.86735	11.7709	0.94479	WDR89	WD repeat domain 89
214102_at	2.25e-07	1.54e-09	-1.30994	-7.86728	11.7707	-1.30994
242447_at	2.25e-07	1.54e-09	-2.95316	-7.86667	11.7688	-2.95316	C3orf70	chromosome 3 open reading frame 70
211948_x_at	2.25e-07	1.55e-09	0.625475	7.86619	11.7674	0.625475	PRRC2C	proline rich coiled-coil 2C
204244_s_at	2.26e-07	1.55e-09	1.5196	7.86507	11.7641	1.5196	DBF4	DBF4 zinc finger
211725_s_at	2.26e-07	1.56e-09	1.95439	7.86254	11.7565	1.95439	BID	BH3 interacting domain death agonist
242509_at	2.26e-07	1.56e-09	2.44991	7.86233	11.7559	2.44991
202362_at	2.27e-07	1.57e-09	-1.25773	-7.86054	11.7505	-1.25773	RAP1A	RAP1A, member of RAS oncogene family
206364_at	2.27e-07	1.58e-09	2.43041	7.85989	11.7486	2.43041	KIF14	kinesin family member 14
218834_s_at	2.27e-07	1.58e-09	1.88384	7.85893	11.7457	1.88384	TMEM132A	transmembrane protein 132A
228548_at	2.34e-07	1.63e-09	-2.16873	-7.84849	11.7145	-2.16873	RAP1A	RAP1A, member of RAS oncogene family
207542_s_at	2.34e-07	1.64e-09	-1.98065	-7.84709	11.7104	-1.98065	AQP1	aquaporin 1 (Colton blood group)
208875_s_at	2.35e-07	1.65e-09	1.4974	7.84461	11.7029	1.4974	PAK2	p21 (RAC1) activated kinase 2
206030_at	2.35e-07	1.66e-09	-3.36489	-7.84351	11.6997	-3.36489	ASPA	aspartoacylase
236361_at	2.35e-07	1.66e-09	-2.37944	-7.84347	11.6996	-2.37944	GALNT15	polypeptide N-acetylgalactosaminyltransferase 15
239919_at	2.36e-07	1.67e-09	-2.21949	-7.84043	11.6905	-2.21949	TBX5-AS1	TBX5 antisense RNA 1
205610_at	2.36e-07	1.67e-09	-3.76465	-7.84043	11.6905	-3.76465	MYOM1	myomesin 1
203967_at	2.36e-07	1.68e-09	2.38918	7.83911	11.6865	2.38918	CDC6	cell division cycle 6
227265_at	2.38e-07	1.7e-09	-3.25451	-7.83529	11.6751	-3.25451	FGL2	fibrinogen like 2
230165_at	2.39e-07	1.71e-09	1.62282	7.83274	11.6675	1.62282	SGO2	shugoshin 2
204940_at	2.41e-07	1.73e-09	-6.06799	-7.82993	11.6591	-6.06799	PLN	phospholamban
212192_at	2.46e-07	1.77e-09	-1.84344	-7.82219	11.6359	-1.84344	KCTD12	potassium channel tetramerization domain containing 12
204162_at	2.46e-07	1.78e-09	1.86637	7.82108	11.6326	1.86637	NDC80	NDC80, kinetochore complex component
216841_s_at	2.49e-07	1.8e-09	1.63551	7.8166	11.6192	1.63551	LOC100129518///SOD2	uncharacterized LOC100129518///superoxide dismutase 2, mitochondrial
203256_at	2.5e-07	1.81e-09	4.28301	7.81457	11.6131	4.28301	CDH3	cadherin 3
230319_at	2.53e-07	1.84e-09	-4.0476	-7.8099	11.5992	-4.0476
235279_at	2.59e-07	1.88e-09	-1.51855	-7.80167	11.5745	-1.51855	PARVA	parvin alpha
230722_at	2.65e-07	1.93e-09	-2.44754	-7.79328	11.5494	-2.44754	BNC2	basonuclin 2
209642_at	2.86e-07	2.09e-09	2.07523	7.7681	11.474	2.07523	BUB1	BUB1 mitotic checkpoint serine/threonine kinase
228333_at	2.86e-07	2.1e-09	-2.38602	-7.76639	11.4689	-2.38602	ZEB2	zinc finger E-box binding homeobox 2
231993_at	2.86e-07	2.1e-09	-4.491	-7.76581	11.4671	-4.491	ITGBL1	integrin subunit beta like 1
209291_at	2.88e-07	2.12e-09	-2.22758	-7.76289	11.4584	-2.22758	ID4	inhibitor of DNA binding 4, HLH protein
223492_s_at	2.89e-07	2.13e-09	-1.33781	-7.76142	11.454	-1.33781	LRRFIP1	LRR binding FLII interacting protein 1
233392_at	2.93e-07	2.17e-09	-4.05402	-7.75531	11.4357	-4.05402
212886_at	2.94e-07	2.19e-09	-2.33167	-7.75343	11.43	-2.33167	CCDC69	coiled-coil domain containing 69
233772_at	2.96e-07	2.21e-09	4.59093	7.74998	11.4197	4.59093	POU6F2-AS2	POU6F2 antisense RNA 2
240869_at	2.96e-07	2.21e-09	-2.67097	-7.74961	11.4186	-2.67097	KCNB1	potassium voltage-gated channel subfamily B member 1
1553984_s_at	3.07e-07	2.3e-09	1.09825	7.73722	11.3814	1.09825	DTYMK	deoxythymidylate kinase
228273_at	3.09e-07	2.32e-09	1.83391	7.73398	11.3717	1.83391	PRR11	proline rich 11
220595_at	3.09e-07	2.32e-09	-4.5222	-7.73388	11.3714	-4.5222	PDZRN4	PDZ domain containing ring finger 4
241879_at	3.09e-07	2.33e-09	-1.65379	-7.73225	11.3665	-1.65379	LPP	LIM domain containing preferred translocation partner in lipoma
223380_s_at	3.09e-07	2.34e-09	-1.20771	-7.73072	11.3619	-1.20771	LATS2	large tumor suppressor kinase 2
223991_s_at	3.09e-07	2.35e-09	1.24643	7.72997	11.3597	1.24643	GALNT2	polypeptide N-acetylgalactosaminyltransferase 2
226402_at	3.09e-07	2.35e-09	-2.02171	-7.72988	11.3594	-2.02171	CYP2U1	cytochrome P450 family 2 subfamily U member 1
224578_at	3.09e-07	2.36e-09	1.24149	7.72909	11.357	1.24149	RCC2	regulator of chromosome condensation 2
235369_at	3.09e-07	2.36e-09	-1.5414	-7.72869	11.3558	-1.5414	C14orf28	chromosome 14 open reading frame 28
207356_at	3.12e-07	2.39e-09	5.55224	7.7248	11.3441	5.55224	DEFB4B///DEFB4A	defensin beta 4B///defensin beta 4A
204719_at	3.25e-07	2.49e-09	-4.41496	-7.71045	11.3011	-4.41496	ABCA8	ATP binding cassette subfamily A member 8
218543_s_at	3.28e-07	2.52e-09	1.58943	7.70728	11.2916	1.58943	PARP12	poly(ADP-ribose) polymerase family member 12
238592_at	3.31e-07	2.55e-09	-4.03735	-7.70301	11.2787	-4.03735
225646_at	3.32e-07	2.56e-09	2.46291	7.70156	11.2744	2.46291	CTSC	cathepsin C
230730_at	3.32e-07	2.57e-09	-2.91476	-7.70092	11.2725	-2.91476	SGCD	sarcoglycan delta
230130_at	3.33e-07	2.58e-09	-3.7859	-7.6989	11.2664	-3.7859	SLIT2	slit guidance ligand 2
204728_s_at	3.35e-07	2.6e-09	1.64086	7.69658	11.2594	1.64086	WDHD1	WD repeat and HMG-box DNA binding protein 1
239973_at	3.35e-07	2.61e-09	2.03797	7.69524	11.2554	2.03797
1559419_at	3.39e-07	2.65e-09	-3.53226	-7.6912	11.2433	-3.53226	CACNB2	calcium voltage-gated channel auxiliary subunit beta 2
213388_at	3.43e-07	2.68e-09	-1.76563	-7.68656	11.2293	-1.76563	LOC101930416///LOC101929792///LOC100996724///PDE4DIP	myomegalin-like///uncharacterized LOC101929792///phosphodiesterase 4D interacting protein-like///phosphodiesterase 4D interacting protein
224698_at	3.43e-07	2.69e-09	-1.16818	-7.68594	11.2275	-1.16818	ESYT2	extended synaptotagmin 2
225093_at	3.43e-07	2.7e-09	-1.24693	-7.68525	11.2254	-1.24693	UTRN	utrophin
237390_at	3.43e-07	2.7e-09	-4.20898	-7.68425	11.2224	-4.20898	ADRA1A	adrenoceptor alpha 1A
1562677_at	3.45e-07	2.72e-09	2.98018	7.68178	11.215	2.98018
222583_s_at	3.49e-07	2.77e-09	1.441	7.6765	11.1991	1.441	NUP50	nucleoporin 50
216450_x_at	3.49e-07	2.77e-09	1.26647	7.6762	11.1982	1.26647	HSP90B1	heat shock protein 90 beta family member 1
1555318_at	3.59e-07	2.85e-09	-4.7317	-7.6667	11.1697	-4.7317	HIF3A	hypoxia inducible factor 3 alpha subunit
219578_s_at	3.62e-07	2.89e-09	-3.27485	-7.6626	11.1573	-3.27485	CPEB1	cytoplasmic polyadenylation element binding protein 1
219795_at	3.62e-07	2.9e-09	4.37831	7.66203	11.1556	4.37831	SLC6A14	solute carrier family 6 member 14
235649_at	3.65e-07	2.92e-09	-3.58608	-7.65921	11.1471	-3.58608	ADAMTS8	ADAM metallopeptidase with thrombospondin type 1 motif 8
209836_x_at	3.66e-07	2.94e-09	1.30914	7.65749	11.1419	1.30914	BOLA2B///BOLA2	bolA family member 2B///bolA family member 2
205364_at	3.83e-07	3.08e-09	-2.08845	-7.64199	11.0953	-2.08845	ACOX2	acyl-CoA oxidase 2
211276_at	3.87e-07	3.13e-09	-4.39308	-7.63711	11.0806	-4.39308	TCEAL2	transcription elongation factor A like 2
211896_s_at	3.87e-07	3.13e-09	-2.90551	-7.63691	11.08	-2.90551	DCN	decorin
238204_at	3.92e-07	3.18e-09	-2.83456	-7.63215	11.0657	-2.83456
204424_s_at	3.96e-07	3.21e-09	-4.6774	-7.62822	11.0539	-4.6774	LMO3	LIM domain only 3
202615_at	4.03e-07	3.28e-09	-1.02773	-7.62196	11.035	-1.02773	GNAQ	G protein subunit alpha q
235468_at	4.07e-07	3.33e-09	-3.63825	-7.61685	11.0196	-3.63825	RBFOX3	RNA binding protein, fox-1 homolog 3
235076_at	4.07e-07	3.34e-09	-1.13941	-7.61627	11.0179	-1.13941	CALCOCO2	calcium binding and coiled-coil domain 2
209074_s_at	4.07e-07	3.34e-09	-3.63445	-7.61552	11.0156	-3.63445	FAM107A	family with sequence similarity 107 member A
234983_at	4.07e-07	3.35e-09	0.875974	7.61509	11.0144	0.875974	C12orf49	chromosome 12 open reading frame 49
226192_at	4.07e-07	3.35e-09	-2.47479	-7.6146	11.0129	-2.47479	AR	androgen receptor
236783_at	4.07e-07	3.36e-09	-2.12804	-7.61391	11.0108	-2.12804	KCNIP4	potassium voltage-gated channel interacting protein 4
238861_at	4.09e-07	3.38e-09	-2.57674	-7.61157	11.0038	-2.57674	SSBP2	single stranded DNA binding protein 2
226682_at	4.1e-07	3.39e-09	-1.4797	-7.61071	11.0012	-1.4797	RORA	RAR related orphan receptor A
235849_at	4.15e-07	3.45e-09	-4.8536	-7.60565	10.9859	-4.8536	SCARA5	scavenger receptor class A member 5
206553_at	4.17e-07	3.47e-09	1.50878	7.60351	10.9795	1.50878	OAS2	2'-5'-oligoadenylate synthetase 2
204796_at	4.18e-07	3.48e-09	-2.21691	-7.60208	10.9752	-2.21691	EML1	echinoderm microtubule associated protein like 1
221246_x_at	4.26e-07	3.56e-09	-1.16099	-7.59515	10.9543	-1.16099	TNS1	tensin 1
207828_s_at	4.29e-07	3.59e-09	2.12327	7.59248	10.9462	2.12327	CENPF	centromere protein F
225698_at	4.31e-07	3.62e-09	-1.00616	-7.58946	10.9371	-1.00616	EPB41L4A-AS1	EPB41L4A antisense RNA 1
243690_at	4.31e-07	3.63e-09	-1.06354	-7.58921	10.9364	-1.06354	TRIOBP	TRIO and F-actin binding protein
209621_s_at	4.31e-07	3.64e-09	-4.11695	-7.58837	10.9338	-4.11695	PDLIM3	PDZ and LIM domain 3
238081_at	4.39e-07	3.72e-09	-1.9806	-7.58106	10.9118	-1.9806	WDFY3-AS2	WDFY3 antisense RNA 2
228962_at	4.39e-07	3.72e-09	-1.7568	-7.58089	10.9113	-1.7568	PDE4D	phosphodiesterase 4D
1554127_s_at	4.42e-07	3.75e-09	-4.03689	-7.57849	10.9041	-4.03689	MSRB3	methionine sulfoxide reductase B3
202954_at	4.48e-07	3.81e-09	2.12032	7.57339	10.8887	2.12032	UBE2C	ubiquitin conjugating enzyme E2 C
202690_s_at	4.5e-07	3.84e-09	0.9618	7.5708	10.8809	0.9618	SNRPD1	small nuclear ribonucleoprotein D1 polypeptide
200644_at	4.53e-07	3.87e-09	2.14246	7.56825	10.8732	2.14246	MARCKSL1	MARCKS like 1
201291_s_at	4.54e-07	3.88e-09	2.77356	7.56713	10.8698	2.77356	TOP2A	topoisomerase (DNA) II alpha
202133_at	4.54e-07	3.89e-09	-1.1757	-7.56612	10.8668	-1.1757	WWTR1	WW domain containing transcription regulator 1
48031_r_at	4.59e-07	3.94e-09	-1.78222	-7.56223	10.855	-1.78222	FAXDC2	fatty acid hydroxylase domain containing 2
201497_x_at	4.61e-07	3.98e-09	-5.292	-7.55947	10.8467	-5.292	MYH11	myosin heavy chain 11
239185_at	4.61e-07	3.98e-09	-2.72328	-7.55885	10.8448	-2.72328	ABCA9	ATP binding cassette subfamily A member 9
243140_at	4.61e-07	3.99e-09	-4.22454	-7.55832	10.8432	-4.22454	ACTA2	actin, alpha 2, smooth muscle, aorta
226769_at	4.64e-07	4.02e-09	-2.9306	-7.55569	10.8353	-2.9306	FIBIN	fin bud initiation factor homolog (zebrafish)
203501_at	4.66e-07	4.05e-09	-2.48145	-7.55355	10.8288	-2.48145	CPQ	carboxypeptidase Q
229480_at	4.73e-07	4.12e-09	-2.44129	-7.54805	10.8122	-2.44129	MAGI2-AS3	MAGI2 antisense RNA 3
210170_at	4.76e-07	4.15e-09	-3.64727	-7.54573	10.8053	-3.64727	PDLIM3	PDZ and LIM domain 3
226936_at	4.83e-07	4.22e-09	1.3618	7.54018	10.7885	1.3618	CENPW	centromere protein W
200911_s_at	4.88e-07	4.28e-09	-1.45395	-7.53573	10.7751	-1.45395	TACC1	transforming acidic coiled-coil containing protein 1
216228_s_at	4.94e-07	4.33e-09	1.92471	7.53162	10.7627	1.92471	WDHD1	WD repeat and HMG-box DNA binding protein 1
218585_s_at	4.95e-07	4.36e-09	2.20176	7.52986	10.7573	2.20176	DTL	denticleless E3 ubiquitin protein ligase homolog
201091_s_at	5e-07	4.41e-09	1.24678	7.52606	10.7459	1.24678	CBX3	chromobox 3
222962_s_at	5.02e-07	4.43e-09	2.10534	7.52429	10.7405	2.10534	MCM10	minichromosome maintenance 10 replication initiation factor
206898_at	5.05e-07	4.47e-09	-4.2965	-7.52185	10.7331	-4.2965	CDH19	cadherin 19
227858_at	5.06e-07	4.49e-09	1.40754	7.52013	10.7279	1.40754	PCNX3	pecanex homolog 3 (Drosophila)
206214_at	5.07e-07	4.5e-09	2.68909	7.51924	10.7253	2.68909	PLA2G7	phospholipase A2 group VII
223287_s_at	5.1e-07	4.54e-09	-1.55468	-7.51628	10.7163	-1.55468	FOXP1	forkhead box P1
240433_x_at	5.14e-07	4.59e-09	-4.15815	-7.51313	10.7068	-4.15815	CADM2	cell adhesion molecule 2
228693_at	5.14e-07	4.6e-09	-1.67509	-7.51231	10.7043	-1.67509	CCDC50	coiled-coil domain containing 50
225790_at	5.18e-07	4.67e-09	-3.12224	-7.50764	10.6902	-3.12224	MSRB3	methionine sulfoxide reductase B3
214463_x_at	5.18e-07	4.67e-09	2.17808	7.50759	10.6901	2.17808	HIST1H4J	histone cluster 1, H4j
201581_at	5.18e-07	4.67e-09	-1.57401	-7.5075	10.6898	-1.57401	TMX4	thioredoxin related transmembrane protein 4
237802_at	5.18e-07	4.67e-09	-4.03324	-7.50739	10.6895	-4.03324	XKR4	XK related 4
205782_at	5.22e-07	4.72e-09	-3.32105	-7.50405	10.6794	-3.32105	FGF7	fibroblast growth factor 7
203710_at	5.31e-07	4.8e-09	-2.00836	-7.49838	10.6622	-2.00836	ITPR1	inositol 1,4,5-trisphosphate receptor type 1
209047_at	5.31e-07	4.82e-09	-2.50953	-7.49701	10.6581	-2.50953	AQP1	aquaporin 1 (Colton blood group)
222453_at	5.31e-07	4.83e-09	-2.17393	-7.49686	10.6576	-2.17393	CYBRD1	cytochrome b reductase 1
205960_at	5.31e-07	4.84e-09	-3.49535	-7.49605	10.6552	-3.49535	PDK4	pyruvate dehydrogenase kinase 4
1555724_s_at	5.42e-07	4.95e-09	-4.43721	-7.48874	10.6331	-4.43721	TAGLN	transgelin
205934_at	5.42e-07	4.95e-09	-2.57711	-7.48856	10.6325	-2.57711	PLCL1	phospholipase C like 1
222077_s_at	5.44e-07	4.99e-09	1.16419	7.48621	10.6254	1.16419	RACGAP1	Rac GTPase activating protein 1
232606_at	5.44e-07	5e-09	-4.13678	-7.48572	10.624	-4.13678	ANK2	ankyrin 2, neuronal
229839_at	5.45e-07	5.01e-09	-5.50226	-7.48461	10.6206	-5.50226	SCARA5	scavenger receptor class A member 5
206102_at	5.45e-07	5.03e-09	1.95914	7.48378	10.6181	1.95914	GINS1	GINS complex subunit 1
204938_s_at	5.49e-07	5.07e-09	-5.29965	-7.48073	10.6089	-5.29965	PLN	phospholamban
217967_s_at	5.5e-07	5.09e-09	-1.52132	-7.47978	10.606	-1.52132	FAM129A	family with sequence similarity 129 member A
200696_s_at	5.5e-07	5.1e-09	-1.32267	-7.4788	10.603	-1.32267	GSN	gelsolin
1557287_at	5.64e-07	5.24e-09	3.6794	7.47042	10.5777	3.6794	LOC101928231	uncharacterized LOC101928231
209897_s_at	5.72e-07	5.34e-09	-2.95045	-7.46458	10.56	-2.95045	SLIT2	slit guidance ligand 2
226203_at	5.72e-07	5.34e-09	-1.00618	-7.46423	10.559	-1.00618	MYO9A	myosin IXA
209053_s_at	5.72e-07	5.35e-09	1.03308	7.46377	10.5576	1.03308	WHSC1	Wolf-Hirschhorn syndrome candidate 1
244350_at	5.74e-07	5.38e-09	2.11742	7.46217	10.5527	2.11742	MYO10	myosin X
212809_at	5.79e-07	5.44e-09	1.04932	7.4585	10.5416	1.04932	NFATC2IP	nuclear factor of activated T-cells 2 interacting protein
201011_at	5.79e-07	5.44e-09	0.923785	7.45829	10.541	0.923785	RPN1	ribophorin I
240715_at	5.93e-07	5.58e-09	-3.19678	-7.44986	10.5155	-3.19678	TBX5	T-box 5
227419_x_at	5.96e-07	5.63e-09	-4.2396	-7.4475	10.5083	-4.2396	PLAC9	placenta specific 9
202094_at	5.97e-07	5.64e-09	2.57544	7.44657	10.5055	2.57544	BIRC5	baculoviral IAP repeat containing 5
220153_at	5.98e-07	5.67e-09	2.29284	7.44509	10.501	2.29284	ENTPD7	ectonucleoside triphosphate diphosphohydrolase 7
227121_at	6e-07	5.69e-09	-1.87882	-7.44367	10.4968	-1.87882	ZBTB20	zinc finger and BTB domain containing 20
201615_x_at	6.05e-07	5.75e-09	-2.28339	-7.4403	10.4865	-2.28339	CALD1	caldesmon 1
241412_at	6.05e-07	5.76e-09	-2.97579	-7.43981	10.485	-2.97579	BTC	betacellulin
235759_at	6.05e-07	5.78e-09	-2.96341	-7.43875	10.4818	-2.96341
219213_at	6.07e-07	5.82e-09	-2.53979	-7.43664	10.4755	-2.53979	JAM2	junctional adhesion molecule 2
229215_at	6.07e-07	5.82e-09	2.06951	7.43662	10.4754	2.06951	ASCL2	achaete-scute family bHLH transcription factor 2
214265_at	6.11e-07	5.87e-09	-2.38747	-7.43384	10.467	-2.38747	ITGA8	integrin subunit alpha 8
211519_s_at	6.13e-07	5.9e-09	1.58485	7.43234	10.4624	1.58485	KIF2C	kinesin family member 2C
213714_at	6.17e-07	5.95e-09	-5.29396	-7.42961	10.4542	-5.29396	CACNB2	calcium voltage-gated channel auxiliary subunit beta 2
204415_at	6.17e-07	5.96e-09	3.17577	7.42866	10.4513	3.17577	IFI6	interferon alpha inducible protein 6
1554547_at	6.17e-07	5.97e-09	-2.64518	-7.42836	10.4504	-2.64518	FAM13C	family with sequence similarity 13 member C
216212_s_at	6.24e-07	6.05e-09	1.29935	7.42389	10.4368	1.29935	MIR664B///SNORA56///DKC1	microRNA 664b///small nucleolar RNA, H/ACA box 56///dyskerin pseudouridine synthase 1
208767_s_at	6.24e-07	6.06e-09	1.5667	7.42371	10.4363	1.5667	LAPTM4B	lysosomal protein transmembrane 4 beta
218711_s_at	6.33e-07	6.17e-09	-2.18106	-7.41786	10.4186	-2.18106	SDPR	serum deprivation response
208966_x_at	6.33e-07	6.18e-09	1.30936	7.41747	10.4174	1.30936	IFI16	interferon gamma inducible protein 16
1559296_at	6.36e-07	6.22e-09	-3.10077	-7.41516	10.4104	-3.10077	ADAMTS9-AS2	ADAMTS9 antisense RNA 2
228554_at	6.36e-07	6.23e-09	-3.11739	-7.41488	10.4095	-3.11739	PGR	progesterone receptor
211562_s_at	6.39e-07	6.27e-09	-3.43949	-7.41256	10.4025	-3.43949	LMOD1	leiomodin 1
239682_at	6.39e-07	6.28e-09	-1.79741	-7.4121	10.4011	-1.79741	KANSL1L	KAT8 regulatory NSL complex subunit 1 like
228501_at	6.43e-07	6.32e-09	-2.47761	-7.4099	10.3945	-2.47761	GALNT15	polypeptide N-acetylgalactosaminyltransferase 15
218860_at	6.43e-07	6.34e-09	1.23795	7.40903	10.3918	1.23795	NOC4L	nucleolar complex associated 4 homolog
210986_s_at	6.46e-07	6.38e-09	-2.48319	-7.40722	10.3863	-2.48319	TPM1	tropomyosin 1 (alpha)
221520_s_at	6.5e-07	6.43e-09	2.33767	7.40442	10.3778	2.33767	CDCA8	cell division cycle associated 8
239262_at	6.53e-07	6.48e-09	-4.85343	-7.40209	10.3708	-4.85343
232935_at	6.54e-07	6.49e-09	-1.92693	-7.40129	10.3683	-1.92693
244788_at	6.57e-07	6.54e-09	-1.41787	-7.39926	10.3622	-1.41787
223491_at	6.57e-07	6.55e-09	1.18495	7.39841	10.3596	1.18495	COMMD2	COMM domain containing 2
235024_at	6.74e-07	6.73e-09	-1.09211	-7.38997	10.334	-1.09211	JADE1	jade family PHD finger 1
1552388_at	6.77e-07	6.77e-09	-2.70621	-7.38782	10.3275	-2.70621	FLJ30901///SCUBE1	uncharacterized protein FLJ30901///signal peptide, CUB domain and EGF like domain containing 1
202236_s_at	6.88e-07	6.89e-09	1.94605	7.38212	10.3102	1.94605	SLC16A1	solute carrier family 16 member 1
228228_at	6.9e-07	6.93e-09	-1.79787	-7.38039	10.305	-1.79787	DACT3	dishevelled binding antagonist of beta catenin 3
201422_at	7.03e-07	7.08e-09	1.66188	7.37374	10.2848	1.66188	IFI30///PIK3R2	IFI30, lysosomal thiol reductase///phosphoinositide-3-kinase regulatory subunit 2
235000_at	7.06e-07	7.12e-09	-1.75212	-7.37151	10.2781	-1.75212	LPP	LIM domain containing preferred translocation partner in lipoma
215870_s_at	7.06e-07	7.13e-09	-3.48478	-7.3712	10.2771	-3.48478	PLA2G5	phospholipase A2 group V
222039_at	7.14e-07	7.22e-09	1.81367	7.36716	10.2648	1.81367	KIF18B	kinesin family member 18B
238557_at	7.18e-07	7.27e-09	1.37067	7.36493	10.2581	1.37067	CHKB-AS1	CHKB antisense RNA 1 (head to head)
239778_x_at	7.19e-07	7.31e-09	-1.21116	-7.36317	10.2528	-1.21116
225809_at	7.19e-07	7.32e-09	-1.89795	-7.363	10.2522	-1.89795	PARM1	prostate androgen-regulated mucin-like protein 1
221538_s_at	7.25e-07	7.39e-09	1.37976	7.35992	10.2429	1.37976	PLXNA1	plexin A1
229485_x_at	7.25e-07	7.4e-09	-4.38546	-7.35949	10.2416	-4.38546	SHISA3	shisa family member 3
201521_s_at	7.25e-07	7.41e-09	1.55448	7.35887	10.2397	1.55448	NCBP2	nuclear cap binding protein subunit 2
200810_s_at	7.45e-07	7.63e-09	-0.986944	-7.34953	10.2113	-0.986944	CIRBP	cold inducible RNA binding protein
210471_s_at	7.62e-07	7.81e-09	-1.74543	-7.3418	10.1879	-1.74543	KCNAB1	potassium voltage-gated channel subfamily A member regulatory beta subunit 1
205687_at	7.85e-07	8.07e-09	0.951958	7.33134	10.1561	0.951958	UBFD1	ubiquitin family domain containing 1
231936_at	7.88e-07	8.11e-09	3.45284	7.32978	10.1514	3.45284	HOXC9	homeobox C9
1553605_a_at	8.08e-07	8.34e-09	5.2825	7.32095	10.1245	5.2825	ABCA13	ATP binding cassette subfamily A member 13
218204_s_at	8.09e-07	8.36e-09	-1.18564	-7.32001	10.1217	-1.18564	FYCO1	FYVE and coiled-coil domain containing 1
219440_at	8.18e-07	8.48e-09	-2.96803	-7.31569	10.1086	-2.96803	RAI2	retinoic acid induced 2
210754_s_at	8.18e-07	8.5e-09	1.36364	7.31484	10.106	1.36364	LYN	LYN proto-oncogene, Src family tyrosine kinase
1558836_at	8.18e-07	8.5e-09	1.99644	7.31473	10.1057	1.99644
214533_at	8.2e-07	8.54e-09	-3.38111	-7.31314	10.1008	-3.38111	CMA1	chymase 1
204108_at	8.2e-07	8.56e-09	0.97605	7.31253	10.099	0.97605	NFYA	nuclear transcription factor Y subunit alpha
231048_at	8.2e-07	8.57e-09	-3.94401	-7.31224	10.0981	-3.94401
235503_at	8.23e-07	8.62e-09	-5.10102	-7.3104	10.0925	-5.10102	ASB5	ankyrin repeat and SOCS box containing 5
218662_s_at	8.23e-07	8.64e-09	1.929	7.30942	10.0895	1.929	NCAPG	non-SMC condensin I complex subunit G
215059_at	8.23e-07	8.65e-09	-3.90697	-7.30935	10.0893	-3.90697
201189_s_at	8.23e-07	8.65e-09	1.39214	7.30918	10.0888	1.39214	ITPR3	inositol 1,4,5-trisphosphate receptor type 3
209343_at	8.24e-07	8.68e-09	-3.24749	-7.30813	10.0856	-3.24749	EFHD1	EF-hand domain family member D1
222680_s_at	8.32e-07	8.78e-09	2.01344	7.30428	10.0739	2.01344	DTL	denticleless E3 ubiquitin protein ligase homolog
222037_at	8.34e-07	8.83e-09	1.56653	7.30275	10.0693	1.56653	MCM4	minichromosome maintenance complex component 4
235506_at	8.34e-07	8.83e-09	1.9054	7.30266	10.069	1.9054
224970_at	8.37e-07	8.88e-09	-1.73794	-7.30077	10.0632	-1.73794	NFIA	nuclear factor I A
208029_s_at	8.39e-07	8.92e-09	1.48756	7.29936	10.059	1.48756	LAPTM4B	lysosomal protein transmembrane 4 beta
202952_s_at	8.39e-07	8.94e-09	3.48126	7.29847	10.0562	3.48126	ADAM12	ADAM metallopeptidase domain 12
222513_s_at	8.39e-07	8.95e-09	-3.76717	-7.29837	10.0559	-3.76717	SORBS1	sorbin and SH3 domain containing 1
1563182_at	8.46e-07	9.04e-09	2.04616	7.29519	10.0463	2.04616	ACVR1C	activin A receptor type 1C
209714_s_at	8.71e-07	9.32e-09	1.98382	7.2854	10.0165	1.98382	CDKN3	cyclin dependent kinase inhibitor 3
235266_at	8.77e-07	9.4e-09	1.77914	7.28239	10.0074	1.77914	ATAD2	ATPase family, AAA domain containing 2
1553102_a_at	8.83e-07	9.48e-09	-2.19382	-7.2798	9.99946	-2.19382	CCDC69	coiled-coil domain containing 69
204793_at	8.85e-07	9.53e-09	-2.13041	-7.27824	9.99472	-2.13041	GPRASP1	G protein-coupled receptor associated sorting protein 1
213103_at	8.85e-07	9.53e-09	-2.11458	-7.27817	9.9945	-2.11458	STARD13	StAR related lipid transfer domain containing 13
230288_at	8.86e-07	9.56e-09	-2.02292	-7.27727	9.99177	-2.02292	FGF14	fibroblast growth factor 14
1552946_at	8.87e-07	9.58e-09	3.16572	7.27635	9.98899	3.16572	ZNF114	zinc finger protein 114
229504_at	8.89e-07	9.65e-09	-2.27785	-7.27422	9.98251	-2.27785	RAB23	RAB23, member RAS oncogene family
214790_at	8.89e-07	9.65e-09	-0.959698	-7.27417	9.98235	-0.959698	SENP6	SUMO1/sentrin specific peptidase 6
205241_at	8.89e-07	9.65e-09	1.79884	7.27396	9.98171	1.79884	SCO2	SCO2 cytochrome c oxidase assembly protein
243631_at	8.91e-07	9.69e-09	-1.33757	-7.27267	9.97779	-1.33757
224838_at	8.91e-07	9.71e-09	-1.42027	-7.2721	9.97604	-1.42027	FOXP1	forkhead box P1
213684_s_at	9.13e-07	9.97e-09	-1.75201	-7.26366	9.95038	-1.75201	PDLIM5	PDZ and LIM domain 5
222483_at	9.16e-07	1e-08	1.64912	7.26215	9.94577	1.64912	EFHD2	EF-hand domain family member D2
224975_at	9.26e-07	1.01e-08	-1.60708	-7.25801	9.93319	-1.60708	NFIA	nuclear factor I A
211813_x_at	9.27e-07	1.02e-08	-2.81545	-7.25712	9.93045	-2.81545	DCN	decorin
1557080_s_at	9.28e-07	1.02e-08	-3.11431	-7.25632	9.92805	-3.11431	ITGBL1	integrin subunit beta like 1
237299_at	9.35e-07	1.03e-08	1.25603	7.2535	9.91944	1.25603	NARF	nuclear prelamin A recognition factor
212020_s_at	9.46e-07	1.04e-08	1.2629	7.24907	9.90596	1.2629	MKI67	marker of proliferation Ki-67
229809_at	9.47e-07	1.05e-08	-1.97447	-7.24817	9.90323	-1.97447	POU6F1	POU class 6 homeobox 1
1557961_s_at	9.53e-07	1.05e-08	-3.2633	-7.24557	9.89532	-3.2633	C8orf88	chromosome 8 open reading frame 88
225941_at	9.62e-07	1.07e-08	-1.42545	-7.2423	9.88536	-1.42545	EIF4E3	eukaryotic translation initiation factor 4E family member 3
225940_at	9.62e-07	1.07e-08	-1.43022	-7.24161	9.88327	-1.43022	EIF4E3	eukaryotic translation initiation factor 4E family member 3
227236_at	9.63e-07	1.07e-08	-3.16903	-7.24077	9.88071	-3.16903	TSPAN2	tetraspanin 2
236154_at	9.63e-07	1.07e-08	-1.83625	-7.2403	9.87926	-1.83625	QKI	QKI, KH domain containing RNA binding
202706_s_at	9.78e-07	1.09e-08	1.07001	7.23489	9.8628	1.07001	UMPS	uridine monophosphate synthetase
209902_at	9.99e-07	1.12e-08	0.97899	7.22742	9.84005	0.97899	ATR	ATR serine/threonine kinase
200974_at	1e-06	1.12e-08	-3.21358	-7.22595	9.83557	-3.21358	ACTA2	actin, alpha 2, smooth muscle, aorta
205440_s_at	1e-06	1.12e-08	-3.64092	-7.22569	9.83477	-3.64092	NPY1R	neuropeptide Y receptor Y1
225520_at	1e-06	1.13e-08	1.83419	7.22493	9.83246	1.83419	LOC101928195///LOC100996643///MTHFD1L	methylenetetrahydrofolate dehydrogenase (NADP+ dependent) 1-like pseudogene///monofunctional C1-tetrahydrofolate synthase, mitochondrial-like///methylenetetrahydrofolate dehydrogenase (NADP+ dependent) 1-like
228033_at	1e-06	1.13e-08	2.29444	7.22429	9.83052	2.29444	E2F7	E2F transcription factor 7
203390_s_at	1e-06	1.13e-08	0.979934	7.22346	9.82798	0.979934	KIF3C	kinesin family member 3C
212419_at	1e-06	1.13e-08	-2.05361	-7.22338	9.82775	-2.05361	ZCCHC24	zinc finger CCHC-type containing 24
210829_s_at	1e-06	1.13e-08	-1.44577	-7.2231	9.8269	-1.44577	SSBP2	single stranded DNA binding protein 2
202870_s_at	1.01e-06	1.14e-08	2.22117	7.22045	9.81883	2.22117	CDC20	cell division cycle 20
223235_s_at	1.01e-06	1.14e-08	-2.86345	-7.22002	9.81752	-2.86345	SMOC2	SPARC related modular calcium binding 2
209800_at	1.03e-06	1.17e-08	4.34735	7.21351	9.79767	4.34735	KRT16	keratin 16
1569923_s_at	1.03e-06	1.17e-08	2.32252	7.21238	9.79422	2.32252	LINC00491	long intergenic non-protein coding RNA 491
200940_s_at	1.06e-06	1.2e-08	-1.13669	-7.20337	9.76676	-1.13669	RERE	arginine-glutamic acid dipeptide repeats
213925_at	1.06e-06	1.21e-08	-2.73346	-7.20132	9.76054	-2.73346	STUM	stum, mechanosensory transduction mediator homolog
201584_s_at	1.07e-06	1.22e-08	1.35617	7.19932	9.75442	1.35617	DDX39A	DEAD-box helicase 39A
218595_s_at	1.07e-06	1.22e-08	0.915348	7.19917	9.75396	0.915348	HEATR1	HEAT repeat containing 1
229734_at	1.07e-06	1.22e-08	-3.79811	-7.19803	9.7505	-3.79811	MIR4697///MIR4697HG	microRNA 4697///MIR4697 host gene
209485_s_at	1.07e-06	1.23e-08	-1.2148	-7.19705	9.74751	-1.2148	OSBPL1A	oxysterol binding protein like 1A
217442_at	1.08e-06	1.24e-08	-2.62596	-7.19342	9.73645	-2.62596	CADM3-AS1	CADM3 antisense RNA 1
1559188_x_at	1.09e-06	1.26e-08	1.44993	7.18972	9.72518	1.44993	PRKXP1	protein kinase, X-linked, pseudogene 1
206316_s_at	1.1e-06	1.28e-08	1.12126	7.1849	9.71048	1.12126	KNTC1	kinetochore associated 1
236200_at	1.12e-06	1.3e-08	-1.34897	-7.17976	9.6948	-1.34897	FAF1	Fas associated factor 1
226103_at	1.14e-06	1.32e-08	-3.70372	-7.17498	9.68023	-3.70372	NEXN	nexilin F-actin binding protein
241897_at	1.14e-06	1.32e-08	-2.09877	-7.17463	9.67915	-2.09877
1555878_at	1.14e-06	1.33e-08	1.10728	7.1717	9.67022	1.10728	RPS24	ribosomal protein S24
203740_at	1.16e-06	1.35e-08	1.03653	7.16716	9.65638	1.03653	MPHOSPH6	M-phase phosphoprotein 6
204767_s_at	1.16e-06	1.35e-08	1.31304	7.16587	9.65244	1.31304	FEN1	flap structure-specific endonuclease 1
200599_s_at	1.16e-06	1.35e-08	0.810145	7.16574	9.65203	0.810145	MIR3652///HSP90B1	microRNA 3652///heat shock protein 90 beta family member 1
236641_at	1.16e-06	1.36e-08	2.22316	7.16469	9.64884	2.22316	KIF14	kinesin family member 14
215223_s_at	1.16e-06	1.36e-08	1.58699	7.16453	9.64834	1.58699	LOC100129518///SOD2	uncharacterized LOC100129518///superoxide dismutase 2, mitochondrial
228602_at	1.17e-06	1.37e-08	-2.31815	-7.16235	9.64171	-2.31815	SGCD	sarcoglycan delta
218888_s_at	1.17e-06	1.37e-08	2.14587	7.16188	9.64028	2.14587	NETO2	neuropilin and tolloid like 2
227529_s_at	1.17e-06	1.38e-08	-4.07236	-7.15939	9.63267	-4.07236	AKAP12	A-kinase anchoring protein 12
234078_at	1.17e-06	1.38e-08	-2.84053	-7.15882	9.63093	-2.84053	ADAMTS9-AS2	ADAMTS9 antisense RNA 2
232277_at	1.18e-06	1.39e-08	2.53232	7.15635	9.62339	2.53232	SLC28A3	solute carrier family 28 member 3
228905_at	1.18e-06	1.4e-08	-1.71792	-7.156	9.62231	-1.71792	PCM1	pericentriolar material 1
224663_s_at	1.19e-06	1.4e-08	-2.07991	-7.15435	9.61728	-2.07991	CFL2	cofilin 2
230560_at	1.19e-06	1.41e-08	-4.49579	-7.15378	9.61556	-4.49579	STXBP6	syntaxin binding protein 6
160020_at	1.19e-06	1.41e-08	1.08675	7.15193	9.60991	1.08675	MMP14	matrix metallopeptidase 14
230141_at	1.2e-06	1.42e-08	-0.908676	-7.15024	9.60473	-0.908676	ARID4A	AT-rich interaction domain 4A
213227_at	1.2e-06	1.42e-08	-1.23747	-7.1494	9.60217	-1.23747	PGRMC2	progesterone receptor membrane component 2
230835_at	1.2e-06	1.43e-08	5.24234	7.14916	9.60146	5.24234	KRTDAP	keratinocyte differentiation associated protein
205170_at	1.2e-06	1.43e-08	1.14025	7.14862	9.5998	1.14025	STAT2	signal transducer and activator of transcription 2
219093_at	1.2e-06	1.43e-08	-2.52826	-7.14816	9.59839	-2.52826	PID1	phosphotyrosine interaction domain containing 1
201762_s_at	1.2e-06	1.44e-08	1.24528	7.14614	9.59223	1.24528	MIR7703///PSME2	microRNA 7703///proteasome activator subunit 2
205569_at	1.21e-06	1.45e-08	3.78421	7.14277	9.58194	3.78421	LAMP3	lysosomal associated membrane protein 3
221648_s_at	1.21e-06	1.46e-08	1.5401	7.14238	9.58075	1.5401	AGMAT	agmatinase
201893_x_at	1.21e-06	1.46e-08	-2.52141	-7.14236	9.5807	-2.52141	DCN	decorin
206140_at	1.21e-06	1.46e-08	3.7814	7.14199	9.57956	3.7814	LHX2	LIM homeobox 2
218542_at	1.22e-06	1.47e-08	2.37849	7.13946	9.57185	2.37849	CEP55	centrosomal protein 55
1564282_a_at	1.22e-06	1.48e-08	4.06869	7.13742	9.56563	4.06869	LINC00491	long intergenic non-protein coding RNA 491
206272_at	1.24e-06	1.5e-08	-1.13992	-7.13395	9.55504	-1.13992	SPHAR///RAB4A	S-phase response (cyclin related)///RAB4A, member RAS oncogene family
203881_s_at	1.24e-06	1.5e-08	-2.39803	-7.13268	9.55114	-2.39803	DMD	dystrophin
221583_s_at	1.24e-06	1.51e-08	-3.54784	-7.13148	9.54748	-3.54784	KCNMA1	potassium calcium-activated channel subfamily M alpha 1
212494_at	1.24e-06	1.51e-08	-1.90537	-7.12999	9.54295	-1.90537	TNS2	tensin 2
202432_at	1.25e-06	1.52e-08	-1.23391	-7.12848	9.53832	-1.23391	PPP3CB	protein phosphatase 3 catalytic subunit beta
205394_at	1.26e-06	1.54e-08	1.81516	7.12406	9.52482	1.81516	CHEK1	checkpoint kinase 1
227818_at	1.27e-06	1.55e-08	1.80363	7.12176	9.5178	1.80363	CEP85	centrosomal protein 85
223126_s_at	1.27e-06	1.56e-08	-1.2354	-7.12107	9.51569	-1.2354	C1orf21	chromosome 1 open reading frame 21
228597_at	1.27e-06	1.56e-08	0.850924	7.12051	9.51398	0.850924	MIS18A	MIS18 kinetochore protein A
219064_at	1.28e-06	1.57e-08	-1.88199	-7.1186	9.50817	-1.88199	ITIH5	inter-alpha-trypsin inhibitor heavy chain family member 5
228186_s_at	1.29e-06	1.59e-08	-3.13654	-7.11495	9.497	-3.13654	RSPO3	R-spondin 3
204979_s_at	1.29e-06	1.59e-08	-2.764	-7.11471	9.49629	-2.764	SH3BGR	SH3 domain binding glutamate rich protein
1558624_at	1.29e-06	1.59e-08	1.34842	7.11354	9.49272	1.34842
218656_s_at	1.3e-06	1.6e-08	-2.13227	-7.11208	9.48826	-2.13227	LHFP	lipoma HMGIC fusion partner
220295_x_at	1.3e-06	1.61e-08	1.74784	7.11118	9.4855	1.74784	DEPDC1	DEP domain containing 1
201312_s_at	1.3e-06	1.62e-08	-1.59538	-7.10937	9.47998	-1.59538	SH3BGRL	SH3 domain binding glutamate rich protein like
223642_at	1.31e-06	1.63e-08	4.41935	7.10608	9.46992	4.41935	ZIC2	Zic family member 2
231262_at	1.31e-06	1.63e-08	-2.9602	-7.10603	9.46977	-2.9602
206826_at	1.31e-06	1.63e-08	-2.34745	-7.10567	9.46866	-2.34745	PMP2	peripheral myelin protein 2
215306_at	1.32e-06	1.64e-08	-2.97849	-7.10488	9.46626	-2.97849
235518_at	1.32e-06	1.64e-08	-2.15738	-7.10431	9.46451	-2.15738	SLC8A1	solute carrier family 8 member A1
239672_at	1.33e-06	1.66e-08	-2.79162	-7.10061	9.45321	-2.79162
203420_at	1.33e-06	1.66e-08	-1.12748	-7.09972	9.45049	-1.12748	FAM8A1	family with sequence similarity 8 member A1
218875_s_at	1.33e-06	1.67e-08	1.52333	7.09964	9.45023	1.52333	FBXO5	F-box protein 5
202580_x_at	1.33e-06	1.67e-08	2.36084	7.09959	9.45009	2.36084	FOXM1	forkhead box M1
229092_at	1.33e-06	1.67e-08	-2.01128	-7.09949	9.44979	-2.01128	NR2F2	nuclear receptor subfamily 2 group F member 2
211767_at	1.33e-06	1.68e-08	1.91289	7.09768	9.44426	1.91289	GINS4	GINS complex subunit 4
212219_at	1.34e-06	1.68e-08	1.07218	7.0959	9.4388	1.07218	PSME4	proteasome activator subunit 4
218974_at	1.34e-06	1.69e-08	-2.57997	-7.09405	9.43315	-2.57997	SOBP	sine oculis binding protein homolog
215537_x_at	1.35e-06	1.71e-08	-1.14119	-7.09197	9.42682	-1.14119	DDAH2	dimethylarginine dimethylaminohydrolase 2
229497_at	1.36e-06	1.72e-08	-1.77016	-7.08971	9.4199	-1.77016	ANKDD1A	ankyrin repeat and death domain containing 1A
224950_at	1.39e-06	1.76e-08	1.70532	7.08249	9.39782	1.70532	PTGFRN	prostaglandin F2 receptor inhibitor
240787_at	1.39e-06	1.77e-08	2.30325	7.08093	9.39306	2.30325
213158_at	1.4e-06	1.78e-08	-1.83686	-7.07799	9.38406	-1.83686	ZBTB20	zinc finger and BTB domain containing 20
209505_at	1.4e-06	1.78e-08	-2.10482	-7.07764	9.38301	-2.10482	NR2F1	nuclear receptor subfamily 2 group F member 1
226197_at	1.4e-06	1.79e-08	-1.49009	-7.07671	9.38015	-1.49009	AR	androgen receptor
203270_at	1.42e-06	1.81e-08	1.06407	7.07238	9.36691	1.06407	DTYMK	deoxythymidylate kinase
1557553_at	1.43e-06	1.83e-08	-1.82902	-7.06959	9.3584	-1.82902	PPP1R12B	protein phosphatase 1 regulatory subunit 12B
205236_x_at	1.43e-06	1.84e-08	-1.56603	-7.06843	9.35485	-1.56603	SOD3	superoxide dismutase 3, extracellular
227233_at	1.43e-06	1.84e-08	-3.37126	-7.06804	9.35366	-3.37126	TSPAN2	tetraspanin 2
219902_at	1.45e-06	1.86e-08	-3.36918	-7.06457	9.34303	-3.36918	BHMT2	betaine--homocysteine S-methyltransferase 2
206941_x_at	1.45e-06	1.86e-08	-3.99626	-7.06441	9.34255	-3.99626	SEMA3E	semaphorin 3E
205412_at	1.45e-06	1.86e-08	-1.23359	-7.06414	9.34171	-1.23359	ACAT1	acetyl-CoA acetyltransferase 1
212508_at	1.45e-06	1.87e-08	-1.17899	-7.06294	9.33806	-1.17899	MOAP1	modulator of apoptosis 1
204170_s_at	1.45e-06	1.87e-08	2.22998	7.0618	9.33456	2.22998	CKS2	CDC28 protein kinase regulatory subunit 2
1554007_at	1.46e-06	1.89e-08	-2.88275	-7.05961	9.32788	-2.88275
218959_at	1.46e-06	1.89e-08	3.35432	7.05903	9.32609	3.35432	HOXC10	homeobox C10
228411_at	1.46e-06	1.89e-08	-2.4277	-7.05845	9.32432	-2.4277	PARD3B	par-3 family cell polarity regulator beta
203213_at	1.46e-06	1.9e-08	2.42514	7.05805	9.32312	2.42514	CDK1	cyclin dependent kinase 1
224753_at	1.46e-06	1.9e-08	1.51388	7.05719	9.32047	1.51388	CDCA5	cell division cycle associated 5
224675_at	1.46e-06	1.9e-08	0.796156	7.05712	9.32025	0.796156	MESDC2	mesoderm development candidate 2
209487_at	1.49e-06	1.94e-08	-1.94312	-7.05058	9.30025	-1.94312	RBPMS	RNA binding protein with multiple splicing
213226_at	1.49e-06	1.94e-08	1.32703	7.05016	9.29897	1.32703	CCNA2	cyclin A2
203362_s_at	1.49e-06	1.95e-08	1.60175	7.04931	9.29636	1.60175	MAD2L1	MAD2 mitotic arrest deficient-like 1 (yeast)
224837_at	1.49e-06	1.95e-08	-1.31991	-7.04899	9.2954	-1.31991	FOXP1	forkhead box P1
214706_at	1.5e-06	1.96e-08	1.25717	7.04754	9.29097	1.25717	ZNF200	zinc finger protein 200
228399_at	1.5e-06	1.97e-08	-3.4616	-7.04666	9.28826	-3.4616	OSR1	odd-skipped related transciption factor 1
213007_at	1.51e-06	1.99e-08	1.78201	7.0429	9.27676	1.78201	FANCI	Fanconi anemia complementation group I
215418_at	1.53e-06	2.01e-08	-1.34163	-7.03938	9.266	-1.34163	PARVA	parvin alpha
205433_at	1.54e-06	2.03e-08	-4.38845	-7.03714	9.25914	-4.38845	BCHE	butyrylcholinesterase
216449_x_at	1.54e-06	2.03e-08	1.3027	7.03646	9.25704	1.3027	HSP90B1	heat shock protein 90 beta family member 1
227138_at	1.55e-06	2.05e-08	-1.60415	-7.03395	9.24937	-1.60415	CRTAP	cartilage associated protein
241431_at	1.55e-06	2.05e-08	1.29662	7.03292	9.24623	1.29662
237369_at	1.55e-06	2.06e-08	1.18717	7.03228	9.24425	1.18717
201415_at	1.55e-06	2.06e-08	1.08969	7.0321	9.24372	1.08969	GSS	glutathione synthetase
222693_at	1.55e-06	2.06e-08	1.74622	7.03137	9.2415	1.74622	LOC101928615///FNDC3B	uncharacterized LOC101928615///fibronectin type III domain containing 3B
209094_at	1.56e-06	2.08e-08	-1.90742	-7.02917	9.23475	-1.90742	DDAH1	dimethylarginine dimethylaminohydrolase 1
211048_s_at	1.57e-06	2.09e-08	1.24081	7.02743	9.22942	1.24081	PDIA4	protein disulfide isomerase family A member 4
207836_s_at	1.59e-06	2.12e-08	-1.7665	-7.02306	9.21606	-1.7665	RBPMS	RNA binding protein with multiple splicing
1552733_at	1.59e-06	2.12e-08	-1.57171	-7.0227	9.21495	-1.57171	KLHDC1	kelch domain containing 1
204045_at	1.59e-06	2.13e-08	-1.58809	-7.0217	9.2119	-1.58809	TCEAL1	transcription elongation factor A like 1
227646_at	1.59e-06	2.13e-08	-2.47557	-7.02145	9.21111	-2.47557	EBF1	early B-cell factor 1
222455_s_at	1.59e-06	2.13e-08	-1.64497	-7.02057	9.20843	-1.64497	PARVA	parvin alpha
206332_s_at	1.59e-06	2.13e-08	1.25534	7.0205	9.20823	1.25534	IFI16	interferon gamma inducible protein 16
205577_at	1.59e-06	2.15e-08	-3.77492	-7.01863	9.20248	-3.77492	PYGM	phosphorylase, glycogen, muscle
205907_s_at	1.59e-06	2.15e-08	-3.58507	-7.0185	9.20209	-3.58507	OMD	osteomodulin
209147_s_at	1.6e-06	2.15e-08	-1.29877	-7.01764	9.19945	-1.29877	PLPP1	phospholipid phosphatase 1
219371_s_at	1.6e-06	2.17e-08	-1.99419	-7.01561	9.19324	-1.99419	KLF2	Kruppel like factor 2
201503_at	1.62e-06	2.19e-08	0.819226	7.01204	9.18231	0.819226	G3BP1	G3BP stress granule assembly factor 1
213364_s_at	1.62e-06	2.2e-08	-1.36378	-7.01079	9.17847	-1.36378	SNX1	sorting nexin 1
232065_x_at	1.63e-06	2.22e-08	1.30242	7.00863	9.17188	1.30242	CENPL	centromere protein L
223877_at	1.63e-06	2.22e-08	-3.53652	-7.00844	9.17129	-3.53652	C1QTNF7	C1q and tumor necrosis factor related protein 7
229899_s_at	1.63e-06	2.22e-08	1.0275	7.00814	9.17038	1.0275	ZFAS1	ZNFX1 antisense RNA 1
217525_at	1.63e-06	2.22e-08	-2.28424	-7.00812	9.17032	-2.28424	OLFML1	olfactomedin like 1
238062_at	1.63e-06	2.22e-08	-2.83562	-7.00788	9.16958	-2.83562	GPIHBP1	glycosylphosphatidylinositol anchored high density lipoprotein binding protein 1
227561_at	1.64e-06	2.24e-08	-1.9215	-7.00498	9.1607	-1.9215	DDR2	discoidin domain receptor tyrosine kinase 2
229544_at	1.64e-06	2.25e-08	-1.27314	-7.00365	9.15663	-1.27314
228335_at	1.66e-06	2.27e-08	-2.15917	-7.00088	9.14814	-2.15917	CLDN11	claudin 11
205259_at	1.66e-06	2.27e-08	-3.30941	-7.00057	9.1472	-3.30941	NR3C2	nuclear receptor subfamily 3 group C member 2
218257_s_at	1.66e-06	2.27e-08	1.1648	7.00039	9.14663	1.1648	UGGT1	UDP-glucose glycoprotein glucosyltransferase 1
203666_at	1.66e-06	2.28e-08	-2.41181	-6.99939	9.14358	-2.41181	CXCL12	C-X-C motif chemokine ligand 12
201897_s_at	1.66e-06	2.29e-08	1.29864	6.99753	9.13787	1.29864	CKS1B	CDC28 protein kinase regulatory subunit 1B
229828_at	1.66e-06	2.3e-08	-0.960204	-6.99731	9.1372	-0.960204	CDC73	cell division cycle 73
205588_s_at	1.68e-06	2.32e-08	1.09572	6.99439	9.12828	1.09572	FGFR1OP	FGFR1 oncogene partner
217906_at	1.68e-06	2.32e-08	-0.76226	-6.99429	9.12795	-0.76226	KLHDC2	kelch domain containing 2
226297_at	1.68e-06	2.33e-08	-0.833597	-6.99237	9.12209	-0.833597	HIPK3	homeodomain interacting protein kinase 3
239301_at	1.69e-06	2.34e-08	-1.70999	-6.99077	9.11718	-1.70999
238178_at	1.69e-06	2.35e-08	-1.75771	-6.9897	9.11391	-1.75771
218437_s_at	1.69e-06	2.36e-08	-0.938708	-6.989	9.11176	-0.938708	LZTFL1	leucine zipper transcription factor like 1
224596_at	1.7e-06	2.37e-08	1.04386	6.98778	9.10802	1.04386	SLC44A1	solute carrier family 44 member 1
228702_at	1.71e-06	2.38e-08	-1.3161	-6.98562	9.1014	-1.3161	LINC-PINT	long intergenic non-protein coding RNA, p53 induced transcript
235683_at	1.71e-06	2.39e-08	2.59185	6.98462	9.09833	2.59185	SESN3	sestrin 3
234084_x_at	1.71e-06	2.39e-08	1.32922	6.98455	9.09813	1.32922
225412_at	1.71e-06	2.39e-08	1.10701	6.98446	9.09785	1.10701	TMEM87B	transmembrane protein 87B
201658_at	1.71e-06	2.4e-08	-0.937376	-6.98369	9.09549	-0.937376	ARL1	ADP ribosylation factor like GTPase 1
207390_s_at	1.73e-06	2.43e-08	-2.98259	-6.97932	9.08211	-2.98259	SMTN	smoothelin
243584_at	1.73e-06	2.43e-08	-2.34369	-6.97921	9.08176	-2.34369
209709_s_at	1.74e-06	2.45e-08	2.11329	6.97687	9.0746	2.11329	HMMR	hyaluronan mediated motility receptor
225571_at	1.74e-06	2.46e-08	-2.99693	-6.97571	9.07106	-2.99693	LIFR	leukemia inhibitory factor receptor alpha
225957_at	1.75e-06	2.47e-08	-1.27705	-6.97368	9.06481	-1.27705	CREBRF	CREB3 regulatory factor
225728_at	1.77e-06	2.5e-08	-2.99217	-6.97039	9.05474	-2.99217	SORBS2	sorbin and SH3 domain containing 2
228724_at	1.77e-06	2.5e-08	-2.61919	-6.96994	9.05337	-2.61919	TTLL7	tubulin tyrosine ligase like 7
213237_at	1.77e-06	2.51e-08	1.03941	6.96839	9.0486	1.03941	KNOP1	lysine rich nucleolar protein 1
209655_s_at	1.77e-06	2.52e-08	-3.08488	-6.9682	9.04803	-3.08488	TMEM47	transmembrane protein 47
238005_s_at	1.79e-06	2.54e-08	-0.877999	-6.96549	9.03973	-0.877999	SIN3A	SIN3 transcription regulator family member A
225765_at	1.8e-06	2.57e-08	0.805891	6.96181	9.02844	0.805891	TNPO1	transportin 1
225939_at	1.8e-06	2.57e-08	-1.98669	-6.96176	9.02829	-1.98669	EIF4E3	eukaryotic translation initiation factor 4E family member 3
235509_at	1.8e-06	2.57e-08	0.828752	6.96156	9.02767	0.828752	LOC100506538///NDUFAF6	uncharacterized LOC100506538///NADH:ubiquinone oxidoreductase complex assembly factor 6
218151_x_at	1.8e-06	2.57e-08	1.09272	6.96105	9.0261	1.09272	SLC52A2	solute carrier family 52 member 2
209541_at	1.81e-06	2.59e-08	-3.20499	-6.95909	9.02012	-3.20499	IGF1	insulin like growth factor 1
205194_at	1.82e-06	2.6e-08	1.17064	6.95811	9.01709	1.17064	PSPH	phosphoserine phosphatase
1560049_at	1.86e-06	2.66e-08	-2.15578	-6.95074	8.9945	-2.15578
232267_at	1.87e-06	2.68e-08	-3.69945	-6.94802	8.98616	-3.69945	ADGRD1	adhesion G protein-coupled receptor D1
202854_at	1.9e-06	2.73e-08	1.16009	6.9426	8.96955	1.16009	HPRT1	hypoxanthine phosphoribosyltransferase 1
205383_s_at	1.9e-06	2.74e-08	-1.59148	-6.94151	8.96623	-1.59148	ZBTB20	zinc finger and BTB domain containing 20
212914_at	1.91e-06	2.75e-08	-1.61422	-6.93998	8.96151	-1.61422	CBX7	chromobox 7
1555360_a_at	1.92e-06	2.77e-08	0.888889	6.93792	8.95522	0.888889	DNAJC11	DnaJ heat shock protein family (Hsp40) member C11
1555501_s_at	1.92e-06	2.77e-08	1.32524	6.93734	8.95342	1.32524	RSRC1	arginine and serine rich coiled-coil 1
212925_at	1.92e-06	2.77e-08	2.58272	6.93701	8.9524	2.58272	MISP	mitotic spindle positioning
204709_s_at	1.92e-06	2.78e-08	1.76265	6.93644	8.95066	1.76265	KIF23	kinesin family member 23
209903_s_at	1.94e-06	2.8e-08	0.847664	6.93352	8.9417	0.847664	ATR	ATR serine/threonine kinase
208691_at	1.94e-06	2.82e-08	1.6464	6.93188	8.93668	1.6464	TFRC	transferrin receptor
211040_x_at	1.94e-06	2.82e-08	1.04972	6.93145	8.93535	1.04972	GTSE1	G2 and S-phase expressed 1
213438_at	1.95e-06	2.83e-08	-2.9603	-6.9306	8.93274	-2.9603	NFASC	neurofascin
220518_at	1.96e-06	2.85e-08	-3.94963	-6.92862	8.92669	-3.94963	ABI3BP	ABI family member 3 binding protein
213029_at	1.99e-06	2.9e-08	-1.40079	-6.92273	8.90863	-1.40079	NFIB	nuclear factor I B
204028_s_at	2.03e-06	2.96e-08	-0.905055	-6.91665	8.88997	-0.905055	RABGAP1	RAB GTPase activating protein 1
226242_at	2.03e-06	2.97e-08	0.923832	6.91495	8.88474	0.923832	C1orf131	chromosome 1 open reading frame 131
233302_at	2.04e-06	2.98e-08	1.57506	6.91424	8.88258	1.57506
213675_at	2.05e-06	3e-08	-1.57527	-6.91237	8.87685	-1.57527	PARVA	parvin alpha
209546_s_at	2.05e-06	3.01e-08	2.41612	6.91132	8.87362	2.41612	APOL1	apolipoprotein L1
221928_at	2.05e-06	3.01e-08	-2.59704	-6.91074	8.87183	-2.59704	ACACB	acetyl-CoA carboxylase beta
236396_at	2.05e-06	3.02e-08	-3.45798	-6.90966	8.86852	-3.45798	LOC101927263	uncharacterized LOC101927263
218162_at	2.05e-06	3.03e-08	-2.37876	-6.90949	8.86799	-2.37876	OLFML3	olfactomedin like 3
209090_s_at	2.06e-06	3.04e-08	-1.04671	-6.9078	8.86282	-1.04671	SH3GLB1	SH3 domain containing GRB2 like endophilin B1
212405_s_at	2.07e-06	3.06e-08	0.733872	6.90611	8.85762	0.733872	METTL13	methyltransferase like 13
227081_at	2.09e-06	3.1e-08	-3.62999	-6.90224	8.84574	-3.62999	DNALI1	dynein axonemal light intermediate chain 1
1558101_at	2.09e-06	3.1e-08	-2.22356	-6.90183	8.84449	-2.22356	NFIA	nuclear factor I A
228323_at	2.11e-06	3.12e-08	1.86478	6.89942	8.83709	1.86478	KNL1	kinetochore scaffold 1
206009_at	2.11e-06	3.13e-08	-1.1123	-6.89895	8.83565	-1.1123	ITGA9	integrin subunit alpha 9
1556325_at	2.11e-06	3.14e-08	-3.81298	-6.89815	8.83321	-3.81298	FILIP1	filamin A interacting protein 1
218353_at	2.12e-06	3.16e-08	-2.04152	-6.89604	8.82672	-2.04152	RGS5	regulator of G-protein signaling 5
202088_at	2.12e-06	3.16e-08	1.20007	6.8956	8.82537	1.20007	SLC39A6	solute carrier family 39 member 6
205803_s_at	2.12e-06	3.17e-08	-2.63881	-6.89505	8.82369	-2.63881	TRPC1	transient receptor potential cation channel subfamily C member 1
209270_at	2.13e-06	3.18e-08	2.71344	6.89409	8.82074	2.71344	LAMB3	laminin subunit beta 3
201150_s_at	2.13e-06	3.18e-08	-3.26698	-6.89339	8.81859	-3.26698	TIMP3	TIMP metallopeptidase inhibitor 3
229319_at	2.13e-06	3.19e-08	-1.40816	-6.89309	8.81767	-1.40816
220751_s_at	2.13e-06	3.19e-08	-2.48247	-6.89278	8.81672	-2.48247	FAXDC2	fatty acid hydroxylase domain containing 2
219427_at	2.13e-06	3.2e-08	-2.10568	-6.89193	8.8141	-2.10568	FAT4	FAT atypical cadherin 4
1552519_at	2.13e-06	3.2e-08	2.61677	6.89179	8.81367	2.61677	ACVR1C	activin A receptor type 1C
206637_at	2.13e-06	3.2e-08	-2.14508	-6.89141	8.81252	-2.14508	P2RY14	purinergic receptor P2Y14
205644_s_at	2.13e-06	3.21e-08	0.789287	6.89024	8.80891	0.789287	SNRPG	small nuclear ribonucleoprotein polypeptide G
203787_at	2.13e-06	3.22e-08	-1.45718	-6.88996	8.80805	-1.45718	SSBP2	single stranded DNA binding protein 2
216222_s_at	2.14e-06	3.23e-08	2.06501	6.88871	8.80423	2.06501	MYO10	myosin X
204267_x_at	2.15e-06	3.25e-08	1.17757	6.8872	8.79958	1.17757	PKMYT1	protein kinase, membrane associated tyrosine/threonine 1
229111_at	2.18e-06	3.3e-08	-1.1199	-6.88227	8.78447	-1.1199
205141_at	2.19e-06	3.31e-08	-1.25616	-6.881	8.78055	-1.25616	ANG	angiogenin
236837_x_at	2.2e-06	3.33e-08	-1.02633	-6.8787	8.77351	-1.02633	MIPEPP3	mitochondrial intermediate peptidase pseudogene 3
227439_at	2.21e-06	3.35e-08	-3.13068	-6.87694	8.76808	-3.13068	ANKS1B	ankyrin repeat and sterile alpha motif domain containing 1B
225291_at	2.21e-06	3.35e-08	1.22493	6.87662	8.76711	1.22493	PNPT1	polyribonucleotide nucleotidyltransferase 1
227167_s_at	2.21e-06	3.36e-08	-1.574	-6.87578	8.76453	-1.574	RASSF3	Ras association domain family member 3
225958_at	2.21e-06	3.37e-08	-1.14623	-6.87553	8.76375	-1.14623	PHC1	polyhomeotic homolog 1
242881_x_at	2.21e-06	3.37e-08	4.04329	6.87542	8.76343	4.04329	DUXAP10	double homeobox A pseudogene 10
209825_s_at	2.21e-06	3.38e-08	1.26818	6.87414	8.75948	1.26818	MIR3658///UCK2	microRNA 3658///uridine-cytidine kinase 2
203968_s_at	2.23e-06	3.41e-08	1.8249	6.87141	8.75113	1.8249	CDC6	cell division cycle 6
222162_s_at	2.23e-06	3.42e-08	-2.58075	-6.87064	8.74874	-2.58075	ADAMTS1	ADAM metallopeptidase with thrombospondin type 1 motif 1
1558143_a_at	2.24e-06	3.43e-08	1.08774	6.86994	8.74659	1.08774	BCL2L11	BCL2 like 11
242332_at	2.27e-06	3.48e-08	-1.52268	-6.86526	8.73223	-1.52268	FENDRR	FOXF1 adjacent non-coding developmental regulatory RNA
211194_s_at	2.29e-06	3.52e-08	2.18864	6.86176	8.72148	2.18864	TP63	tumor protein p63
208671_at	2.3e-06	3.54e-08	-0.776797	-6.85948	8.71449	-0.776797	SERINC1	serine incorporator 1
36553_at	2.3e-06	3.55e-08	-1.12576	-6.8587	8.71209	-1.12576	ASMTL	acetylserotonin O-methyltransferase-like
209894_at	2.34e-06	3.6e-08	-1.8645	-6.85382	8.69709	-1.8645	LEPROT///LEPR	leptin receptor overlapping transcript///leptin receptor
213247_at	2.34e-06	3.62e-08	-2.551	-6.85235	8.69258	-2.551	SVEP1	sushi, von Willebrand factor type A, EGF and pentraxin domain containing 1
208084_at	2.34e-06	3.62e-08	2.78944	6.8522	8.69211	2.78944	LOC100505984///ITGB6	uncharacterized LOC100505984///integrin subunit beta 6
227108_at	2.34e-06	3.63e-08	-1.45783	-6.85191	8.69122	-1.45783	STARD9	StAR related lipid transfer domain containing 9
207165_at	2.36e-06	3.66e-08	2.24883	6.84919	8.68288	2.24883	HMMR	hyaluronan mediated motility receptor
240798_at	2.37e-06	3.67e-08	1.04596	6.84779	8.67857	1.04596
225575_at	2.44e-06	3.79e-08	-3.32644	-6.83772	8.64762	-3.32644	LIFR	leukemia inhibitory factor receptor alpha
1555758_a_at	2.45e-06	3.81e-08	2.16738	6.83595	8.6422	2.16738	CDKN3	cyclin dependent kinase inhibitor 3
231361_at	2.49e-06	3.87e-08	-2.81269	-6.83092	8.62672	-2.81269	NLGN1	neuroligin 1
202158_s_at	2.49e-06	3.88e-08	-1.77154	-6.83019	8.6245	-1.77154	CELF2	CUGBP, Elav-like family member 2
233496_s_at	2.5e-06	3.9e-08	-2.03524	-6.82908	8.62107	-2.03524	CFL2	cofilin 2
202276_at	2.51e-06	3.92e-08	1.13407	6.8275	8.61622	1.13407	SHFM1	split hand/foot malformation (ectrodactyly) type 1
212188_at	2.51e-06	3.93e-08	-2.03969	-6.82644	8.61297	-2.03969	KCTD12	potassium channel tetramerization domain containing 12
222958_s_at	2.52e-06	3.95e-08	2.56189	6.82455	8.60715	2.56189	DEPDC1	DEP domain containing 1
242051_at	2.52e-06	3.96e-08	-1.72194	-6.8241	8.60576	-1.72194
210821_x_at	2.52e-06	3.96e-08	1.61425	6.82368	8.60448	1.61425	CENPA	centromere protein A
1559052_s_at	2.52e-06	3.97e-08	1.62783	6.82354	8.60404	1.62783	PAK2	p21 (RAC1) activated kinase 2
216548_x_at	2.53e-06	3.99e-08	1.67498	6.82181	8.59873	1.67498	HMGB3P1	high mobility group box 3 pseudogene 1
218024_at	2.53e-06	3.99e-08	-1.13908	-6.82177	8.59862	-1.13908	MPC1	mitochondrial pyruvate carrier 1
208114_s_at	2.53e-06	3.99e-08	0.674781	6.82163	8.59817	0.674781	ISG20L2	interferon stimulated exonuclease gene 20 like 2
203022_at	2.55e-06	4.03e-08	1.47573	6.81854	8.58869	1.47573	RNASEH2A	ribonuclease H2 subunit A
233445_at	2.56e-06	4.04e-08	1.53406	6.81784	8.58652	1.53406
222437_s_at	2.58e-06	4.09e-08	-0.966413	-6.81387	8.57431	-0.966413	RNF103-CHMP3///CHMP3	RNF103-CHMP3 readthrough///charged multivesicular body protein 3
208656_s_at	2.6e-06	4.12e-08	-0.869059	-6.81156	8.56722	-0.869059	CCNI	cyclin I
213811_x_at	2.61e-06	4.13e-08	1.04897	6.81035	8.5635	1.04897	TCF3	transcription factor 3
1564424_at	2.62e-06	4.16e-08	-1.00475	-6.80869	8.55839	-1.00475
214095_at	2.62e-06	4.16e-08	1.0961	6.8084	8.55751	1.0961	SHMT2	serine hydroxymethyltransferase 2
210875_s_at	2.62e-06	4.16e-08	-2.20943	-6.80816	8.55679	-2.20943	ZEB1	zinc finger E-box binding homeobox 1
236473_at	2.62e-06	4.17e-08	-3.06638	-6.80758	8.55499	-3.06638	CC2D2A	coiled-coil and C2 domain containing 2A
242931_at	2.62e-06	4.18e-08	-2.19281	-6.80699	8.55316	-2.19281
208363_s_at	2.62e-06	4.18e-08	2.32672	6.80677	8.55251	2.32672	INPP4A	inositol polyphosphate-4-phosphatase type I A
223557_s_at	2.64e-06	4.22e-08	-3.71162	-6.80346	8.54232	-3.71162	TMEFF2	transmembrane protein with EGF like and two follistatin like domains 2
232375_at	2.65e-06	4.24e-08	1.74479	6.80222	8.53852	1.74479
224320_s_at	2.66e-06	4.26e-08	1.26311	6.8008	8.53413	1.26311	MCM8	minichromosome maintenance 8 homologous recombination repair factor
219544_at	2.66e-06	4.27e-08	1.58943	6.79985	8.53123	1.58943	BORA	bora, aurora kinase A activator
201719_s_at	2.68e-06	4.31e-08	-1.69534	-6.79712	8.52284	-1.69534	EPB41L2	erythrocyte membrane protein band 4.1 like 2
214909_s_at	2.7e-06	4.34e-08	-1.08346	-6.79468	8.51533	-1.08346	DDAH2	dimethylarginine dimethylaminohydrolase 2
242715_at	2.72e-06	4.39e-08	-4.19407	-6.7916	8.50587	-4.19407	ZNF536	zinc finger protein 536
212936_at	2.72e-06	4.39e-08	-1.00175	-6.79156	8.50573	-1.00175	FAM172A	family with sequence similarity 172 member A
205923_at	2.73e-06	4.4e-08	-3.22443	-6.79067	8.503	-3.22443	RELN	reelin
212058_at	2.73e-06	4.41e-08	1.0762	6.78959	8.49967	1.0762	U2SURP	U2 snRNP associated SURP domain containing
201408_at	2.73e-06	4.42e-08	-1.0686	-6.7893	8.49878	-1.0686	PPP1CB	protein phosphatase 1 catalytic subunit beta
230350_at	2.74e-06	4.44e-08	-1.07317	-6.78751	8.49329	-1.07317	TIAL1	TIA1 cytotoxic granule-associated RNA binding protein-like 1
204318_s_at	2.74e-06	4.45e-08	1.70972	6.78734	8.49276	1.70972	GTSE1	G2 and S-phase expressed 1
204641_at	2.75e-06	4.46e-08	2.25316	6.78624	8.48937	2.25316	NEK2	NIMA related kinase 2
218350_s_at	2.75e-06	4.47e-08	1.37319	6.78586	8.48821	1.37319	GMNN	geminin, DNA replication inhibitor
204331_s_at	2.75e-06	4.47e-08	0.956163	6.78561	8.48744	0.956163	MRPS12	mitochondrial ribosomal protein S12
1556364_at	2.76e-06	4.5e-08	-3.08047	-6.78357	8.48115	-3.08047	ADAMTS9-AS2	ADAMTS9 antisense RNA 2
232027_at	2.78e-06	4.53e-08	-3.4864	-6.7812	8.47386	-3.4864	SYNE1	spectrin repeat containing nuclear envelope protein 1
211747_s_at	2.81e-06	4.58e-08	0.770274	6.77791	8.46374	0.770274	LSM5	LSM5 homolog, U6 small nuclear RNA and mRNA degradation associated
208025_s_at	2.85e-06	4.65e-08	3.64092	6.77305	8.4488	3.64092	HMGA2	high mobility group AT-hook 2
235489_at	2.85e-06	4.65e-08	-2.18506	-6.77271	8.44777	-2.18506	RHOJ	ras homolog family member J
212151_at	2.86e-06	4.68e-08	-1.77311	-6.77124	8.44323	-1.77311	PBX1	PBX homeobox 1
228088_at	2.88e-06	4.71e-08	-1.47662	-6.76874	8.43553	-1.47662	SESTD1	SEC14 and spectrin domain containing 1
228370_at	2.88e-06	4.73e-08	-2.19819	-6.76744	8.43154	-2.19819	LOC101930404///SNORD116-28///SNORD115-26///SNORD115-13///SNORD115-7///SNORD116-22///SNORD116-4///PWARSN///SNORD107///IPW	uncharacterized LOC101930404///small nucleolar RNA, C/D box 116-28///small nucleolar RNA, C/D box 115-26///small nucleolar RNA, C/D box 115-13///small nucleolar RNA, C/D box 115-7///small nucleolar RNA, C/D box 116-22///small nucleolar RNA, C/D box 116-4///Prader Willi/Angelman region RNA, SNRPN neighbor///small nucleolar RNA, C/D box 107///imprinted in Prader-Willi syndrome (non-protein coding)
238919_at	2.89e-06	4.75e-08	-5.14129	-6.76606	8.42729	-5.14129	PCDH9	protocadherin 9
205794_s_at	2.9e-06	4.76e-08	-2.09898	-6.76559	8.42585	-2.09898	NOVA1	NOVA alternative splicing regulator 1
205436_s_at	2.92e-06	4.8e-08	1.12525	6.76288	8.4175	1.12525	H2AFX	H2A histone family member X
219304_s_at	2.92e-06	4.81e-08	-1.4718	-6.76254	8.41648	-1.4718	PDGFD	platelet derived growth factor D
219531_at	2.92e-06	4.81e-08	1.17618	6.76225	8.41556	1.17618	CEP72	centrosomal protein 72
201088_at	2.93e-06	4.84e-08	1.14942	6.76067	8.41072	1.14942	KPNA2	karyopherin subunit alpha 2
201853_s_at	2.95e-06	4.87e-08	1.50132	6.75835	8.40358	1.50132	CDC25B	cell division cycle 25B
230418_s_at	2.96e-06	4.9e-08	-2.89804	-6.75634	8.39739	-2.89804	GALNT16	polypeptide N-acetylgalactosaminyltransferase 16
230389_at	2.96e-06	4.9e-08	-1.4417	-6.75627	8.39716	-1.4417	FNBP1	formin binding protein 1
230644_at	2.96e-06	4.91e-08	-2.11786	-6.75572	8.39549	-2.11786	LRFN5	leucine rich repeat and fibronectin type III domain containing 5
227809_at	2.97e-06	4.93e-08	-1.18771	-6.75474	8.39247	-1.18771	ZC3H6	zinc finger CCCH-type containing 6
238447_at	2.97e-06	4.94e-08	-2.10962	-6.75412	8.39056	-2.10962	RBMS3	RNA binding motif single stranded interacting protein 3
238441_at	2.98e-06	4.95e-08	-3.90891	-6.75311	8.38745	-3.90891	PRKAA2	protein kinase AMP-activated catalytic subunit alpha 2
238076_at	2.98e-06	4.96e-08	-1.3451	-6.75238	8.38521	-1.3451	GATAD2B	GATA zinc finger domain containing 2B
223764_x_at	3.01e-06	5.01e-08	-1.67556	-6.74922	8.37547	-1.67556	NIPSNAP3B	nipsnap homolog 3B
208740_at	3.01e-06	5.03e-08	-1.34633	-6.74836	8.37283	-1.34633	SAP18	Sin3A associated protein 18
231031_at	3.03e-06	5.07e-08	-2.21439	-6.74586	8.36514	-2.21439	FGF7P3	fibroblast growth factor 7 pseudogene 3
228107_at	3.04e-06	5.09e-08	-1.97219	-6.74434	8.36045	-1.97219	C8orf88	chromosome 8 open reading frame 88
204570_at	3.06e-06	5.12e-08	-2.73774	-6.74255	8.35496	-2.73774	COX7A1	cytochrome c oxidase subunit 7A1
1553604_at	3.08e-06	5.17e-08	4.14567	6.73949	8.34554	4.14567	ABCA13	ATP binding cassette subfamily A member 13
222959_at	3.08e-06	5.17e-08	2.54778	6.73923	8.34471	2.54778	CNGB3	cyclic nucleotide gated channel beta 3
201479_at	3.08e-06	5.18e-08	1.06781	6.73879	8.34336	1.06781	MIR664B///SNORA56///DKC1	microRNA 664b///small nucleolar RNA, H/ACA box 56///dyskerin pseudouridine synthase 1
229865_at	3.08e-06	5.19e-08	2.19473	6.73846	8.34234	2.19473	LOC101928615///FNDC3B	uncharacterized LOC101928615///fibronectin type III domain containing 3B
1554283_at	3.1e-06	5.22e-08	1.7542	6.73635	8.33586	1.7542	NOCT	nocturnin
235785_at	3.12e-06	5.26e-08	1.69155	6.73379	8.32798	1.69155
228850_s_at	3.12e-06	5.26e-08	-3.72634	-6.73375	8.32785	-3.72634	SLIT2	slit guidance ligand 2
208796_s_at	3.12e-06	5.27e-08	-1.08479	-6.73346	8.32697	-1.08479	CCNG1	cyclin G1
218728_s_at	3.12e-06	5.27e-08	0.821114	6.73338	8.32671	0.821114	CNIH4	cornichon family AMPA receptor auxiliary protein 4
217437_s_at	3.12e-06	5.28e-08	-1.51183	-6.73265	8.32446	-1.51183	TACC1	transforming acidic coiled-coil containing protein 1
230212_at	3.12e-06	5.3e-08	-1.15032	-6.73185	8.322	-1.15032	SPRY1	sprouty RTK signaling antagonist 1
203096_s_at	3.12e-06	5.3e-08	-0.735019	-6.73184	8.32197	-0.735019	RAPGEF2	Rap guanine nucleotide exchange factor 2
215772_x_at	3.13e-06	5.32e-08	-1.07532	-6.73029	8.31721	-1.07532	SUCLG2	succinate-CoA ligase GDP-forming beta subunit
203871_at	3.14e-06	5.35e-08	0.822949	6.72864	8.31212	0.822949	SENP3	SUMO1/sentrin/SMT3 specific peptidase 3
226021_at	3.14e-06	5.35e-08	1.54407	6.72859	8.31198	1.54407	RDH10	retinol dehydrogenase 10 (all-trans)
243864_at	3.16e-06	5.39e-08	-4.06394	-6.72636	8.30511	-4.06394	CCDC80	coiled-coil domain containing 80
1552378_s_at	3.16e-06	5.4e-08	1.66014	6.72591	8.30373	1.66014	RDH10	retinol dehydrogenase 10 (all-trans)
221012_s_at	3.16e-06	5.4e-08	-0.875861	-6.72569	8.30306	-0.875861	TRIM8	tripartite motif containing 8
228468_at	3.17e-06	5.42e-08	0.910838	6.72465	8.29984	0.910838	MASTL	microtubule associated serine/threonine kinase like
207381_at	3.17e-06	5.43e-08	4.11491	6.72417	8.29838	4.11491	ALOX12B	arachidonate 12-lipoxygenase, 12R type
209447_at	3.18e-06	5.46e-08	-2.84733	-6.72236	8.29281	-2.84733	SYNE1	spectrin repeat containing nuclear envelope protein 1
209507_at	3.19e-06	5.47e-08	1.00255	6.7217	8.29077	1.00255	RPA3	replication protein A3
213326_at	3.19e-06	5.48e-08	-1.21435	-6.72106	8.28878	-1.21435	VAMP1	vesicle associated membrane protein 1
224280_s_at	3.2e-06	5.51e-08	-1.16238	-6.71913	8.28284	-1.16238	MTFR1L	mitochondrial fission regulator 1 like
1569392_at	3.2e-06	5.51e-08	1.33682	6.71906	8.28264	1.33682	TECR	trans-2,3-enoyl-CoA reductase
208396_s_at	3.2e-06	5.51e-08	-2.80319	-6.71906	8.28262	-2.80319	PDE1A	phosphodiesterase 1A
220520_s_at	3.2e-06	5.52e-08	2.49051	6.71891	8.28217	2.49051	NUP62CL	nucleoporin 62 C-terminal like
219410_at	3.2e-06	5.52e-08	2.60686	6.71864	8.28133	2.60686	TMEM45A	transmembrane protein 45A
203805_s_at	3.2e-06	5.52e-08	1.53132	6.71848	8.28085	1.53132	FANCA	Fanconi anemia complementation group A
212459_x_at	3.21e-06	5.55e-08	-1.06216	-6.71718	8.27685	-1.06216	SUCLG2	succinate-CoA ligase GDP-forming beta subunit
225968_at	3.21e-06	5.56e-08	-1.6565	-6.71651	8.27479	-1.6565	PRICKLE2	prickle planar cell polarity protein 2
201616_s_at	3.22e-06	5.59e-08	-2.46084	-6.7149	8.26981	-2.46084	CALD1	caldesmon 1
212239_at	3.22e-06	5.59e-08	-1.74777	-6.71456	8.26877	-1.74777	PIK3R1	phosphoinositide-3-kinase regulatory subunit 1
202595_s_at	3.22e-06	5.6e-08	0.9474	6.71402	8.26712	0.9474	LEPROTL1	leptin receptor overlapping transcript-like 1
238476_at	3.22e-06	5.6e-08	-1.1329	-6.71389	8.26673	-1.1329	CREBRF	CREB3 regulatory factor
208399_s_at	3.23e-06	5.63e-08	-5.63816	-6.71264	8.26286	-5.63816	EDN3	endothelin 3
227401_at	3.24e-06	5.65e-08	-2.29914	-6.71154	8.25948	-2.29914	IL17D	interleukin 17D
224714_at	3.25e-06	5.68e-08	0.951158	6.70971	8.25385	0.951158	NIFK	nucleolar protein interacting with the FHA domain of MKI67
201292_at	3.25e-06	5.68e-08	2.22346	6.70957	8.25339	2.22346	TOP2A	topoisomerase (DNA) II alpha
219918_s_at	3.26e-06	5.7e-08	2.25047	6.70881	8.25107	2.25047	ASPM	abnormal spindle microtubule assembly
213399_x_at	3.31e-06	5.8e-08	0.690853	6.70307	8.23338	0.690853	RPN2	ribophorin II
235504_at	3.31e-06	5.8e-08	-3.16355	-6.70287	8.23277	-3.16355	GREM2	gremlin 2, DAN family BMP antagonist
223480_s_at	3.39e-06	5.95e-08	1.07918	6.69519	8.20913	1.07918	MRPL47	mitochondrial ribosomal protein L47
240690_at	3.45e-06	6.06e-08	1.37407	6.68894	8.18986	1.37407
224976_at	3.47e-06	6.11e-08	-1.52056	-6.68679	8.18323	-1.52056	NFIA	nuclear factor I A
203214_x_at	3.48e-06	6.12e-08	1.94697	6.6862	8.18142	1.94697	CDK1	cyclin dependent kinase 1
215165_x_at	3.5e-06	6.16e-08	1.04685	6.68382	8.17411	1.04685	UMPS	uridine monophosphate synthetase
224774_s_at	3.5e-06	6.18e-08	1.91663	6.68321	8.17221	1.91663	NAV1	neuron navigator 1
228773_at	3.5e-06	6.18e-08	1.27205	6.68313	8.17197	1.27205	LOC100506100	uncharacterized LOC100506100
216944_s_at	3.51e-06	6.2e-08	-1.62619	-6.68218	8.16904	-1.62619	ITPR1	inositol 1,4,5-trisphosphate receptor type 1
217897_at	3.51e-06	6.21e-08	-1.44218	-6.68118	8.16597	-1.44218	FXYD6	FXYD domain containing ion transport regulator 6
1554690_a_at	3.52e-06	6.23e-08	-1.70288	-6.68056	8.16404	-1.70288	TACC1	transforming acidic coiled-coil containing protein 1
226344_at	3.52e-06	6.23e-08	-2.4679	-6.68017	8.16285	-2.4679	ZMAT1	zinc finger matrin-type 1
222740_at	3.52e-06	6.24e-08	1.64177	6.67999	8.1623	1.64177	ATAD2	ATPase family, AAA domain containing 2
212021_s_at	3.53e-06	6.28e-08	1.34242	6.67804	8.15628	1.34242	MKI67	marker of proliferation Ki-67
231987_at	3.56e-06	6.33e-08	-2.14025	-6.67553	8.14855	-2.14025	CARMN	cardiac mesoderm enhancer-associated non-coding RNA
231260_at	3.58e-06	6.39e-08	-2.97524	-6.67263	8.1396	-2.97524	ZNF582-AS1	ZNF582 antisense RNA 1 (head to head)
204822_at	3.58e-06	6.39e-08	2.03022	6.6726	8.13952	2.03022	TTK	TTK protein kinase
226932_at	3.59e-06	6.4e-08	-2.3137	-6.6717	8.13676	-2.3137	SSPN	sarcospan
201976_s_at	3.61e-06	6.44e-08	1.45683	6.67001	8.13155	1.45683	MYO10	myosin X
236656_s_at	3.61e-06	6.44e-08	-1.59104	-6.66975	8.13073	-1.59104	LOC100288911	uncharacterized LOC100288911
206481_s_at	3.62e-06	6.47e-08	-1.91454	-6.66856	8.12706	-1.91454	LDB2	LIM domain binding 2
228230_at	3.62e-06	6.48e-08	2.34441	6.66808	8.1256	2.34441	HELZ2	helicase with zinc finger 2
210517_s_at	3.63e-06	6.51e-08	-2.95726	-6.66643	8.1205	-2.95726	AKAP12	A-kinase anchoring protein 12
212022_s_at	3.64e-06	6.53e-08	1.66197	6.66573	8.11835	1.66197	MKI67	marker of proliferation Ki-67
212424_at	3.65e-06	6.55e-08	0.905657	6.66436	8.11412	0.905657	PDCD11	programmed cell death 11
238736_at	3.68e-06	6.62e-08	-1.29742	-6.66097	8.10369	-1.29742	REV3L	REV3 like, DNA directed polymerase zeta catalytic subunit
242699_at	3.68e-06	6.63e-08	-2.92923	-6.66088	8.1034	-2.92923
208694_at	3.68e-06	6.63e-08	0.88784	6.66056	8.10242	0.88784	PRKDC	protein kinase, DNA-activated, catalytic polypeptide
204049_s_at	3.76e-06	6.79e-08	-1.28118	-6.65326	8.07991	-1.28118	PHACTR2	phosphatase and actin regulator 2
223316_at	3.78e-06	6.83e-08	-1.67243	-6.65153	8.07457	-1.67243	CCDC3	coiled-coil domain containing 3
229296_at	3.78e-06	6.83e-08	2.50461	6.6513	8.07386	2.50461	LINC01503	long intergenic non-protein coding RNA 1503
242271_at	3.78e-06	6.84e-08	2.86163	6.65076	8.07222	2.86163	SLC26A9	solute carrier family 26 member 9
240509_s_at	3.81e-06	6.9e-08	-4.49077	-6.64819	8.0643	-4.49077	GREM2	gremlin 2, DAN family BMP antagonist
235562_at	3.82e-06	6.93e-08	-2.70996	-6.64652	8.05915	-2.70996	C3orf70	chromosome 3 open reading frame 70
204304_s_at	3.82e-06	6.94e-08	-3.12799	-6.64629	8.05844	-3.12799	PROM1	prominin 1
218663_at	3.82e-06	6.95e-08	1.74221	6.64598	8.05749	1.74221	NCAPG	non-SMC condensin I complex subunit G
207261_at	3.82e-06	6.95e-08	-3.68043	-6.64596	8.05741	-3.68043	CNGA3	cyclic nucleotide gated channel alpha 3
241031_at	3.82e-06	6.96e-08	3.06311	6.64559	8.05626	3.06311	C2CD4A	C2 calcium dependent domain containing 4A
243501_at	3.84e-06	6.99e-08	-1.19767	-6.64404	8.0515	-1.19767	ATP5F1	ATP synthase, H+ transporting, mitochondrial Fo complex subunit B1
218073_s_at	3.86e-06	7.03e-08	1.32353	6.64206	8.04541	1.32353	NDC1	NDC1 transmembrane nucleoporin
206513_at	3.89e-06	7.1e-08	2.51423	6.63924	8.0367	2.51423	AIM2	absent in melanoma 2
240289_at	3.89e-06	7.11e-08	-1.78446	-6.6388	8.03535	-1.78446	PDLIM3	PDZ and LIM domain 3
222250_s_at	3.89e-06	7.11e-08	0.906522	6.63875	8.03518	0.906522	INTS7	integrator complex subunit 7
213904_at	3.9e-06	7.14e-08	-4.24289	-6.63716	8.0303	-4.24289	FRRS1L	ferric chelate reductase 1 like
222520_s_at	3.92e-06	7.19e-08	-1.90359	-6.63511	8.02397	-1.90359	IFT57	intraflagellar transport 57
208158_s_at	3.93e-06	7.21e-08	-1.23948	-6.63433	8.02157	-1.23948	OSBPL1A	oxysterol binding protein like 1A
211946_s_at	3.93e-06	7.23e-08	0.513969	6.63354	8.01914	0.513969	PRRC2C	proline rich coiled-coil 2C
211762_s_at	3.93e-06	7.23e-08	1.46741	6.63345	8.01886	1.46741	KPNA2	karyopherin subunit alpha 2
235155_at	3.93e-06	7.23e-08	-1.5977	-6.63343	8.01878	-1.5977	BDH2	3-hydroxybutyrate dehydrogenase, type 2
205893_at	3.93e-06	7.24e-08	-2.85956	-6.63276	8.01671	-2.85956	NLGN1	neuroligin 1
235427_at	3.94e-06	7.27e-08	-1.27988	-6.63155	8.013	-1.27988	CFLAR	CASP8 and FADD like apoptosis regulator
235556_at	3.95e-06	7.28e-08	-1.28194	-6.63096	8.01117	-1.28194	CREBRF	CREB3 regulatory factor
232166_at	3.95e-06	7.3e-08	-2.06477	-6.63029	8.0091	-2.06477	CEP126	centrosomal protein 126
234105_at	3.96e-06	7.33e-08	-3.19179	-6.62893	8.00491	-3.19179
219558_at	4.02e-06	7.45e-08	2.27723	6.624	7.9897	2.27723	ATP13A3	ATPase 13A3
226731_at	4.04e-06	7.49e-08	-2.28563	-6.62215	7.984	-2.28563	ITGA1	integrin subunit alpha 1
204493_at	4.08e-06	7.56e-08	1.50845	6.61904	7.97441	1.50845	BID	BH3 interacting domain death agonist
210797_s_at	4.08e-06	7.57e-08	1.72768	6.61867	7.97327	1.72768	OASL	2'-5'-oligoadenylate synthetase like
227899_at	4.08e-06	7.59e-08	-1.8596	-6.61804	7.97132	-1.8596	VIT	vitrin
203697_at	4.09e-06	7.6e-08	-2.3266	-6.61761	7.97	-2.3266	FRZB	frizzled-related protein
220037_s_at	4.1e-06	7.63e-08	-3.48752	-6.61626	7.96583	-3.48752	LYVE1	lymphatic vessel endothelial hyaluronan receptor 1
210416_s_at	4.1e-06	7.65e-08	1.1202	6.6155	7.9635	1.1202	CHEK2	checkpoint kinase 2
223212_at	4.1e-06	7.66e-08	0.77956	6.61508	7.96218	0.77956	ZDHHC16	zinc finger DHHC-type containing 16
230692_at	4.1e-06	7.66e-08	-3.37153	-6.615	7.96197	-3.37153	LOC157503///XKR4	uncharacterized LOC157503///XK related 4
226591_at	4.1e-06	7.67e-08	-2.53585	-6.61459	7.96068	-2.53585	PWAR6	Prader Willi/Angelman region RNA 6
204072_s_at	4.11e-06	7.7e-08	-2.2319	-6.61359	7.9576	-2.2319	FRY	FRY microtubule binding protein
238481_at	4.15e-06	7.78e-08	-4.11054	-6.61029	7.94741	-4.11054	MGP	matrix Gla protein
219536_s_at	4.15e-06	7.78e-08	2.15959	6.61027	7.94735	2.15959	ZFP64	ZFP64 zinc finger protein
206070_s_at	4.22e-06	7.91e-08	-2.84085	-6.60473	7.93027	-2.84085	EPHA3	EPH receptor A3
1553367_a_at	4.22e-06	7.92e-08	2.09374	6.60453	7.92967	2.09374	COX6B2	cytochrome c oxidase subunit 6B2
219892_at	4.23e-06	7.96e-08	-1.12043	-6.60284	7.92444	-1.12043	TM6SF1	transmembrane 6 superfamily member 1
239963_at	4.23e-06	7.98e-08	-1.75991	-6.60225	7.92262	-1.75991
226395_at	4.23e-06	7.99e-08	-0.743082	-6.60188	7.92147	-0.743082	HOOK3	hook microtubule tethering protein 3
214193_s_at	4.23e-06	8e-08	0.894933	6.60139	7.91997	0.894933	DIEXF	digestive organ expansion factor homolog (zebrafish)
212450_at	4.23e-06	8e-08	-0.986362	-6.60136	7.91989	-0.986362	SECISBP2L	SECIS binding protein 2 like
201188_s_at	4.23e-06	8e-08	1.3106	6.60134	7.91981	1.3106	ITPR3	inositol 1,4,5-trisphosphate receptor type 3
202086_at	4.25e-06	8.04e-08	1.9782	6.59963	7.91454	1.9782	MX1	MX dynamin like GTPase 1
213156_at	4.25e-06	8.05e-08	-1.90015	-6.59921	7.91325	-1.90015	ZBTB20	zinc finger and BTB domain containing 20
228210_at	4.25e-06	8.06e-08	-2.28816	-6.5991	7.91292	-2.28816	NXPH3	neurexophilin 3
44617_at	4.28e-06	8.13e-08	0.591578	6.59642	7.90465	0.591578	OGFOD2	2-oxoglutarate and iron dependent oxygenase domain containing 2
218726_at	4.31e-06	8.19e-08	2.60038	6.59398	7.89712	2.60038	HJURP	Holliday junction recognition protein
211851_x_at	4.35e-06	8.27e-08	1.70903	6.5907	7.88699	1.70903	BRCA1	BRCA1, DNA repair associated
203097_s_at	4.36e-06	8.29e-08	-0.793734	-6.58999	7.8848	-0.793734	RAPGEF2	Rap guanine nucleotide exchange factor 2
204826_at	4.37e-06	8.32e-08	1.67078	6.58906	7.88194	1.67078	CCNF	cyclin F
203380_x_at	4.39e-06	8.36e-08	-0.6315	-6.58743	7.8769	-0.6315	SRSF5	serine and arginine rich splicing factor 5
235368_at	4.39e-06	8.39e-08	-2.20764	-6.58644	7.87386	-2.20764	ADAMTS5	ADAM metallopeptidase with thrombospondin type 1 motif 5
218810_at	4.39e-06	8.39e-08	2.02218	6.58644	7.87385	2.02218	MIR6732///ZC3H12A	microRNA 6732///zinc finger CCCH-type containing 12A
231411_at	4.4e-06	8.41e-08	-1.57994	-6.58552	7.87101	-1.57994	LHFP	lipoma HMGIC fusion partner
205384_at	4.4e-06	8.43e-08	-2.23463	-6.58491	7.86912	-2.23463	FXYD1	FXYD domain containing ion transport regulator 1
242268_at	4.42e-06	8.46e-08	-1.58716	-6.58351	7.8648	-1.58716	CELF2	CUGBP, Elav-like family member 2
230860_at	4.42e-06	8.47e-08	1.66005	6.58322	7.8639	1.66005	CEP19	centrosomal protein 19
223403_s_at	4.42e-06	8.48e-08	0.843087	6.58306	7.86341	0.843087	POLR1B	RNA polymerase I subunit B
234103_at	4.42e-06	8.49e-08	-3.07575	-6.58243	7.86147	-3.07575	KCNT2	potassium sodium-activated channel subfamily T member 2
241789_at	4.42e-06	8.5e-08	-2.44783	-6.58215	7.86061	-2.44783	RBMS3	RNA binding motif single stranded interacting protein 3
208741_at	4.43e-06	8.53e-08	-1.51531	-6.58097	7.85699	-1.51531	SAP18	Sin3A associated protein 18
222717_at	4.43e-06	8.54e-08	-2.90074	-6.58085	7.8566	-2.90074	SDPR	serum deprivation response
220108_at	4.43e-06	8.55e-08	-1.78998	-6.58045	7.85536	-1.78998	GNA14	G protein subunit alpha 14
201604_s_at	4.44e-06	8.56e-08	-1.37355	-6.5798	7.85337	-1.37355	PPP1R12A	protein phosphatase 1 regulatory subunit 12A
209476_at	4.49e-06	8.67e-08	0.813205	6.57589	7.8413	0.813205	TMX1	thioredoxin related transmembrane protein 1
1558604_a_at	4.49e-06	8.68e-08	-1.79699	-6.57542	7.83983	-1.79699	SSBP2	single stranded DNA binding protein 2
56821_at	4.52e-06	8.75e-08	0.828903	6.57319	7.83296	0.828903	SLC38A7	solute carrier family 38 member 7
202409_at	4.53e-06	8.78e-08	-1.25067	-6.57204	7.82941	-1.25067	INS-IGF2///IGF2	INS-IGF2 readthrough///insulin like growth factor 2
211969_at	4.57e-06	8.87e-08	0.781384	6.56885	7.81958	0.781384	HSP90AA1	heat shock protein 90 alpha family class A member 1
223355_at	4.59e-06	8.91e-08	1.1795	6.56729	7.81476	1.1795	ALG1	ALG1, chitobiosyldiphosphodolichol beta-mannosyltransferase
201614_s_at	4.65e-06	9.04e-08	1.14219	6.56279	7.80086	1.14219	RUVBL1	RuvB like AAA ATPase 1
205399_at	4.68e-06	9.1e-08	-2.75323	-6.56069	7.79438	-2.75323	DCLK1	doublecortin like kinase 1
227947_at	4.72e-06	9.18e-08	-1.04384	-6.55782	7.78553	-1.04384	PHACTR2	phosphatase and actin regulator 2
205083_at	4.72e-06	9.19e-08	-2.35545	-6.55743	7.78432	-2.35545	AOX1	aldehyde oxidase 1
209737_at	4.73e-06	9.23e-08	-1.80087	-6.55623	7.78064	-1.80087	MAGI2	membrane associated guanylate kinase, WW and PDZ domain containing 2
226029_at	4.74e-06	9.24e-08	1.21834	6.55566	7.77887	1.21834	VANGL2	VANGL planar cell polarity protein 2
215074_at	4.74e-06	9.26e-08	1.64203	6.55516	7.77732	1.64203	MYO1B	myosin IB
227183_at	4.76e-06	9.31e-08	-3.11609	-6.55353	7.77228	-3.11609	CARMN///MIR145	cardiac mesoderm enhancer-associated non-coding RNA///microRNA 145
236325_at	4.76e-06	9.32e-08	-2.6462	-6.55296	7.77052	-2.6462	CEP126	centrosomal protein 126
219534_x_at	4.76e-06	9.33e-08	-1.4368	-6.55281	7.77007	-1.4368	CDKN1C	cyclin dependent kinase inhibitor 1C
217757_at	4.78e-06	9.36e-08	-1.85836	-6.55165	7.76649	-1.85836	A2M	alpha-2-macroglobulin
236704_at	4.8e-06	9.43e-08	-1.88206	-6.54944	7.75967	-1.88206	LOC101929787	uncharacterized LOC101929787
239848_at	4.81e-06	9.46e-08	-1.84314	-6.54851	7.75681	-1.84314	EIF3M	eukaryotic translation initiation factor 3 subunit M
209488_s_at	4.81e-06	9.46e-08	-1.73289	-6.54823	7.75592	-1.73289	RBPMS	RNA binding protein with multiple splicing
213008_at	4.83e-06	9.51e-08	1.94559	6.54678	7.75146	1.94559	FANCI	Fanconi anemia complementation group I
230305_at	4.83e-06	9.52e-08	-1.21987	-6.54639	7.75025	-1.21987	DNAJC15	DnaJ heat shock protein family (Hsp40) member C15
236600_at	4.83e-06	9.53e-08	-1.43666	-6.54602	7.7491	-1.43666	SPG20	spastic paraplegia 20 (Troyer syndrome)
219935_at	4.84e-06	9.56e-08	-2.51112	-6.54521	7.7466	-2.51112	ADAMTS5	ADAM metallopeptidase with thrombospondin type 1 motif 5
212195_at	4.85e-06	9.59e-08	-0.981393	-6.54421	7.74352	-0.981393	IL6ST	interleukin 6 signal transducer
209635_at	4.86e-06	9.62e-08	1.03177	6.54323	7.7405	1.03177	AP1S1	adaptor related protein complex 1 sigma 1 subunit
227475_at	4.88e-06	9.66e-08	1.60615	6.54162	7.73552	1.60615	FOXQ1	forkhead box Q1
201487_at	4.9e-06	9.71e-08	1.63764	6.54016	7.73102	1.63764	CTSC	cathepsin C
218982_s_at	4.95e-06	9.82e-08	1.02048	6.53642	7.71947	1.02048	MRPS17	mitochondrial ribosomal protein S17
219728_at	4.95e-06	9.83e-08	-3.92601	-6.53611	7.71851	-3.92601	MYOT	myotilin
202859_x_at	4.95e-06	9.84e-08	3.77364	6.53598	7.71811	3.77364	CXCL8	C-X-C motif chemokine ligand 8
206335_at	4.96e-06	9.87e-08	1.14514	6.53502	7.71515	1.14514	GALNS	galactosamine (N-acetyl)-6-sulfatase
209469_at	4.96e-06	9.87e-08	-5.20688	-6.53498	7.71504	-5.20688	GPM6A	glycoprotein M6A
227198_at	5.04e-06	1e-07	-3.77939	-6.52951	7.69814	-3.77939	AFF3	AF4/FMR2 family member 3
238636_at	5.04e-06	1.01e-07	-2.31733	-6.52924	7.69731	-2.31733	CACNA1C	calcium voltage-gated channel subunit alpha1 C
213119_at	5.08e-06	1.01e-07	1.04165	6.52642	7.68859	1.04165	SLC36A1	solute carrier family 36 member 1
228857_at	5.1e-06	1.02e-07	-1.22723	-6.52494	7.68403	-1.22723	GNL1	G protein nucleolar 1 (putative)
212308_at	5.11e-06	1.02e-07	-1.01357	-6.52422	7.6818	-1.01357	CLASP2	cytoplasmic linker associated protein 2
219099_at	5.15e-06	1.03e-07	1.1551	6.52129	7.67277	1.1551	TIGAR	TP53 induced glycolysis regulatory phosphatase
202904_s_at	5.15e-06	1.03e-07	0.743706	6.521	7.67184	0.743706	LSM5	LSM5 homolog, U6 small nuclear RNA and mRNA degradation associated
205292_s_at	5.17e-06	1.04e-07	0.545407	6.51929	7.66658	0.545407	HNRNPA2B1	heterogeneous nuclear ribonucleoprotein A2/B1
207308_at	5.21e-06	1.05e-07	2.57643	6.51667	7.65848	2.57643	SLCO1A2	solute carrier organic anion transporter family member 1A2
214710_s_at	5.22e-06	1.05e-07	2.02275	6.51583	7.65591	2.02275	CCNB1	cyclin B1
242286_at	5.28e-06	1.06e-07	-3.43682	-6.5119	7.64376	-3.43682	GRIN2A	glutamate ionotropic receptor NMDA type subunit 2A
203883_s_at	5.33e-06	1.07e-07	-0.917837	-6.50901	7.63482	-0.917837	RAB11FIP2	RAB11 family interacting protein 2
201617_x_at	5.34e-06	1.07e-07	-2.21873	-6.50815	7.63218	-2.21873	CALD1	caldesmon 1
1559420_x_at	5.34e-06	1.08e-07	-3.85639	-6.50771	7.63081	-3.85639	CACNB2	calcium voltage-gated channel auxiliary subunit beta 2
229538_s_at	5.35e-06	1.08e-07	1.95063	6.50693	7.62842	1.95063	IQGAP3	IQ motif containing GTPase activating protein 3
204700_x_at	5.35e-06	1.08e-07	0.79494	6.50628	7.62641	0.79494	DIEXF	digestive organ expansion factor homolog (zebrafish)
225820_at	5.4e-06	1.09e-07	-1.29227	-6.50319	7.61686	-1.29227	JADE1	jade family PHD finger 1
203145_at	5.41e-06	1.09e-07	1.67484	6.50245	7.61458	1.67484	SPAG5	sperm associated antigen 5
227041_at	5.42e-06	1.1e-07	-1.25963	-6.50122	7.61078	-1.25963	SESTD1	SEC14 and spectrin domain containing 1
213258_at	5.43e-06	1.1e-07	-2.017	-6.50025	7.60777	-2.017	TFPI	tissue factor pathway inhibitor
225059_at	5.43e-06	1.1e-07	1.20017	6.5001	7.60732	1.20017	AGTRAP	angiotensin II receptor associated protein
209168_at	5.43e-06	1.1e-07	-1.40032	-6.49999	7.60698	-1.40032	GPM6B	glycoprotein M6B
204963_at	5.43e-06	1.1e-07	-2.36987	-6.49985	7.60654	-2.36987	SSPN	sarcospan
219685_at	5.45e-06	1.11e-07	-3.27975	-6.49825	7.60159	-3.27975	TMEM35A	transmembrane protein 35A
243356_at	5.46e-06	1.11e-07	-1.43741	-6.49734	7.5988	-1.43741
226559_at	5.51e-06	1.12e-07	0.929991	6.49416	7.58896	0.929991	IER5L	immediate early response 5 like
229302_at	5.51e-06	1.12e-07	-2.42431	-6.4941	7.58877	-2.42431	TMEM178A	transmembrane protein 178A
212801_at	5.51e-06	1.12e-07	0.94836	6.49404	7.58859	0.94836	MIR1178///CIT	microRNA 1178///citron rho-interacting serine/threonine kinase
212167_s_at	5.52e-06	1.13e-07	0.725161	6.49281	7.58481	0.725161	SMARCB1	SWI/SNF related, matrix associated, actin dependent regulator of chromatin, subfamily b, member 1
207332_s_at	5.56e-06	1.14e-07	1.61313	6.49017	7.57663	1.61313	TFRC	transferrin receptor
232125_at	5.56e-06	1.14e-07	-1.90379	-6.48999	7.57608	-1.90379	ZBTB20	zinc finger and BTB domain containing 20
236344_at	5.56e-06	1.14e-07	-2.54937	-6.48956	7.57475	-2.54937	PDE1C	phosphodiesterase 1C
225647_s_at	5.63e-06	1.15e-07	2.05143	6.4857	7.56283	2.05143	CTSC	cathepsin C
243840_at	5.64e-06	1.16e-07	2.39488	6.48465	7.55959	2.39488	CLSPN	claspin
218878_s_at	5.66e-06	1.16e-07	-0.826298	-6.48352	7.55611	-0.826298	SIRT1	sirtuin 1
214612_x_at	5.67e-06	1.17e-07	7.3024	6.48245	7.55278	7.3024	MAGEA6	MAGE family member A6
206504_at	5.67e-06	1.17e-07	3.36534	6.48243	7.55274	3.36534	CYP24A1	cytochrome P450 family 24 subfamily A member 1
215889_at	5.72e-06	1.18e-07	1.10522	6.47901	7.54216	1.10522	SKIL	SKI-like proto-oncogene
204754_at	5.72e-06	1.18e-07	-2.98799	-6.47872	7.54126	-2.98799	HLF	HLF, PAR bZIP transcription factor
244519_at	5.72e-06	1.18e-07	1.27736	6.47828	7.53989	1.27736	ASXL1	additional sex combs like 1, transcriptional regulator
213391_at	5.72e-06	1.18e-07	0.855184	6.47805	7.53919	0.855184	DPY19L4	dpy-19 like 4 (C. elegans)
211974_x_at	5.73e-06	1.18e-07	-0.824488	-6.47772	7.53818	-0.824488	RBPJ	recombination signal binding protein for immunoglobulin kappa J region
230624_at	5.74e-06	1.19e-07	-1.73101	-6.47671	7.53507	-1.73101	SLC25A27	solute carrier family 25 member 27
214433_s_at	5.74e-06	1.19e-07	-2.09485	-6.47656	7.5346	-2.09485	SELENBP1	selenium binding protein 1
235004_at	5.75e-06	1.19e-07	-3.67851	-6.47574	7.53206	-3.67851	RBM24	RNA binding motif protein 24
212048_s_at	5.77e-06	1.2e-07	0.810785	6.47424	7.52743	0.810785	YARS	tyrosyl-tRNA synthetase
201512_s_at	5.78e-06	1.2e-07	0.776339	6.47359	7.52541	0.776339	TOMM70	translocase of outer mitochondrial membrane 70
1559232_a_at	5.78e-06	1.2e-07	0.953076	6.47311	7.52392	0.953076
226151_x_at	5.84e-06	1.21e-07	-0.969526	-6.46954	7.51291	-0.969526	CRYZL1	crystallin zeta like 1
233547_x_at	5.87e-06	1.22e-07	-3.37653	-6.46746	7.50648	-3.37653	PDE1A	phosphodiesterase 1A
1561690_at	5.87e-06	1.22e-07	-1.79467	-6.46722	7.50572	-1.79467
201327_s_at	5.89e-06	1.23e-07	0.773244	6.46582	7.50142	0.773244	CCT6A	chaperonin containing TCP1 subunit 6A
239270_at	5.89e-06	1.23e-07	-2.98973	-6.4658	7.50135	-2.98973	PLCXD3	phosphatidylinositol specific phospholipase C X domain containing 3
207016_s_at	5.89e-06	1.23e-07	-3.61449	-6.46561	7.50077	-3.61449	LOC101928635///ALDH1A2	uncharacterized LOC101928635///aldehyde dehydrogenase 1 family member A2
1555351_s_at	5.9e-06	1.23e-07	1.20412	6.46467	7.49784	1.20412	PPHLN1	periphilin 1
226522_at	5.9e-06	1.23e-07	-2.38419	-6.46428	7.49665	-2.38419	PODN	podocan
1558795_at	5.92e-06	1.24e-07	-3.70291	-6.46295	7.49255	-3.70291	LOC101928307	uncharacterized LOC101928307
213951_s_at	5.94e-06	1.25e-07	0.765926	6.46162	7.48845	0.765926	PSMC3IP	PSMC3 interacting protein
217886_at	5.94e-06	1.25e-07	-0.725725	-6.46162	7.48843	-0.725725	EPS15	epidermal growth factor receptor pathway substrate 15
208918_s_at	5.96e-06	1.25e-07	1.04038	6.46008	7.48368	1.04038	NADK	NAD kinase
231015_at	5.99e-06	1.26e-07	-1.89609	-6.45833	7.47826	-1.89609	KLF15	Kruppel like factor 15
229088_at	5.99e-06	1.26e-07	-3.68189	-6.458	7.47724	-3.68189	ENPP1	ectonucleotide pyrophosphatase/phosphodiesterase 1
204273_at	5.99e-06	1.26e-07	-2.45367	-6.45757	7.47592	-2.45367	EDNRB	endothelin receptor type B
1553764_a_at	6.04e-06	1.27e-07	1.29649	6.45471	7.46706	1.29649	AJUBA	ajuba LIM protein
226975_at	6.08e-06	1.28e-07	-1.03522	-6.45203	7.4588	-1.03522	RNPC3	RNA binding region (RNP1, RRM) containing 3
200039_s_at	6.08e-06	1.28e-07	0.946473	6.45198	7.45864	0.946473	PSMB2	proteasome subunit beta 2
206762_at	6.1e-06	1.29e-07	-3.13488	-6.45075	7.45482	-3.13488	KCNA5	potassium voltage-gated channel subfamily A member 5
212632_at	6.1e-06	1.29e-07	-0.991004	-6.45029	7.45343	-0.991004	STX7	syntaxin 7
230435_at	6.1e-06	1.29e-07	-1.57711	-6.45027	7.45335	-1.57711	FAM228B	family with sequence similarity 228 member B
213668_s_at	6.14e-06	1.3e-07	2.14906	6.44802	7.44639	2.14906	SOX4	SRY-box 4
230962_at	6.16e-06	1.3e-07	-3.1345	-6.44687	7.44285	-3.1345	DCLK1	doublecortin like kinase 1
238489_at	6.16e-06	1.31e-07	-2.07748	-6.44617	7.44069	-2.07748	PRKAA2	protein kinase AMP-activated catalytic subunit alpha 2
201778_s_at	6.16e-06	1.31e-07	-0.781306	-6.44611	7.44051	-0.781306	EFCAB14	EF-hand calcium binding domain 14
213607_x_at	6.19e-06	1.32e-07	1.0757	6.44436	7.43511	1.0757	NADK	NAD kinase
222752_s_at	6.22e-06	1.32e-07	1.10179	6.44258	7.42959	1.10179	TMEM206	transmembrane protein 206
219363_s_at	6.22e-06	1.32e-07	1.00953	6.44228	7.42868	1.00953	MTERF3	mitochondrial transcription termination factor 3
209945_s_at	6.23e-06	1.33e-07	0.930871	6.4417	7.42687	0.930871	GSK3B	glycogen synthase kinase 3 beta
214061_at	6.24e-06	1.33e-07	1.08222	6.44045	7.42301	1.08222	TBC1D31	TBC1 domain family member 31
232060_at	6.25e-06	1.33e-07	-2.44808	-6.44011	7.42196	-2.44808	ROR1	receptor tyrosine kinase like orphan receptor 1
209152_s_at	6.25e-06	1.34e-07	1.21809	6.43955	7.42024	1.21809	TCF3	transcription factor 3
226994_at	6.28e-06	1.34e-07	-0.807407	-6.43803	7.41554	-0.807407	DNAJA2	DnaJ heat shock protein family (Hsp40) member A2
1555786_s_at	6.29e-06	1.35e-07	2.05547	6.4373	7.41326	2.05547	LINC00520	long intergenic non-protein coding RNA 520
202856_s_at	6.31e-06	1.35e-07	1.47711	6.43571	7.40834	1.47711	MIR6787///SLC16A3	microRNA 6787///solute carrier family 16 member 3
1558445_at	6.31e-06	1.35e-07	-1.02346	-6.43563	7.4081	-1.02346
232510_s_at	6.32e-06	1.36e-07	1.03787	6.43451	7.40465	1.03787	DPP3	dipeptidyl peptidase 3
222500_at	6.32e-06	1.36e-07	0.948525	6.43446	7.40449	0.948525	PPIL1	peptidylprolyl isomerase like 1
204935_at	6.36e-06	1.37e-07	1.3065	6.43225	7.39766	1.3065	PTPN2	protein tyrosine phosphatase, non-receptor type 2
212255_s_at	6.36e-06	1.37e-07	0.952267	6.43209	7.39717	0.952267	ATP2C1	ATPase secretory pathway Ca2+ transporting 1
1552619_a_at	6.38e-06	1.37e-07	1.63136	6.43055	7.39241	1.63136	ANLN	anillin actin binding protein
219402_s_at	6.4e-06	1.38e-07	1.32718	6.42954	7.38929	1.32718	DERL1	derlin 1
217833_at	6.41e-06	1.38e-07	-0.905513	-6.42886	7.38719	-0.905513	SYNCRIP	synaptotagmin binding cytoplasmic RNA interacting protein
212014_x_at	6.41e-06	1.38e-07	1.12764	6.42852	7.38614	1.12764	CD44	CD44 molecule (Indian blood group)
202872_at	6.47e-06	1.4e-07	1.03762	6.42522	7.37593	1.03762	ATP6V1C1	ATPase H+ transporting V1 subunit C1
205204_at	6.48e-06	1.4e-07	1.96261	6.42425	7.37295	1.96261	NMB	neuromedin B
222608_s_at	6.5e-06	1.41e-07	1.5239	6.4229	7.36877	1.5239	ANLN	anillin actin binding protein
208433_s_at	6.5e-06	1.41e-07	1.16991	6.42279	7.36841	1.16991	LRP8	LDL receptor related protein 8
218847_at	6.5e-06	1.41e-07	2.35445	6.42277	7.36837	2.35445	IGF2BP2	insulin like growth factor 2 mRNA binding protein 2
244697_at	6.52e-06	1.41e-07	-3.56091	-6.42164	7.36485	-3.56091
230490_x_at	6.54e-06	1.42e-07	-1.11167	-6.4202	7.36042	-1.11167	RSU1	Ras suppressor protein 1
212378_at	6.57e-06	1.43e-07	0.912218	6.41849	7.35514	0.912218	GART	phosphoribosylglycinamide formyltransferase, phosphoribosylglycinamide synthetase, phosphoribosylaminoimidazole synthetase
1553194_at	6.57e-06	1.43e-07	-2.79088	-6.4184	7.35485	-2.79088	NEGR1	neuronal growth regulator 1
237860_at	6.59e-06	1.43e-07	-2.63545	-6.41709	7.3508	-2.63545	RBMS3	RNA binding motif single stranded interacting protein 3
201810_s_at	6.59e-06	1.44e-07	-1.23809	-6.41687	7.35011	-1.23809	SH3BP5	SH3 domain binding protein 5
218564_at	6.64e-06	1.45e-07	1.25361	6.41408	7.34148	1.25361	RFWD3	ring finger and WD repeat domain 3
202874_s_at	6.66e-06	1.45e-07	1.0978	6.41289	7.33781	1.0978	ATP6V1C1	ATPase H+ transporting V1 subunit C1
203755_at	6.68e-06	1.46e-07	1.55741	6.41148	7.33346	1.55741	BUB1B	BUB1 mitotic checkpoint serine/threonine kinase B
213657_s_at	6.68e-06	1.46e-07	-2.02901	-6.41129	7.33286	-2.02901
219552_at	6.69e-06	1.46e-07	-2.26769	-6.41057	7.33064	-2.26769	SVEP1	sushi, von Willebrand factor type A, EGF and pentraxin domain containing 1
202125_s_at	6.75e-06	1.48e-07	-1.26406	-6.40749	7.32113	-1.26406	TRAK2	trafficking kinesin protein 2
227084_at	6.77e-06	1.48e-07	-2.82151	-6.40638	7.31769	-2.82151	DTNA	dystrobrevin alpha
202543_s_at	6.8e-06	1.49e-07	1.28698	6.40498	7.31337	1.28698	GMFB	glia maturation factor beta
232298_at	6.8e-06	1.49e-07	-2.42693	-6.40469	7.31245	-2.42693	MBNL1-AS1	MBNL1 antisense RNA 1
209101_at	6.8e-06	1.49e-07	-2.60185	-6.40447	7.31178	-2.60185	CTGF	connective tissue growth factor
236644_at	6.81e-06	1.5e-07	-3.09463	-6.40362	7.30915	-3.09463	RNF180	ring finger protein 180
226627_at	6.85e-06	1.51e-07	-2.55278	-6.40153	7.30269	-2.55278	44812	septin 8
238797_at	6.86e-06	1.51e-07	0.934588	6.4005	7.29951	0.934588	TRIM11	tripartite motif containing 11
222118_at	6.9e-06	1.52e-07	1.24902	6.39851	7.29335	1.24902	CENPN	centromere protein N
226250_at	6.91e-06	1.53e-07	-1.56549	-6.39761	7.29058	-1.56549	ZBTB20	zinc finger and BTB domain containing 20
204328_at	6.91e-06	1.53e-07	1.08116	6.39749	7.29019	1.08116	TMC6	transmembrane channel like 6
37005_at	6.91e-06	1.53e-07	-0.804103	-6.39715	7.28916	-0.804103	MINOS1-NBL1///NBL1	MINOS1-NBL1 readthrough///neuroblastoma 1, DAN family BMP antagonist
228396_at	6.92e-06	1.53e-07	-1.83975	-6.39677	7.28798	-1.83975	PRKG1	protein kinase, cGMP-dependent, type I
201786_s_at	6.96e-06	1.54e-07	0.907213	6.39479	7.28185	0.907213	ADAR	adenosine deaminase, RNA specific
230998_at	6.96e-06	1.54e-07	1.11861	6.39438	7.28057	1.11861	CBX3	chromobox 3
214241_at	6.96e-06	1.54e-07	-0.755815	-6.39384	7.2789	-0.755815	NDUFB8	NADH:ubiquinone oxidoreductase subunit B8
210543_s_at	6.97e-06	1.55e-07	1.08417	6.39347	7.27777	1.08417	PRKDC	protein kinase, DNA-activated, catalytic polypeptide
35820_at	6.97e-06	1.55e-07	1.32497	6.39317	7.27685	1.32497	GM2A	GM2 ganglioside activator
215631_s_at	6.98e-06	1.55e-07	0.892191	6.39254	7.27489	0.892191	BRMS1	breast cancer metastasis suppressor 1
213491_x_at	6.98e-06	1.55e-07	0.665812	6.39192	7.27296	0.665812	RPN2	ribophorin II
228603_at	7.03e-06	1.57e-07	-0.84828	-6.38945	7.26534	-0.84828	ACTR3	ARP3 actin related protein 3 homolog
235088_at	7.03e-06	1.57e-07	1.1288	6.38928	7.2648	1.1288	C4orf46	chromosome 4 open reading frame 46
241937_s_at	7.04e-06	1.57e-07	1.1682	6.38873	7.2631	1.1682	WDR4	WD repeat domain 4
243041_s_at	7.07e-06	1.58e-07	-2.40918	-6.38712	7.25812	-2.40918
231851_at	7.11e-06	1.59e-07	-1.14474	-6.38498	7.25152	-1.14474	RAVER2	ribonucleoprotein, PTB binding 2
235831_at	7.13e-06	1.59e-07	-2.37481	-6.38375	7.2477	-2.37481
221258_s_at	7.18e-06	1.61e-07	1.64587	6.38129	7.2401	1.64587	KIF18A	kinesin family member 18A
203156_at	7.18e-06	1.61e-07	-0.736732	-6.38108	7.23945	-0.736732	AKAP11	A-kinase anchoring protein 11
219978_s_at	7.19e-06	1.61e-07	1.82228	6.38046	7.23754	1.82228	NUSAP1	nucleolar and spindle associated protein 1
203484_at	7.26e-06	1.63e-07	0.850931	6.37684	7.22634	0.850931	SEC61G	Sec61 translocon gamma subunit
209464_at	7.26e-06	1.63e-07	1.85226	6.37683	7.2263	1.85226	AURKB	aurora kinase B
209994_s_at	7.26e-06	1.63e-07	-1.56161	-6.37677	7.22611	-1.56161	ABCB4///ABCB1	ATP binding cassette subfamily B member 4///ATP binding cassette subfamily B member 1
213235_at	7.28e-06	1.64e-07	1.14136	6.37548	7.22214	1.14136	KNOP1	lysine rich nucleolar protein 1
204773_at	7.31e-06	1.65e-07	-1.27413	-6.37383	7.21703	-1.27413	IL11RA	interleukin 11 receptor subunit alpha
235113_at	7.31e-06	1.65e-07	0.875204	6.37371	7.21666	0.875204	LRR1	leucine rich repeat protein 1
213857_s_at	7.32e-06	1.65e-07	1.01936	6.37312	7.21484	1.01936	CD47	CD47 molecule
241877_at	7.33e-06	1.65e-07	1.13386	6.37246	7.21278	1.13386
1552306_at	7.33e-06	1.65e-07	1.45117	6.37221	7.21203	1.45117	ALG10	ALG10, alpha-1,2-glucosyltransferase
222912_at	7.33e-06	1.66e-07	-1.50601	-6.37194	7.2112	-1.50601	ARRB1	arrestin beta 1
219059_s_at	7.34e-06	1.66e-07	-3.57559	-6.37092	7.20804	-3.57559	LYVE1	lymphatic vessel endothelial hyaluronan receptor 1
236208_at	7.34e-06	1.66e-07	-1.38578	-6.37084	7.20779	-1.38578	MOCS2	molybdenum cofactor synthesis 2
204315_s_at	7.35e-06	1.67e-07	2.77949	6.36995	7.20502	2.77949	GTSE1	G2 and S-phase expressed 1
205824_at	7.35e-06	1.67e-07	-2.51638	-6.36984	7.2047	-2.51638	HSPB2	heat shock protein family B (small) member 2
205231_s_at	7.4e-06	1.68e-07	-1.97091	-6.36754	7.19759	-1.97091	EPM2A	epilepsy, progressive myoclonus type 2A, Lafora disease (laforin)
203896_s_at	7.4e-06	1.68e-07	-3.6873	-6.36737	7.19706	-3.6873	PLCB4	phospholipase C beta 4
203088_at	7.4e-06	1.68e-07	-2.59366	-6.36687	7.19552	-2.59366	FBLN5	fibulin 5
205168_at	7.41e-06	1.68e-07	-3.14924	-6.36651	7.19438	-3.14924	DDR2	discoidin domain receptor tyrosine kinase 2
1570515_a_at	7.42e-06	1.69e-07	-1.84522	-6.36556	7.19145	-1.84522	FILIP1	filamin A interacting protein 1
225849_s_at	7.43e-06	1.69e-07	0.774895	6.3652	7.19035	0.774895	SFT2D1	SFT2 domain containing 1
219215_s_at	7.47e-06	1.7e-07	1.46271	6.36294	7.18336	1.46271	SLC39A4	solute carrier family 39 member 4
236300_at	7.48e-06	1.71e-07	-2.32525	-6.36236	7.18155	-2.32525	PDE3A	phosphodiesterase 3A
211208_s_at	7.49e-06	1.71e-07	1.26118	6.36179	7.1798	1.26118	CASK	calcium/calmodulin dependent serine protein kinase
1558019_at	7.5e-06	1.71e-07	-2.65227	-6.361	7.17736	-2.65227
204490_s_at	7.53e-06	1.72e-07	1.15625	6.35941	7.17243	1.15625	CD44	CD44 molecule (Indian blood group)
223298_s_at	7.54e-06	1.72e-07	0.88623	6.35895	7.17102	0.88623	NT5C3A	5'-nucleotidase, cytosolic IIIA
202437_s_at	7.56e-06	1.73e-07	-2.38239	-6.35762	7.1669	-2.38239	CYP1B1	cytochrome P450 family 1 subfamily B member 1
225105_at	7.56e-06	1.73e-07	1.99315	6.35737	7.16612	1.99315	C12orf75	chromosome 12 open reading frame 75
208103_s_at	7.56e-06	1.73e-07	1.48323	6.35721	7.16562	1.48323	ANP32E	acidic nuclear phosphoprotein 32 family member E
201206_s_at	7.58e-06	1.74e-07	1.13429	6.35611	7.16221	1.13429	RRBP1	ribosome binding protein 1
213765_at	7.6e-06	1.75e-07	-4.81155	-6.35508	7.15903	-4.81155	MFAP5	microfibrillar associated protein 5
201280_s_at	7.6e-06	1.75e-07	-1.81165	-6.35473	7.15796	-1.81165	LOC101926921///DAB2	uncharacterized LOC101926921///DAB2, clathrin adaptor protein
227727_at	7.61e-06	1.75e-07	-3.43346	-6.35421	7.15636	-3.43346	MRGPRF	MAS related GPR family member F
222581_at	7.61e-06	1.75e-07	1.15465	6.35394	7.15551	1.15465	XPR1	xenotropic and polytropic retrovirus receptor 1
229900_at	7.61e-06	1.75e-07	1.56083	6.35387	7.15531	1.56083	CD109	CD109 molecule
203194_s_at	7.62e-06	1.76e-07	0.865282	6.35286	7.15217	0.865282	NUP98	nucleoporin 98
215513_at	7.62e-06	1.76e-07	-1.35468	-6.35257	7.15128	-1.35468	HYMAI	hydatidiform mole associated and imprinted (non-protein coding)
209004_s_at	7.65e-06	1.77e-07	-0.835027	-6.3512	7.14702	-0.835027	FBXL5	F-box and leucine rich repeat protein 5
205908_s_at	7.65e-06	1.77e-07	-3.29846	-6.35117	7.14696	-3.29846	OMD	osteomodulin
232278_s_at	7.65e-06	1.77e-07	2.71917	6.3509	7.1461	2.71917	DEPDC1	DEP domain containing 1
236270_at	7.65e-06	1.77e-07	-1.62021	-6.35059	7.14514	-1.62021	NFATC4	nuclear factor of activated T-cells 4
206497_at	7.65e-06	1.77e-07	1.26214	6.35046	7.14476	1.26214	COA1	cytochrome c oxidase assembly factor 1 homolog
208836_at	7.67e-06	1.78e-07	1.25847	6.34908	7.14046	1.25847	ATP1B3	ATPase Na+/K+ transporting subunit beta 3
230214_at	7.71e-06	1.79e-07	-2.91793	-6.34746	7.13548	-2.91793	MRVI1	murine retrovirus integration site 1 homolog
214437_s_at	7.73e-06	1.8e-07	1.34748	6.34628	7.13183	1.34748	SHMT2	serine hydroxymethyltransferase 2
204112_s_at	7.84e-06	1.82e-07	-1.64306	-6.34176	7.11785	-1.64306	HNMT	histamine N-methyltransferase
213543_at	7.85e-06	1.83e-07	-3.57059	-6.34108	7.11572	-3.57059	SGCD	sarcoglycan delta
201656_at	7.85e-06	1.83e-07	1.83865	6.34072	7.11461	1.83865	ITGA6	integrin subunit alpha 6
1553185_at	7.88e-06	1.84e-07	1.05921	6.33927	7.11013	1.05921	RASEF	RAS and EF-hand domain containing
230072_at	7.88e-06	1.84e-07	-0.896802	-6.33917	7.10981	-0.896802	TBC1D15	TBC1 domain family member 15
210342_s_at	7.88e-06	1.84e-07	-2.60841	-6.33843	7.10754	-2.60841	TPO	thyroid peroxidase
203895_at	7.88e-06	1.84e-07	-3.60447	-6.33839	7.10742	-3.60447	PLCB4	phospholipase C beta 4
212141_at	7.9e-06	1.85e-07	1.47374	6.33758	7.10491	1.47374	MCM4	minichromosome maintenance complex component 4
242960_at	7.96e-06	1.86e-07	-1.31676	-6.33489	7.09657	-1.31676
236304_at	7.98e-06	1.87e-07	-3.36777	-6.3338	7.0932	-3.36777	LINC00702	long intergenic non-protein coding RNA 702
207219_at	7.98e-06	1.87e-07	1.36126	6.33349	7.09225	1.36126	ZFP69B	ZFP69 zinc finger protein B
225379_at	8.01e-06	1.88e-07	-2.38004	-6.33204	7.08778	-2.38004	MAPT	microtubule associated protein tau
223381_at	8.01e-06	1.88e-07	2.69299	6.3319	7.08733	2.69299	NUF2	NUF2, NDC80 kinetochore complex component
221649_s_at	8.02e-06	1.88e-07	1.01758	6.3313	7.08547	1.01758	PPAN-P2RY11///PPAN	PPAN-P2RY11 readthrough///peter pan homolog (Drosophila)
1553413_at	8.03e-06	1.89e-07	4.74662	6.33043	7.08277	4.74662	LCAL1	lung cancer associated lncRNA 1
223283_s_at	8.05e-06	1.89e-07	-1.10643	-6.32971	7.08056	-1.10643	TSHZ1	teashirt zinc finger homeobox 1
229743_at	8.14e-06	1.92e-07	-1.03986	-6.32591	7.0688	-1.03986	ZNF438	zinc finger protein 438
207740_s_at	8.14e-06	1.92e-07	1.08726	6.32559	7.06779	1.08726	NUP62	nucleoporin 62
1563223_a_at	8.14e-06	1.92e-07	2.46478	6.32525	7.06677	2.46478	CENPI	centromere protein I
204037_at	8.19e-06	1.93e-07	-0.92486	-6.32311	7.06013	-0.92486	LPAR1	lysophosphatidic acid receptor 1
210008_s_at	8.2e-06	1.94e-07	1.5498	6.32262	7.05863	1.5498	MRPS12	mitochondrial ribosomal protein S12
244065_at	8.2e-06	1.94e-07	-1.89737	-6.32233	7.05771	-1.89737	CNTNAP3B///CNTNAP3	contactin associated protein-like 3B///contactin associated protein-like 3
1557124_at	8.2e-06	1.94e-07	1.26627	6.32209	7.05699	1.26627	TMEM198B	transmembrane protein 198B (pseudogene)
226702_at	8.23e-06	1.95e-07	2.49921	6.32045	7.05189	2.49921	CMPK2	cytidine/uridine monophosphate kinase 2
227892_at	8.24e-06	1.95e-07	-2.45013	-6.31998	7.05046	-2.45013	PRKAA2	protein kinase AMP-activated catalytic subunit alpha 2
227618_at	8.42e-06	2e-07	-2.72506	-6.3128	7.02822	-2.72506	NHSL2	NHS like 2
217985_s_at	8.43e-06	2e-07	1.01814	6.31229	7.02665	1.01814	BAZ1A	bromodomain adjacent to zinc finger domain 1A
1553129_at	8.53e-06	2.03e-07	-3.54897	-6.30825	7.01415	-3.54897	SVEP1	sushi, von Willebrand factor type A, EGF and pentraxin domain containing 1
205393_s_at	8.56e-06	2.03e-07	1.35685	6.30714	7.01072	1.35685	CHEK1	checkpoint kinase 1
206117_at	8.56e-06	2.03e-07	-3.37333	-6.30697	7.0102	-3.37333	TPM1	tropomyosin 1 (alpha)
227176_at	8.58e-06	2.04e-07	-1.4798	-6.30567	7.00618	-1.4798	SLC2A13	solute carrier family 2 member 13
223524_s_at	8.58e-06	2.04e-07	-3.83561	-6.30548	7.00558	-3.83561	TMEM108	transmembrane protein 108
209351_at	8.59e-06	2.05e-07	3.83577	6.30505	7.00427	3.83577	KRT14	keratin 14
200842_s_at	8.6e-06	2.05e-07	0.960277	6.3042	7.00161	0.960277	EPRS	glutamyl-prolyl-tRNA synthetase
201182_s_at	8.61e-06	2.05e-07	0.694158	6.30378	7.00034	0.694158	CHD4	chromodomain helicase DNA binding protein 4
205574_x_at	8.61e-06	2.06e-07	2.5501	6.30364	6.99989	2.5501	BMP1	bone morphogenetic protein 1
241737_x_at	8.64e-06	2.06e-07	1.1622	6.30231	6.99577	1.1622
1555292_at	8.64e-06	2.07e-07	2.38326	6.30187	6.99443	2.38326	STRIP2	striatin interacting protein 2
202732_at	8.64e-06	2.07e-07	-1.74641	-6.30172	6.99396	-1.74641	PKIG	protein kinase (cAMP-dependent, catalytic) inhibitor gamma
228045_at	8.65e-06	2.07e-07	-1.19263	-6.30122	6.9924	-1.19263	SUGT1	SGT1 homolog, MIS12 kinetochore complex assembly cochaperone
202023_at	8.66e-06	2.08e-07	1.17174	6.30041	6.98989	1.17174	EFNA1	ephrin A1
209209_s_at	8.67e-06	2.08e-07	-2.31264	-6.29972	6.98775	-2.31264	FERMT2	fermitin family member 2
37590_g_at	8.7e-06	2.09e-07	-1.86497	-6.29858	6.98423	-1.86497
236718_at	8.72e-06	2.1e-07	2.00741	6.29762	6.98126	2.00741	MYO10	myosin X
239233_at	8.82e-06	2.12e-07	1.90151	6.2939	6.96974	1.90151	CCDC88A	coiled-coil domain containing 88A
210337_s_at	8.85e-06	2.13e-07	1.05824	6.29235	6.96494	1.05824	ACLY	ATP citrate lyase
200889_s_at	8.88e-06	2.14e-07	1.30119	6.29125	6.96154	1.30119	SSR1	signal sequence receptor subunit 1
223076_s_at	8.88e-06	2.14e-07	1.05801	6.29097	6.96069	1.05801	NSUN2	NOP2/Sun RNA methyltransferase family member 2
235463_s_at	8.88e-06	2.14e-07	1.24604	6.29081	6.96019	1.24604	CERS6	ceramide synthase 6
234944_s_at	8.92e-06	2.15e-07	1.56414	6.28894	6.95439	1.56414	MTFR2	mitochondrial fission regulator 2
205392_s_at	8.96e-06	2.16e-07	-3.82979	-6.28738	6.94958	-3.82979	CCL15-CCL14///CCL14	CCL15-CCL14 readthrough (NMD candidate)///C-C motif chemokine ligand 14
232568_at	9.03e-06	2.18e-07	-2.30202	-6.28465	6.94111	-2.30202	MGC24103	uncharacterized MGC24103
236114_at	9.06e-06	2.19e-07	1.35071	6.28354	6.93769	1.35071
203396_at	9.06e-06	2.19e-07	0.701417	6.28307	6.93625	0.701417	PSMA4	proteasome subunit alpha 4
232529_at	9.13e-06	2.21e-07	0.844967	6.28057	6.92849	0.844967	SP3	Sp3 transcription factor
236045_x_at	9.14e-06	2.22e-07	2.02083	6.27995	6.92657	2.02083
235434_at	9.14e-06	2.22e-07	0.901724	6.27981	6.92615	0.901724	CCDC134	coiled-coil domain containing 134
231938_at	9.17e-06	2.23e-07	1.8811	6.27838	6.92173	1.8811	SGO1	shugoshin 1
242117_at	9.17e-06	2.23e-07	-1.05019	-6.27821	6.92119	-1.05019
225636_at	9.18e-06	2.23e-07	1.09056	6.27755	6.91915	1.09056	STAT2	signal transducer and activator of transcription 2
219208_at	9.18e-06	2.23e-07	1.48098	6.2775	6.91899	1.48098	FBXO11	F-box protein 11
212148_at	9.2e-06	2.24e-07	-2.12188	-6.2763	6.91529	-2.12188	PBX1	PBX homeobox 1
228722_at	9.23e-06	2.25e-07	-1.0735	-6.27504	6.91137	-1.0735	PRMT2	protein arginine methyltransferase 2
223307_at	9.25e-06	2.26e-07	1.96939	6.2741	6.90847	1.96939	CDCA3	cell division cycle associated 3
235264_at	9.29e-06	2.27e-07	-1.06937	-6.27269	6.90412	-1.06937	HCFC2	host cell factor C2
210139_s_at	9.33e-06	2.28e-07	-2.44255	-6.27113	6.89927	-2.44255	PMP22	peripheral myelin protein 22
227273_at	9.39e-06	2.3e-07	-1.30493	-6.2686	6.89145	-1.30493	BMPR1A	bone morphogenetic protein receptor type 1A
208030_s_at	9.39e-06	2.3e-07	-0.821907	-6.26857	6.89135	-0.821907	ADD1	adducin 1
210078_s_at	9.42e-06	2.31e-07	-1.77511	-6.26721	6.88715	-1.77511	KCNAB1	potassium voltage-gated channel subfamily A member regulatory beta subunit 1
204733_at	9.48e-06	2.32e-07	3.59032	6.26499	6.88027	3.59032	KLK6	kallikrein related peptidase 6
208829_at	9.52e-06	2.34e-07	1.05754	6.26308	6.87437	1.05754	TAPBP	TAP binding protein (tapasin)
204603_at	9.52e-06	2.34e-07	2.2736	6.26303	6.8742	2.2736	EXO1	exonuclease 1
233364_s_at	9.52e-06	2.34e-07	-2.03265	-6.26298	6.87406	-2.03265
226355_at	9.53e-06	2.34e-07	1.27821	6.2623	6.87196	1.27821	POC1A	POC1 centriolar protein A
207590_s_at	9.53e-06	2.34e-07	1.29206	6.26221	6.87166	1.29206	CENPI	centromere protein I
219451_at	9.63e-06	2.37e-07	-1.40486	-6.25863	6.86058	-1.40486	MSRB2	methionine sulfoxide reductase B2
222606_at	9.66e-06	2.38e-07	1.1078	6.25765	6.85757	1.1078	ZWILCH	zwilch kinetochore protein
236576_at	9.67e-06	2.39e-07	-3.3401	-6.25682	6.85499	-3.3401	CTNNA3	catenin alpha 3
204962_s_at	9.67e-06	2.39e-07	2.67907	6.25677	6.85483	2.67907	SLC35F6///CENPA	solute carrier family 35 member F6///centromere protein A
218727_at	9.74e-06	2.4e-07	0.72901	6.25441	6.84751	0.72901	SLC38A7	solute carrier family 38 member 7
209913_x_at	9.83e-06	2.43e-07	0.792415	6.25093	6.83676	0.792415	MIR4656///AP5Z1	microRNA 4656///adaptor related protein complex 5 zeta 1 subunit
205449_at	9.83e-06	2.43e-07	1.1332	6.25078	6.83629	1.1332	SAC3D1	SAC3 domain containing 1
206503_x_at	9.86e-06	2.44e-07	2.38997	6.24968	6.83287	2.38997	PML	promyelocytic leukemia
218112_at	9.86e-06	2.44e-07	0.802681	6.24962	6.83268	0.802681	MRPS34	mitochondrial ribosomal protein S34
209068_at	9.89e-06	2.45e-07	-1.19615	-6.24841	6.82894	-1.19615	HNRNPDL	heterogeneous nuclear ribonucleoprotein D like
210873_x_at	9.94e-06	2.47e-07	3.86963	6.24648	6.82299	3.86963	APOBEC3A_B///APOBEC3A	APOBEC3A and APOBEC3B deletion hybrid///apolipoprotein B mRNA editing enzyme catalytic subunit 3A
212462_at	9.98e-06	2.48e-07	-1.01817	-6.24495	6.81823	-1.01817	KAT6B	lysine acetyltransferase 6B
214156_at	9.98e-06	2.48e-07	-3.10952	-6.24468	6.81742	-3.10952	MYRIP	myosin VIIA and Rab interacting protein
214111_at	9.98e-06	2.48e-07	-2.91734	-6.24442	6.81661	-2.91734	OPCML	opioid binding protein/cell adhesion molecule like
210946_at	1e-05	2.49e-07	-1.15096	-6.2432	6.81284	-1.15096	PLPP1	phospholipid phosphatase 1
203661_s_at	1.01e-05	2.5e-07	-2.31292	-6.24158	6.8078	-2.31292	TMOD1	tropomodulin 1
1558996_at	1.01e-05	2.51e-07	-1.32687	-6.24026	6.80371	-1.32687	FOXP1	forkhead box P1
204836_at	1.02e-05	2.54e-07	2.30012	6.2374	6.79487	2.30012	GLDC	glycine decarboxylase
238151_at	1.02e-05	2.54e-07	-1.3336	-6.237	6.79363	-1.3336
222791_at	1.02e-05	2.56e-07	-0.845633	-6.23473	6.78661	-0.845633	RSBN1	round spermatid basic protein 1
204023_at	1.03e-05	2.58e-07	1.45056	6.23208	6.77839	1.45056	RFC4	replication factor C subunit 4
222054_at	1.04e-05	2.59e-07	-2.35957	-6.23094	6.77486	-2.35957	PPIEL	peptidylprolyl isomerase E like pseudogene
229145_at	1.04e-05	2.59e-07	-1.00029	-6.23065	6.77398	-1.00029	ANAPC16	anaphase promoting complex subunit 16
218355_at	1.04e-05	2.61e-07	2.09414	6.22869	6.76792	2.09414	KIF4A	kinesin family member 4A
222572_at	1.05e-05	2.62e-07	1.07559	6.22704	6.76279	1.07559	PDP1	pyruvate dehyrogenase phosphatase catalytic subunit 1
215227_x_at	1.05e-05	2.63e-07	0.923564	6.22654	6.76124	0.923564	ACP1	acid phosphatase 1, soluble
204026_s_at	1.05e-05	2.63e-07	1.57784	6.22603	6.75967	1.57784	ZWINT	ZW10 interacting kinetochore protein
201250_s_at	1.05e-05	2.63e-07	2.09561	6.22576	6.75883	2.09561	SLC2A1	solute carrier family 2 member 1
206343_s_at	1.05e-05	2.64e-07	3.69384	6.22458	6.75518	3.69384	NRG1	neuregulin 1
226795_at	1.05e-05	2.64e-07	-1.26979	-6.22445	6.75478	-1.26979	LRCH1	leucine rich repeats and calponin homology domain containing 1
214727_at	1.05e-05	2.65e-07	1.54989	6.22429	6.75428	1.54989	BRCA2	BRCA2, DNA repair associated
225414_at	1.05e-05	2.65e-07	0.961598	6.22423	6.75411	0.961598	RNF149	ring finger protein 149
203006_at	1.06e-05	2.66e-07	-1.23388	-6.22216	6.74769	-1.23388	INPP5A	inositol polyphosphate-5-phosphatase A
214177_s_at	1.06e-05	2.68e-07	-1.46713	-6.22025	6.74179	-1.46713	PBXIP1	PBX homeobox interacting protein 1
226941_at	1.07e-05	2.69e-07	-0.820273	-6.21882	6.73735	-0.820273	ATF6	activating transcription factor 6
225676_s_at	1.07e-05	2.69e-07	1.00746	6.21871	6.737	1.00746	DCAF13	DDB1 and CUL4 associated factor 13
241138_at	1.07e-05	2.69e-07	-2.33972	-6.21842	6.73611	-2.33972
204303_s_at	1.07e-05	2.7e-07	-1.01601	-6.21769	6.73385	-1.01601	CTIF	cap binding complex dependent translation initiation factor
209651_at	1.07e-05	2.71e-07	-2.46163	-6.21654	6.7303	-2.46163	TGFB1I1	transforming growth factor beta 1 induced transcript 1
225130_at	1.07e-05	2.71e-07	-0.745713	-6.21649	6.73013	-0.745713	ZRANB1	zinc finger RANBP2-type containing 1
1553158_at	1.07e-05	2.71e-07	2.4145	6.21646	6.73004	2.4145	CEP19	centrosomal protein 19
228960_at	1.08e-05	2.75e-07	-0.861762	-6.21236	6.71734	-0.861762	ICE2	interactor of little elongation complex ELL subunit 2
227920_at	1.08e-05	2.75e-07	0.68521	6.21196	6.71612	0.68521	BEND3	BEN domain containing 3
223229_at	1.09e-05	2.76e-07	1.53712	6.21081	6.71254	1.53712	UBE2T	ubiquitin conjugating enzyme E2 T
201204_s_at	1.09e-05	2.77e-07	0.893692	6.20994	6.70987	0.893692	RRBP1	ribosome binding protein 1
212179_at	1.09e-05	2.78e-07	-1.19817	-6.20811	6.70419	-1.19817	PNISR	PNN interacting serine and arginine rich protein
221636_s_at	1.1e-05	2.8e-07	-1.10982	-6.20594	6.69746	-1.10982	44622	mitochondrial amidoxime reducing component 2
241905_at	1.1e-05	2.81e-07	-0.77795	-6.20517	6.69508	-0.77795	PIK3C2A	phosphatidylinositol-4-phosphate 3-kinase catalytic subunit type 2 alpha
201761_at	1.11e-05	2.83e-07	1.15734	6.20294	6.6882	1.15734	MTHFD2	methylenetetrahydrofolate dehydrogenase (NADP+ dependent) 2, methenyltetrahydrofolate cyclohydrolase
218049_s_at	1.12e-05	2.85e-07	0.772009	6.20108	6.68243	0.772009	MRPL13	mitochondrial ribosomal protein L13
206742_at	1.12e-05	2.86e-07	-2.67417	-6.20021	6.67972	-2.67417	PIR-FIGF///FIGF	PIR-FIGF readthrough///c-fos induced growth factor
222498_at	1.12e-05	2.87e-07	-0.849937	-6.19837	6.67403	-0.849937	AZI2	5-azacytidine induced 2
213058_at	1.13e-05	2.89e-07	-1.67594	-6.19696	6.66966	-1.67594	TTC28	tetratricopeptide repeat domain 28
202254_at	1.13e-05	2.89e-07	-1.39879	-6.19672	6.66894	-1.39879	SIPA1L1	signal induced proliferation associated 1 like 1
1554016_a_at	1.14e-05	2.93e-07	1.15706	6.19193	6.65411	1.15706	USB1	U6 snRNA biogenesis phosphodiesterase 1
220172_at	1.15e-05	2.94e-07	1.0793	6.19119	6.65179	1.0793	DCAF17	DDB1 and CUL4 associated factor 17
233036_at	1.15e-05	2.94e-07	-2.1018	-6.19118	6.65176	-2.1018
206110_at	1.15e-05	2.94e-07	1.67171	6.19087	6.6508	1.67171	HIST1H3F///HIST1H3B///HIST1H3H///HIST1H3J///HIST1H3G///HIST1H3I///HIST1H3E///HIST1H3C///HIST1H3D///HIST1H3A	histone cluster 1, H3f///histone cluster 1, H3b///histone cluster 1, H3h///histone cluster 1, H3j///histone cluster 1, H3g///histone cluster 1, H3i///histone cluster 1, H3e///histone cluster 1, H3c///histone cluster 1, H3d///histone cluster 1, H3a
219939_s_at	1.15e-05	2.94e-07	-0.718879	-6.19073	6.65038	-0.718879	CSDE1	cold shock domain containing E1
238669_at	1.15e-05	2.95e-07	-2.20986	-6.18999	6.64809	-2.20986	PTGS1	prostaglandin-endoperoxide synthase 1
223556_at	1.15e-05	2.96e-07	1.88664	6.18884	6.64454	1.88664	HELLS	helicase, lymphoid-specific
218009_s_at	1.15e-05	2.97e-07	1.63227	6.18733	6.63985	1.63227	PRC1	protein regulator of cytokinesis 1
241450_at	1.15e-05	2.98e-07	-2.10763	-6.18728	6.63971	-2.10763	RSPO1	R-spondin 1
209520_s_at	1.15e-05	2.98e-07	0.896088	6.1872	6.63944	0.896088	NCBP1	nuclear cap binding protein subunit 1
229909_at	1.16e-05	2.99e-07	2.05	6.18616	6.63622	2.05	B4GALNT3	beta-1,4-N-acetyl-galactosaminyltransferase 3
244745_at	1.16e-05	2.99e-07	-2.24801	-6.1859	6.63541	-2.24801	RERG	RAS like estrogen regulated growth inhibitor
236573_at	1.16e-05	3e-07	-3.93124	-6.18483	6.6321	-3.93124	MIR133A1HG///MIR133A1///MIR1-2	MIR133A1 host gene///microRNA 133a-1///microRNA 1-2
208658_at	1.16e-05	3e-07	0.991662	6.18458	6.63134	0.991662	PDIA4	protein disulfide isomerase family A member 4
202666_s_at	1.17e-05	3.02e-07	1.08046	6.18225	6.62411	1.08046	ACTL6A	actin like 6A
215146_s_at	1.17e-05	3.04e-07	-1.675	-6.18068	6.61925	-1.675	TTC28	tetratricopeptide repeat domain 28
209539_at	1.17e-05	3.04e-07	-1.41097	-6.18021	6.61779	-1.41097	ARHGEF6	Rac/Cdc42 guanine nucleotide exchange factor 6
209172_s_at	1.17e-05	3.04e-07	1.42537	6.18011	6.6175	1.42537	CENPF	centromere protein F
223200_s_at	1.18e-05	3.06e-07	1.09164	6.17867	6.61303	1.09164	LSG1	large 60S subunit nuclear export GTPase 1
229578_at	1.18e-05	3.07e-07	-2.58176	-6.17695	6.60771	-2.58176	JPH2	junctophilin 2
239461_at	1.19e-05	3.08e-07	-3.06829	-6.17592	6.60453	-3.06829	GALNT15	polypeptide N-acetylgalactosaminyltransferase 15
228709_at	1.19e-05	3.09e-07	-1.18894	-6.17552	6.60327	-1.18894	TPR	translocated promoter region, nuclear basket protein
230900_at	1.19e-05	3.1e-07	-3.16362	-6.17418	6.59914	-3.16362	CCDC110	coiled-coil domain containing 110
208696_at	1.2e-05	3.11e-07	1.00932	6.17312	6.59586	1.00932	CCT5	chaperonin containing TCP1 subunit 5
1568554_x_at	1.2e-05	3.11e-07	2.90223	6.17312	6.59584	2.90223
215942_s_at	1.2e-05	3.12e-07	1.34504	6.17272	6.5946	1.34504	GTSE1	G2 and S-phase expressed 1
225796_at	1.2e-05	3.14e-07	-0.872723	-6.17045	6.58757	-0.872723	PXK	PX domain containing serine/threonine kinase like
217691_x_at	1.2e-05	3.14e-07	1.22011	6.16994	6.58601	1.22011	MIR6787///SLC16A3	microRNA 6787///solute carrier family 16 member 3
229584_at	1.21e-05	3.16e-07	-2.15182	-6.168	6.58	-2.15182	LRRK2	leucine rich repeat kinase 2
231331_at	1.21e-05	3.17e-07	2.64716	6.1674	6.57815	2.64716
44563_at	1.22e-05	3.18e-07	0.716179	6.16609	6.57409	0.716179	WRAP53	WD repeat containing antisense to TP53
222843_at	1.22e-05	3.21e-07	1.1059	6.16382	6.56704	1.1059	FIGNL1	fidgetin like 1
219767_s_at	1.22e-05	3.21e-07	-0.879703	-6.16374	6.56679	-0.879703	CRYZL1	crystallin zeta like 1
220170_at	1.23e-05	3.22e-07	-1.83265	-6.16283	6.56398	-1.83265	FHL5	four and a half LIM domains 5
241703_at	1.23e-05	3.23e-07	-1.64471	-6.16166	6.56035	-1.64471	RUNDC3B	RUN domain containing 3B
229744_at	1.23e-05	3.24e-07	1.55623	6.16065	6.55723	1.55623	SSFA2	sperm specific antigen 2
215177_s_at	1.23e-05	3.24e-07	2.18132	6.16057	6.55699	2.18132	ITGA6	integrin subunit alpha 6
235318_at	1.24e-05	3.27e-07	-2.79356	-6.15755	6.54763	-2.79356	FBN1	fibrillin 1
219929_s_at	1.25e-05	3.28e-07	-0.796285	-6.15653	6.54447	-0.796285	ZFYVE21	zinc finger FYVE-type containing 21
204549_at	1.27e-05	3.34e-07	1.14664	6.15107	6.52758	1.14664	IKBKE	inhibitor of kappa light polypeptide gene enhancer in B-cells, kinase epsilon
228084_at	1.27e-05	3.34e-07	-1.11564	-6.15077	6.52664	-1.11564	PLA2G12A	phospholipase A2 group XIIA
233720_at	1.27e-05	3.35e-07	-2.14993	-6.15015	6.52471	-2.14993	SORBS2	sorbin and SH3 domain containing 2
210643_at	1.27e-05	3.35e-07	2.76452	6.14994	6.52406	2.76452	TNFSF11	tumor necrosis factor superfamily member 11
236772_s_at	1.27e-05	3.36e-07	-1.307	-6.14864	6.52005	-1.307
230309_at	1.28e-05	3.39e-07	-3.61423	-6.14598	6.5118	-3.61423	BHMT2	betaine--homocysteine S-methyltransferase 2
228414_at	1.29e-05	3.4e-07	-2.86548	-6.14532	6.50977	-2.86548	KCNMA1	potassium calcium-activated channel subfamily M alpha 1
205282_at	1.29e-05	3.42e-07	1.31402	6.14356	6.50431	1.31402	LRP8	LDL receptor related protein 8
212285_s_at	1.29e-05	3.42e-07	1.05719	6.14343	6.50391	1.05719	AGRN	agrin
223361_at	1.31e-05	3.48e-07	1.42004	6.13778	6.4864	1.42004	ABRACL	ABRA C-terminal like
201461_s_at	1.32e-05	3.49e-07	0.95618	6.13701	6.48402	0.95618	MAPKAPK2	mitogen-activated protein kinase-activated protein kinase 2
214155_s_at	1.32e-05	3.5e-07	1.06296	6.13609	6.48119	1.06296	LARP4	La ribonucleoprotein domain family member 4
200907_s_at	1.32e-05	3.5e-07	-1.36406	-6.13576	6.48015	-1.36406	PALLD	palladin, cytoskeletal associated protein
240306_at	1.33e-05	3.53e-07	-2.20386	-6.13383	6.47419	-2.20386	LINC00312	long intergenic non-protein coding RNA 312
211936_at	1.33e-05	3.53e-07	0.835939	6.13321	6.47227	0.835939	HSPA5	heat shock protein family A (Hsp70) member 5
201580_s_at	1.33e-05	3.55e-07	-1.05216	-6.13212	6.46887	-1.05216	TMX4	thioredoxin related transmembrane protein 4
227299_at	1.33e-05	3.55e-07	-0.818733	-6.13166	6.46745	-0.818733	CCNI	cyclin I
227605_at	1.33e-05	3.55e-07	-0.995418	-6.13141	6.46667	-0.995418	AIMP1	aminoacyl tRNA synthetase complex interacting multifunctional protein 1
202132_at	1.34e-05	3.56e-07	-0.924979	-6.13102	6.46549	-0.924979	WWTR1	WW domain containing transcription regulator 1
226692_at	1.34e-05	3.57e-07	-1.17882	-6.12973	6.4615	-1.17882	MIR1282///HYPK///SERF2	microRNA 1282///huntingtin interacting protein K///small EDRK-rich factor 2
215506_s_at	1.34e-05	3.58e-07	-1.7345	-6.12881	6.45864	-1.7345	DIRAS3	DIRAS family GTPase 3
231945_at	1.34e-05	3.58e-07	-2.01522	-6.12868	6.45823	-2.01522	FILIP1	filamin A interacting protein 1
205024_s_at	1.35e-05	3.6e-07	1.36534	6.12756	6.45477	1.36534	RAD51	RAD51 recombinase
228182_at	1.35e-05	3.61e-07	-2.43815	-6.1264	6.45117	-2.43815	ADCY5	adenylate cyclase 5
201117_s_at	1.35e-05	3.62e-07	-1.74231	-6.126	6.44994	-1.74231	CPE	carboxypeptidase E
227427_at	1.36e-05	3.63e-07	-1.56313	-6.12463	6.44568	-1.56313	ARHGEF25	Rho guanine nucleotide exchange factor 25
1557814_a_at	1.36e-05	3.64e-07	-1.1657	-6.12365	6.44266	-1.1657
57703_at	1.36e-05	3.64e-07	1.17299	6.12348	6.44212	1.17299	SENP5	SUMO1/sentrin specific peptidase 5
210559_s_at	1.36e-05	3.65e-07	2.1303	6.12275	6.43986	2.1303	CDK1	cyclin dependent kinase 1
208424_s_at	1.36e-05	3.66e-07	0.610817	6.12222	6.43821	0.610817	CIAPIN1	cytokine induced apoptosis inhibitor 1
213682_at	1.38e-05	3.7e-07	0.818551	6.11846	6.42658	0.818551	NUP50	nucleoporin 50
205733_at	1.38e-05	3.71e-07	1.53681	6.11816	6.42564	1.53681	BLM	Bloom syndrome RecQ like helicase
205895_s_at	1.38e-05	3.71e-07	1.12386	6.11765	6.42407	1.12386	NOLC1	nucleolar and coiled-body phosphoprotein 1
203510_at	1.39e-05	3.74e-07	1.75778	6.11544	6.41721	1.75778	MET	MET proto-oncogene, receptor tyrosine kinase
213044_at	1.39e-05	3.74e-07	-0.729587	-6.11525	6.41665	-0.729587	ROCK1	Rho associated coiled-coil containing protein kinase 1
212813_at	1.39e-05	3.74e-07	-1.91614	-6.11511	6.41621	-1.91614	JAM3	junctional adhesion molecule 3
201577_at	1.39e-05	3.74e-07	1.04141	6.11511	6.4162	1.04141	NME1	NME/NM23 nucleoside diphosphate kinase 1
228540_at	1.39e-05	3.74e-07	-2.22395	-6.11504	6.416	-2.22395	QKI	QKI, KH domain containing RNA binding
223119_s_at	1.39e-05	3.75e-07	-1.21037	-6.11426	6.41358	-1.21037	USP47	ubiquitin specific peptidase 47
224239_at	1.4e-05	3.78e-07	2.01061	6.11214	6.40701	2.01061	DEFB103A///DEFB103B	defensin beta 103A///defensin beta 103B
219245_s_at	1.4e-05	3.78e-07	0.581772	6.11176	6.40584	0.581772	OGFOD2	2-oxoglutarate and iron dependent oxygenase domain containing 2
238613_at	1.4e-05	3.8e-07	-1.98655	-6.11024	6.40112	-1.98655	ZAK	sterile alpha motif and leucine zipper containing kinase AZK
219211_at	1.41e-05	3.81e-07	1.63509	6.1097	6.39946	1.63509	USP18	ubiquitin specific peptidase 18
209243_s_at	1.41e-05	3.81e-07	-3.02697	-6.10925	6.39806	-3.02697	PEG3	paternally expressed 3
203987_at	1.41e-05	3.82e-07	1.15428	6.10883	6.39676	1.15428	FZD6	frizzled class receptor 6
204531_s_at	1.41e-05	3.83e-07	1.11211	6.1078	6.39357	1.11211	BRCA1	BRCA1, DNA repair associated
228007_at	1.42e-05	3.85e-07	-1.30146	-6.10662	6.38992	-1.30146	CEP85L	centrosomal protein 85 like
201209_at	1.42e-05	3.86e-07	0.890931	6.10506	6.38506	0.890931	HDAC1	histone deacetylase 1
223363_at	1.42e-05	3.86e-07	0.820807	6.10501	6.38493	0.820807	PSMG3	proteasome assembly chaperone 3
220011_at	1.42e-05	3.87e-07	1.51662	6.105	6.38488	1.51662	AUNIP	aurora kinase A and ninein interacting protein
213032_at	1.42e-05	3.87e-07	-1.61157	-6.10476	6.38416	-1.61157	NFIB	nuclear factor I B
238075_at	1.42e-05	3.87e-07	1.20204	6.10463	6.38375	1.20204	CHEK1	checkpoint kinase 1
226980_at	1.42e-05	3.88e-07	2.66827	6.10397	6.38169	2.66827	DEPDC1B	DEP domain containing 1B
230715_at	1.42e-05	3.89e-07	-1.11152	-6.10315	6.37916	-1.11152	ZNF518B	zinc finger protein 518B
204695_at	1.43e-05	3.91e-07	2.4713	6.101	6.37252	2.4713	CDC25A	cell division cycle 25A
202436_s_at	1.44e-05	3.92e-07	-2.19778	-6.10018	6.36998	-2.19778	CYP1B1	cytochrome P450 family 1 subfamily B member 1
201195_s_at	1.44e-05	3.93e-07	1.86158	6.09992	6.36916	1.86158	SLC7A5	solute carrier family 7 member 5
238526_at	1.44e-05	3.95e-07	1.5243	6.09792	6.36295	1.5243	RAB3IP	RAB3A interacting protein
207011_s_at	1.45e-05	3.98e-07	1.45893	6.09575	6.35624	1.45893	PTK7	protein tyrosine kinase 7 (inactive)
240037_at	1.45e-05	3.98e-07	1.4347	6.09573	6.35618	1.4347	ITPRIPL1	inositol 1,4,5-trisphosphate receptor interacting protein-like 1
210762_s_at	1.46e-05	4e-07	-1.89492	-6.09408	6.35107	-1.89492	DLC1	DLC1 Rho GTPase activating protein
220988_s_at	1.46e-05	4.01e-07	-2.05829	-6.09351	6.34931	-2.05829	C1QTNF3	C1q and tumor necrosis factor related protein 3
203860_at	1.47e-05	4.02e-07	-0.848748	-6.09239	6.34583	-0.848748	PCCA	propionyl-CoA carboxylase alpha subunit
228469_at	1.49e-05	4.1e-07	-1.59886	-6.08662	6.32797	-1.59886	PPID	peptidylprolyl isomerase D
213449_at	1.5e-05	4.12e-07	1.04353	6.08466	6.3219	1.04353	POP1	POP1 homolog, ribonuclease P/MRP subunit
204271_s_at	1.51e-05	4.15e-07	-1.67715	-6.08279	6.31611	-1.67715	EDNRB	endothelin receptor type B
201697_s_at	1.51e-05	4.16e-07	0.945218	6.08197	6.31357	0.945218	DNMT1	DNA (cytosine-5-)-methyltransferase 1
229357_at	1.51e-05	4.17e-07	-2.58388	-6.08094	6.31038	-2.58388	ADAMTS5	ADAM metallopeptidase with thrombospondin type 1 motif 5
205401_at	1.51e-05	4.17e-07	1.03605	6.08079	6.30992	1.03605	AGPS	alkylglycerone phosphate synthase
1565639_a_at	1.53e-05	4.21e-07	-1.96431	-6.07779	6.30061	-1.96431	PMP22	peripheral myelin protein 22
227135_at	1.53e-05	4.23e-07	-1.27798	-6.0765	6.29663	-1.27798	NAAA	N-acylethanolamine acid amidase
208436_s_at	1.54e-05	4.24e-07	1.50218	6.0759	6.29475	1.50218	IRF7	interferon regulatory factor 7
238847_at	1.54e-05	4.26e-07	4.03305	6.07452	6.2905	4.03305	HOXD10	homeobox D10
231213_at	1.54e-05	4.27e-07	-2.67826	-6.07385	6.28842	-2.67826	PDE1A	phosphodiesterase 1A
205443_at	1.54e-05	4.27e-07	1.40606	6.07367	6.28787	1.40606	SNAPC1	small nuclear RNA activating complex polypeptide 1
225048_at	1.55e-05	4.3e-07	-1.28161	-6.07163	6.28153	-1.28161	PHF10	PHD finger protein 10
202779_s_at	1.55e-05	4.3e-07	1.40059	6.07134	6.28063	1.40059	UBE2S	ubiquitin conjugating enzyme E2 S
229942_at	1.56e-05	4.32e-07	-2.43729	-6.07016	6.277	-2.43729	BNC2	basonuclin 2
215073_s_at	1.56e-05	4.32e-07	-2.27235	-6.06988	6.27611	-2.27235	NR2F2	nuclear receptor subfamily 2 group F member 2
200916_at	1.56e-05	4.33e-07	1.06894	6.06896	6.27328	1.06894	TAGLN2	transgelin 2
212764_at	1.57e-05	4.36e-07	-2.26115	-6.0672	6.26782	-2.26115	ZEB1	zinc finger E-box binding homeobox 1
228424_at	1.57e-05	4.36e-07	-1.08327	-6.06679	6.26656	-1.08327	NAALADL1	N-acetylated alpha-linked acidic dipeptidase-like 1
238458_at	1.57e-05	4.37e-07	-2.63536	-6.06617	6.26463	-2.63536	MICU3	mitochondrial calcium uptake family member 3
214151_s_at	1.57e-05	4.38e-07	-0.879695	-6.06539	6.26222	-0.879695	DYX1C1-CCPG1///CCPG1	DYX1C1-CCPG1 readthrough (NMD candidate)///cell cycle progression 1
229893_at	1.59e-05	4.44e-07	-1.59916	-6.06171	6.25083	-1.59916	FRMD3	FERM domain containing 3
226119_at	1.6e-05	4.45e-07	-0.828869	-6.06047	6.24696	-0.828869	PCMTD1	protein-L-isoaspartate (D-aspartate) O-methyltransferase domain containing 1
1556347_at	1.6e-05	4.46e-07	1.14676	6.06	6.24551	1.14676
219231_at	1.6e-05	4.46e-07	0.680702	6.05986	6.2451	0.680702	TGS1	trimethylguanosine synthase 1
213523_at	1.6e-05	4.47e-07	1.17429	6.05923	6.24313	1.17429	CCNE1	cyclin E1
221584_s_at	1.6e-05	4.48e-07	-2.9207	-6.05883	6.24189	-2.9207	KCNMA1	potassium calcium-activated channel subfamily M alpha 1
224701_at	1.6e-05	4.48e-07	1.38403	6.05826	6.24013	1.38403	PARP14	poly(ADP-ribose) polymerase family member 14
228254_at	1.6e-05	4.49e-07	-0.790534	-6.05779	6.23868	-0.790534	STAM2	signal transducing adaptor molecule 2
225201_s_at	1.61e-05	4.5e-07	0.757347	6.05704	6.23635	0.757347	MRPL14	mitochondrial ribosomal protein L14
202262_x_at	1.61e-05	4.51e-07	-1.02426	-6.05668	6.23524	-1.02426	DDAH2	dimethylarginine dimethylaminohydrolase 2
233080_s_at	1.61e-05	4.51e-07	0.76347	6.0566	6.23499	0.76347	PRPF40A	pre-mRNA processing factor 40 homolog A
204288_s_at	1.62e-05	4.54e-07	-2.10531	-6.05434	6.22797	-2.10531	SORBS2	sorbin and SH3 domain containing 2
227728_at	1.63e-05	4.58e-07	-0.986585	-6.05186	6.2203	-0.986585	PPM1A	protein phosphatase, Mg2+/Mn2+ dependent 1A
211934_x_at	1.63e-05	4.59e-07	0.723347	6.05108	6.2179	0.723347	GANAB	glucosidase II alpha subunit
217834_s_at	1.63e-05	4.59e-07	1.00798	6.05066	6.21657	1.00798	SYNCRIP	synaptotagmin binding cytoplasmic RNA interacting protein
231384_at	1.64e-05	4.6e-07	-3.62329	-6.05031	6.2155	-3.62329	GRIN2A	glutamate ionotropic receptor NMDA type subunit 2A
226705_at	1.64e-05	4.62e-07	-1.61244	-6.04919	6.21203	-1.61244	FGFR1	fibroblast growth factor receptor 1
1562056_at	1.64e-05	4.62e-07	1.15462	6.04864	6.21034	1.15462
204079_at	1.64e-05	4.63e-07	1.12171	6.04822	6.20903	1.12171	TPST2	tyrosylprotein sulfotransferase 2
203743_s_at	1.64e-05	4.63e-07	0.639776	6.04802	6.20843	0.639776	TDG	thymine DNA glycosylase
1559255_a_at	1.64e-05	4.63e-07	-3.28511	-6.048	6.20836	-3.28511
231067_s_at	1.66e-05	4.68e-07	-3.31031	-6.04488	6.1987	-3.31031	AKAP12	A-kinase anchoring protein 12
218528_s_at	1.66e-05	4.68e-07	-0.922749	-6.0446	6.19781	-0.922749	RNF38	ring finger protein 38
1554741_s_at	1.67e-05	4.72e-07	-1.75291	-6.04201	6.18979	-1.75291	FGF7P3///FGF7P6///FGF7	fibroblast growth factor 7 pseudogene 3///fibroblast growth factor 7 pseudogene 6///fibroblast growth factor 7
228006_at	1.67e-05	4.73e-07	-0.903939	-6.04183	6.18923	-0.903939	PTEN	phosphatase and tensin homolog
228494_at	1.67e-05	4.73e-07	-4.54247	-6.04161	6.18856	-4.54247	PPP1R9A	protein phosphatase 1 regulatory subunit 9A
206101_at	1.67e-05	4.73e-07	-1.98451	-6.04156	6.18841	-1.98451	ECM2	extracellular matrix protein 2
219027_s_at	1.67e-05	4.74e-07	-0.993144	-6.04105	6.18683	-0.993144	MYO9A	myosin IXA
209290_s_at	1.67e-05	4.74e-07	-1.32606	-6.04076	6.18592	-1.32606	NFIB	nuclear factor I B
202003_s_at	1.67e-05	4.74e-07	-1.88636	-6.0406	6.18543	-1.88636	ACAA2	acetyl-CoA acyltransferase 2
204136_at	1.67e-05	4.74e-07	2.01212	6.04057	6.18534	2.01212	COL7A1	collagen type VII alpha 1 chain
217591_at	1.67e-05	4.76e-07	0.900284	6.03955	6.18218	0.900284	SKIL	SKI-like proto-oncogene
209835_x_at	1.68e-05	4.77e-07	1.10023	6.03892	6.18022	1.10023	CD44	CD44 molecule (Indian blood group)
212942_s_at	1.68e-05	4.77e-07	2.6243	6.03867	6.17946	2.6243	CEMIP	cell migration inducing hyaluronan binding protein
202780_at	1.68e-05	4.8e-07	-0.975357	-6.03701	6.17431	-0.975357	OXCT1	3-oxoacid CoA-transferase 1
204087_s_at	1.69e-05	4.8e-07	1.27545	6.03677	6.17357	1.27545	SLC5A6	solute carrier family 5 member 6
211506_s_at	1.69e-05	4.81e-07	4.34555	6.03606	6.17138	4.34555	CXCL8	C-X-C motif chemokine ligand 8
205548_s_at	1.7e-05	4.84e-07	1.05136	6.03412	6.16537	1.05136	BTG3	BTG anti-proliferation factor 3
203801_at	1.71e-05	4.89e-07	-0.963684	-6.03099	6.15565	-0.963684	MRPS14	mitochondrial ribosomal protein S14
205051_s_at	1.72e-05	4.9e-07	-2.17376	-6.03016	6.1531	-2.17376	KIT	KIT proto-oncogene receptor tyrosine kinase
201022_s_at	1.72e-05	4.91e-07	-0.686847	-6.03005	6.15275	-0.686847	DSTN	destrin, actin depolymerizing factor
214457_at	1.72e-05	4.93e-07	-1.74242	-6.02835	6.1475	-1.74242	HOXA2	homeobox A2
202705_at	1.72e-05	4.93e-07	2.17837	6.0282	6.14701	2.17837	CCNB2	cyclin B2
209773_s_at	1.72e-05	4.94e-07	2.34252	6.028	6.14639	2.34252	RRM2	ribonucleotide reductase regulatory subunit M2
205952_at	1.73e-05	4.95e-07	-2.99976	-6.02711	6.14366	-2.99976	KCNK3	potassium two pore domain channel subfamily K member 3
222690_s_at	1.74e-05	4.98e-07	0.929071	6.02518	6.13767	0.929071	TMEM39A	transmembrane protein 39A
1560275_at	1.74e-05	4.99e-07	1.25709	6.02459	6.13585	1.25709	TMEM44	transmembrane protein 44
229817_at	1.74e-05	5.01e-07	-1.15346	-6.02345	6.13232	-1.15346	ZNF608	zinc finger protein 608
238115_at	1.75e-05	5.04e-07	-1.3509	-6.02147	6.12619	-1.3509	DNAJC18	DnaJ heat shock protein family (Hsp40) member C18
209169_at	1.76e-05	5.05e-07	-1.668	-6.02101	6.12477	-1.668	GPM6B	glycoprotein M6B
214110_s_at	1.76e-05	5.05e-07	-1.83716	-6.02083	6.12418	-1.83716	LOC654342///LOC645166	lymphocyte-specific protein 1 pseudogene///lymphocyte-specific protein 1 pseudogene
208315_x_at	1.76e-05	5.06e-07	0.67045	6.02034	6.12268	0.67045	TRAF3	TNF receptor associated factor 3
201811_x_at	1.76e-05	5.07e-07	-1.31983	-6.01976	6.12087	-1.31983	SH3BP5	SH3 domain binding protein 5
212563_at	1.76e-05	5.09e-07	1.23149	6.01872	6.11767	1.23149	MIR7112///BOP1	microRNA 7112///block of proliferation 1
213317_at	1.77e-05	5.1e-07	-2.85759	-6.01757	6.11409	-2.85759	CLIC5	chloride intracellular channel 5
227536_at	1.77e-05	5.11e-07	-0.998007	-6.01703	6.11243	-0.998007	ZC3H13	zinc finger CCCH-type containing 13
217795_s_at	1.77e-05	5.12e-07	-0.592651	-6.01634	6.1103	-0.592651	TMEM43	transmembrane protein 43
223227_at	1.77e-05	5.12e-07	-0.777285	-6.01632	6.11023	-0.777285	BBS2	Bardet-Biedl syndrome 2
203693_s_at	1.77e-05	5.13e-07	1.02166	6.01622	6.10992	1.02166	E2F3	E2F transcription factor 3
241834_at	1.77e-05	5.13e-07	-2.68779	-6.01607	6.10946	-2.68779	LOC101930404///SNORD116-28///SNORD115-26///SNORD115-13///SNORD115-7///SNORD116-22///SNORD116-4///PWARSN///SNORD107///SNRPN///IPW	uncharacterized LOC101930404///small nucleolar RNA, C/D box 116-28///small nucleolar RNA, C/D box 115-26///small nucleolar RNA, C/D box 115-13///small nucleolar RNA, C/D box 115-7///small nucleolar RNA, C/D box 116-22///small nucleolar RNA, C/D box 116-4///Prader Willi/Angelman region RNA, SNRPN neighbor///small nucleolar RNA, C/D box 107///small nuclear ribonucleoprotein polypeptide N///imprinte…
213948_x_at	1.77e-05	5.13e-07	-2.6015	-6.01586	6.10879	-2.6015	CADM3	cell adhesion molecule 3
244087_at	1.78e-05	5.14e-07	1.68641	6.01517	6.10667	1.68641
235723_at	1.78e-05	5.16e-07	-3.28948	-6.01409	6.10333	-3.28948	BNC2	basonuclin 2
201202_at	1.79e-05	5.21e-07	1.09588	6.01127	6.09459	1.09588	PCNA	proliferating cell nuclear antigen
226437_at	1.79e-05	5.21e-07	1.05182	6.01092	6.0935	1.05182	YIF1B	Yip1 interacting factor homolog B, membrane trafficking protein
221272_s_at	1.79e-05	5.21e-07	-1.58673	-6.01082	6.09319	-1.58673	C1orf21	chromosome 1 open reading frame 21
227425_at	1.79e-05	5.22e-07	-1.58369	-6.01075	6.09297	-1.58369	REPS2	RALBP1 associated Eps domain containing 2
242204_at	1.79e-05	5.22e-07	1.9676	6.0106	6.09252	1.9676	WFDC5	WAP four-disulfide core domain 5
240156_at	1.81e-05	5.27e-07	-1.41869	-6.00724	6.0821	-1.41869
215438_x_at	1.81e-05	5.28e-07	0.794862	6.00665	6.08027	0.794862	GSPT1	G1 to S phase transition 1
219630_at	1.82e-05	5.29e-07	2.93953	6.00604	6.07839	2.93953	PDZK1IP1	PDZK1 interacting protein 1
227374_at	1.82e-05	5.3e-07	0.805111	6.00575	6.07749	0.805111	EARS2	glutamyl-tRNA synthetase 2, mitochondrial
220386_s_at	1.82e-05	5.32e-07	0.764123	6.00473	6.07433	0.764123	EML4	echinoderm microtubule associated protein like 4
241745_at	1.82e-05	5.32e-07	-1.52947	-6.00433	6.07311	-1.52947	LOC100507557	uncharacterized LOC100507557
208965_s_at	1.82e-05	5.33e-07	1.26161	6.00422	6.07277	1.26161	IFI16	interferon gamma inducible protein 16
206960_at	1.83e-05	5.34e-07	-2.34668	-6.00351	6.07054	-2.34668	LPAR4	lysophosphatidic acid receptor 4
217775_s_at	1.83e-05	5.34e-07	0.792964	6.00341	6.07024	0.792964	RDH11	retinol dehydrogenase 11 (all-trans/9-cis/11-cis)
211535_s_at	1.83e-05	5.35e-07	-1.29233	-6.00254	6.06756	-1.29233	FGFR1	fibroblast growth factor receptor 1
205005_s_at	1.83e-05	5.37e-07	-0.95446	-6.00157	6.06454	-0.95446	NMT2	N-myristoyltransferase 2
212800_at	1.84e-05	5.38e-07	0.86221	6.00094	6.0626	0.86221	STX6	syntaxin 6
226609_at	1.86e-05	5.44e-07	1.43519	5.99744	6.05174	1.43519	DCBLD1	discoidin, CUB and LCCL domain containing 1
1564292_at	1.86e-05	5.45e-07	3.13197	5.99694	6.0502	3.13197
219512_at	1.86e-05	5.47e-07	0.824945	5.99564	6.04619	0.824945	DSN1	DSN1 homolog, MIS12 kinetochore complex component
209360_s_at	1.86e-05	5.47e-07	1.34834	5.99564	6.04617	1.34834	LOC101928269///LOC100506403///RUNX1	uncharacterized LOC101928269///uncharacterized LOC100506403///runt related transcription factor 1
225811_at	1.87e-05	5.49e-07	-0.947643	-5.99489	6.04385	-0.947643	C11orf58	chromosome 11 open reading frame 58
1554679_a_at	1.87e-05	5.5e-07	1.57491	5.99436	6.04222	1.57491	LAPTM4B	lysosomal protein transmembrane 4 beta
235444_at	1.87e-05	5.5e-07	-1.1088	-5.9939	6.04078	-1.1088	FOXP1	forkhead box P1
227099_s_at	1.88e-05	5.53e-07	-2.70288	-5.99259	6.03674	-2.70288	C11orf96	chromosome 11 open reading frame 96
212160_at	1.89e-05	5.56e-07	0.742301	5.99066	6.03076	0.742301	XPOT	exportin for tRNA
239649_at	1.9e-05	5.59e-07	1.12889	5.98902	6.02567	1.12889
202095_s_at	1.9e-05	5.61e-07	1.9909	5.98809	6.02278	1.9909	BIRC5	baculoviral IAP repeat containing 5
241234_at	1.91e-05	5.63e-07	1.99065	5.98665	6.01834	1.99065	LOC100506797	uncharacterized LOC100506797
212408_at	1.91e-05	5.65e-07	-0.852204	-5.98543	6.01457	-0.852204	TOR1AIP1	torsin 1A interacting protein 1
224595_at	1.91e-05	5.66e-07	0.90479	5.98512	6.01361	0.90479	SLC44A1	solute carrier family 44 member 1
222394_at	1.92e-05	5.66e-07	-0.828649	-5.98484	6.01272	-0.828649	PDCD6IP	programmed cell death 6 interacting protein
212806_at	1.92e-05	5.68e-07	-2.14861	-5.98385	6.00967	-2.14861	PRUNE2	prune homolog 2
242086_at	1.93e-05	5.71e-07	-1.7635	-5.98208	6.00419	-1.7635	SPATA6	spermatogenesis associated 6
1557223_at	1.96e-05	5.81e-07	-1.92769	-5.97711	5.9888	-1.92769	RBPMS	RNA binding protein with multiple splicing
232424_at	1.96e-05	5.81e-07	-2.25602	-5.97668	5.98745	-2.25602	PRDM16	PR/SET domain 16
226484_at	1.96e-05	5.83e-07	-1.20473	-5.97591	5.98507	-1.20473	ZBTB47	zinc finger and BTB domain containing 47
229406_at	1.96e-05	5.83e-07	-2.51871	-5.97574	5.98454	-2.51871	RBFOX3	RNA binding protein, fox-1 homolog 3
208799_at	1.98e-05	5.89e-07	0.776899	5.9728	5.97543	0.776899	PSMB5	proteasome subunit beta 5
232054_at	1.99e-05	5.92e-07	-3.23525	-5.97121	5.9705	-3.23525	LOC101926951///PCDH20	uncharacterized LOC101926951///protocadherin 20
242652_at	1.99e-05	5.92e-07	-1.31738	-5.97083	5.96935	-1.31738
228617_at	2e-05	5.94e-07	1.8085	5.97001	5.96679	1.8085	XAF1	XIAP associated factor 1
208080_at	2e-05	5.95e-07	2.37766	5.96936	5.96477	2.37766	AURKA	aurora kinase A
229545_at	2e-05	5.96e-07	1.66604	5.96904	5.96379	1.66604	FERMT1	fermitin family member 1
228811_at	2e-05	5.96e-07	-1.55569	-5.96884	5.96317	-1.55569
205638_at	2.01e-05	5.99e-07	-3.73173	-5.96714	5.95792	-3.73173	ADGRB3	adhesion G protein-coupled receptor B3
209302_at	2.01e-05	6e-07	1.05402	5.96652	5.956	1.05402	POLR2H	RNA polymerase II subunit H
243951_at	2.02e-05	6.04e-07	-1.29361	-5.96474	5.95049	-1.29361	ABCB1	ATP binding cassette subfamily B member 1
222569_at	2.02e-05	6.04e-07	0.769274	5.96449	5.94971	0.769274	UGGT1	UDP-glucose glycoprotein glucosyltransferase 1
204036_at	2.02e-05	6.05e-07	-1.45603	-5.96394	5.94799	-1.45603	LPAR1	lysophosphatidic acid receptor 1
235441_at	2.03e-05	6.07e-07	1.31583	5.96331	5.94604	1.31583
225806_at	2.03e-05	6.09e-07	1.26046	5.96202	5.94206	1.26046	AJUBA	ajuba LIM protein
229537_at	2.04e-05	6.12e-07	-1.71767	-5.96059	5.93763	-1.71767	LMO4	LIM domain only 4
217388_s_at	2.05e-05	6.16e-07	3.10411	5.95847	5.93106	3.10411	KYNU	kynureninase
230479_at	2.05e-05	6.16e-07	-1.31889	-5.95842	5.93092	-1.31889	EIF3F	eukaryotic translation initiation factor 3 subunit F
226038_at	2.05e-05	6.16e-07	-1.28507	-5.95827	5.93045	-1.28507	LONRF1	LON peptidase N-terminal domain and ring finger 1
212872_s_at	2.05e-05	6.17e-07	0.650188	5.95819	5.93021	0.650188	MED20	mediator complex subunit 20
1563386_at	2.06e-05	6.19e-07	-3.4566	-5.95695	5.92635	-3.4566
200078_s_at	2.06e-05	6.19e-07	0.851328	5.95685	5.92604	0.851328	ATP6V0B	ATPase H+ transporting V0 subunit b
AFFX-HUMISGF3A/M97935_MB_at	2.06e-05	6.21e-07	1.62043	5.95597	5.92331	1.62043	STAT1	signal transducer and activator of transcription 1
204476_s_at	2.08e-05	6.27e-07	1.89204	5.95312	5.91449	1.89204	PC	pyruvate carboxylase
218039_at	2.09e-05	6.29e-07	1.72537	5.95212	5.91141	1.72537	NUSAP1	nucleolar and spindle associated protein 1
243050_at	2.09e-05	6.29e-07	-1.76092	-5.95199	5.91098	-1.76092
236976_at	2.09e-05	6.29e-07	1.4366	5.95185	5.91056	1.4366	FANCA	Fanconi anemia complementation group A
239548_at	2.09e-05	6.31e-07	-3.64556	-5.95091	5.90764	-3.64556	NEGR1	neuronal growth regulator 1
1569346_a_at	2.1e-05	6.35e-07	-1.3646	-5.94898	5.90168	-1.3646
229779_at	2.11e-05	6.38e-07	-2.30227	-5.94737	5.89668	-2.30227	COL4A4	collagen type IV alpha 4 chain
203603_s_at	2.12e-05	6.41e-07	-1.92256	-5.94604	5.89257	-1.92256	ZEB2	zinc finger E-box binding homeobox 2
217678_at	2.12e-05	6.41e-07	3.78694	5.94594	5.89225	3.78694	SLC7A11	solute carrier family 7 member 11
218567_x_at	2.12e-05	6.41e-07	1.29233	5.94581	5.89186	1.29233	DPP3	dipeptidyl peptidase 3
204834_at	2.12e-05	6.42e-07	-2.35506	-5.94559	5.89117	-2.35506	FGL2	fibrinogen like 2
1560916_a_at	2.13e-05	6.44e-07	1.60395	5.94428	5.88713	1.60395	DPY19L1	dpy-19 like 1
228391_at	2.13e-05	6.46e-07	-1.35958	-5.9437	5.88532	-1.35958	CYP4V2	cytochrome P450 family 4 subfamily V member 2
206757_at	2.13e-05	6.46e-07	-2.94341	-5.94366	5.88519	-2.94341	PDE5A	phosphodiesterase 5A
235764_at	2.13e-05	6.46e-07	-1.41275	-5.94363	5.8851	-1.41275	PRDM5	PR/SET domain 5
219253_at	2.13e-05	6.48e-07	0.904457	5.94254	5.88173	0.904457	TMEM185B	transmembrane protein 185B
209289_at	2.13e-05	6.49e-07	-1.25837	-5.9421	5.88036	-1.25837	NFIB	nuclear factor I B
204442_x_at	2.13e-05	6.49e-07	-1.34696	-5.94209	5.88035	-1.34696	LTBP4	latent transforming growth factor beta binding protein 4
206289_at	2.14e-05	6.52e-07	-1.31158	-5.94077	5.87626	-1.31158	HOXA4	homeobox A4
227916_x_at	2.15e-05	6.53e-07	0.952113	5.93989	5.87353	0.952113	EXOSC3	exosome component 3
242366_at	2.15e-05	6.54e-07	-0.805933	-5.93976	5.87313	-0.805933
234339_s_at	2.16e-05	6.59e-07	-0.752317	-5.93721	5.86524	-0.752317	SNORD23///GLTSCR2	small nucleolar RNA, C/D box 23///glioma tumor suppressor candidate region gene 2
221436_s_at	2.17e-05	6.63e-07	1.59154	5.93513	5.85879	1.59154	CDCA3	cell division cycle associated 3
207746_at	2.17e-05	6.64e-07	2.00112	5.93498	5.85832	2.00112	POLQ	DNA polymerase theta
214761_at	2.17e-05	6.64e-07	-2.74291	-5.93487	5.85798	-2.74291	ZNF423	zinc finger protein 423
207574_s_at	2.17e-05	6.64e-07	-1.54195	-5.93477	5.85767	-1.54195	GADD45B	growth arrest and DNA damage inducible beta
200875_s_at	2.18e-05	6.66e-07	1.05144	5.9339	5.85497	1.05144	MIR1292///SNORD110///SNORD86///SNORD57///NOP56	microRNA 1292///small nucleolar RNA, C/D box 110///small nucleolar RNA, C/D box 86///small nucleolar RNA, C/D box 57///NOP56 ribonucleoprotein
203197_s_at	2.18e-05	6.68e-07	-0.816604	-5.93292	5.85193	-0.816604	C1orf123	chromosome 1 open reading frame 123
221987_s_at	2.18e-05	6.69e-07	0.821984	5.9327	5.85127	0.821984	TSR1	TSR1, ribosome maturation factor
214055_x_at	2.19e-05	6.7e-07	0.558447	5.93189	5.84875	0.558447	PRRC2C	proline rich coiled-coil 2C
201417_at	2.19e-05	6.71e-07	1.39635	5.93155	5.84771	1.39635	SOX4	SRY-box 4
242873_at	2.2e-05	6.74e-07	1.66465	5.93029	5.84379	1.66465	LOC101928100	uncharacterized LOC101928100
212503_s_at	2.2e-05	6.74e-07	-1.44283	-5.93005	5.84306	-1.44283	DIP2C	disco interacting protein 2 homolog C
204871_at	2.2e-05	6.75e-07	1.08486	5.92983	5.84236	1.08486	MTERF1	mitochondrial transcription termination factor 1
219715_s_at	2.2e-05	6.77e-07	1.0966	5.92869	5.83883	1.0966	TDP1	tyrosyl-DNA phosphodiesterase 1
205611_at	2.21e-05	6.8e-07	-2.78284	-5.92749	5.83512	-2.78284	TNFSF12-TNFSF13///TNFSF12	TNFSF12-TNFSF13 readthrough///tumor necrosis factor superfamily member 12
202435_s_at	2.21e-05	6.8e-07	-2.14091	-5.92742	5.8349	-2.14091	CYP1B1	cytochrome P450 family 1 subfamily B member 1
211941_s_at	2.21e-05	6.81e-07	-0.79574	-5.92688	5.83324	-0.79574	PEBP1	phosphatidylethanolamine binding protein 1
236383_at	2.22e-05	6.85e-07	-1.44809	-5.9252	5.82805	-1.44809
1562169_at	2.23e-05	6.89e-07	2.53951	5.92343	5.82255	2.53951
232311_at	2.24e-05	6.9e-07	1.34221	5.92297	5.82111	1.34221	B2M	beta-2-microglobulin
212843_at	2.24e-05	6.91e-07	-3.16533	-5.92218	5.81869	-3.16533	NCAM1	neural cell adhesion molecule 1
230071_at	2.24e-05	6.93e-07	-1.33541	-5.92155	5.81673	-1.33541	44815	septin 11
204955_at	2.25e-05	6.94e-07	-2.41272	-5.92077	5.81433	-2.41272	SRPX	sushi repeat containing protein, X-linked
231162_at	2.25e-05	6.96e-07	-2.00564	-5.92013	5.81232	-2.00564	CLDND2	claudin domain containing 2
227013_at	2.25e-05	6.97e-07	-0.92439	-5.91945	5.81022	-0.92439	LATS2	large tumor suppressor kinase 2
226448_at	2.26e-05	6.99e-07	1.45095	5.91871	5.80795	1.45095	MIR1182///FAM89A	microRNA 1182///family with sequence similarity 89 member A
201380_at	2.27e-05	7.02e-07	-0.83024	-5.91759	5.80446	-0.83024	CRTAP	cartilage associated protein
227758_at	2.27e-05	7.03e-07	-1.78291	-5.91699	5.80261	-1.78291	RERG	RAS like estrogen regulated growth inhibitor
241569_at	2.27e-05	7.04e-07	1.73277	5.91669	5.80168	1.73277
230240_at	2.28e-05	7.08e-07	2.21254	5.91488	5.79607	2.21254
223255_at	2.3e-05	7.13e-07	0.969875	5.91263	5.7891	0.969875	G2E3	G2/M-phase specific E3 ubiquitin protein ligase
242696_at	2.3e-05	7.14e-07	0.66661	5.91225	5.78792	0.66661
235944_at	2.31e-05	7.17e-07	-3.0224	-5.91096	5.78395	-3.0224	HMCN1	hemicentin 1
242313_at	2.31e-05	7.19e-07	-1.18314	-5.90984	5.78047	-1.18314	LOC728730	uncharacterized LOC728730
211250_s_at	2.31e-05	7.2e-07	0.958608	5.90955	5.77956	0.958608	SH3BP2	SH3 domain binding protein 2
201701_s_at	2.31e-05	7.2e-07	-0.621617	-5.90935	5.77896	-0.621617	PGRMC2	progesterone receptor membrane component 2
219494_at	2.32e-05	7.23e-07	1.0944	5.90824	5.77552	1.0944	RAD54B	RAD54 homolog B (S. cerevisiae)
216705_s_at	2.32e-05	7.23e-07	1.73145	5.90793	5.77455	1.73145	ADA	adenosine deaminase
1570130_at	2.32e-05	7.24e-07	1.25141	5.90777	5.77406	1.25141	SPATS2	spermatogenesis associated serine rich 2
55081_at	2.32e-05	7.24e-07	0.919125	5.90757	5.77345	0.919125	MICALL1	MICAL like 1
218750_at	2.33e-05	7.29e-07	0.825819	5.90573	5.76775	0.825819	TAF1D	TATA-box binding protein associated factor, RNA polymerase I subunit D
204924_at	2.33e-05	7.29e-07	1.59607	5.90568	5.76759	1.59607	TLR2	toll like receptor 2
237289_at	2.34e-05	7.32e-07	0.761755	5.9043	5.76331	0.761755	CREB1	cAMP responsive element binding protein 1
239604_at	2.34e-05	7.33e-07	-2.32445	-5.90364	5.76128	-2.32445
230466_s_at	2.35e-05	7.35e-07	-1.33838	-5.90289	5.75894	-1.33838	RASSF3	Ras association domain family member 3
226581_at	2.35e-05	7.36e-07	-0.730265	-5.90245	5.75759	-0.730265	RBSN	rabenosyn, RAB effector
201478_s_at	2.36e-05	7.39e-07	1.06446	5.90117	5.75362	1.06446	MIR664B///SNORA56///DKC1	microRNA 664b///small nucleolar RNA, H/ACA box 56///dyskerin pseudouridine synthase 1
209199_s_at	2.36e-05	7.4e-07	-1.90921	-5.90065	5.75203	-1.90921	MEF2C	myocyte enhancer factor 2C
1558875_at	2.36e-05	7.42e-07	2.09912	5.90009	5.75028	2.09912	SREBF1	sterol regulatory element binding transcription factor 1
213764_s_at	2.37e-05	7.44e-07	-6.30954	-5.89933	5.74794	-6.30954	MFAP5	microfibrillar associated protein 5
212358_at	2.37e-05	7.45e-07	-2.67405	-5.89875	5.74613	-2.67405	CLIP3	CAP-Gly domain containing linker protein 3
237217_at	2.37e-05	7.46e-07	-2.65933	-5.89844	5.74518	-2.65933	ADAMTSL1	ADAMTS like 1
241994_at	2.37e-05	7.46e-07	3.10782	5.89844	5.74516	3.10782	XDH	xanthine dehydrogenase
211935_at	2.37e-05	7.47e-07	0.672052	5.89802	5.74386	0.672052	ARL6IP1	ADP ribosylation factor like GTPase 6 interacting protein 1
207254_at	2.38e-05	7.49e-07	2.15551	5.89707	5.74092	2.15551	SLC15A1	solute carrier family 15 member 1
228116_at	2.4e-05	7.55e-07	3.85083	5.89442	5.73274	3.85083	LINC01296///DUXAP10///DUXAP8	long intergenic non-protein coding RNA 1296///double homeobox A pseudogene 10///double homeobox A pseudogene 8
220525_s_at	2.4e-05	7.57e-07	0.774158	5.89348	5.72981	0.774158	AUP1	ancient ubiquitous protein 1
218984_at	2.41e-05	7.58e-07	1.04316	5.89309	5.72861	1.04316	PUS7	pseudouridylate synthase 7 (putative)
208992_s_at	2.41e-05	7.6e-07	0.950419	5.89254	5.72691	0.950419	STAT3	signal transducer and activator of transcription 3
213900_at	2.41e-05	7.62e-07	-1.56314	-5.89157	5.72391	-1.56314	FAM189A2	family with sequence similarity 189 member A2
229487_at	2.42e-05	7.63e-07	-2.42323	-5.89127	5.72296	-2.42323	EBF1	early B-cell factor 1
212157_at	2.42e-05	7.65e-07	-1.7154	-5.89031	5.72001	-1.7154	SDC2	syndecan 2
230029_x_at	2.43e-05	7.7e-07	-0.67902	-5.88846	5.71426	-0.67902	UBR3	ubiquitin protein ligase E3 component n-recognin 3 (putative)
227394_at	2.44e-05	7.71e-07	-2.05275	-5.88795	5.7127	-2.05275	NCAM1	neural cell adhesion molecule 1
223486_at	2.44e-05	7.72e-07	0.909106	5.88755	5.71146	0.909106	GTPBP8	GTP binding protein 8 (putative)
227478_at	2.44e-05	7.74e-07	-1.47036	-5.88678	5.70906	-1.47036	SETBP1	SET binding protein 1
218782_s_at	2.44e-05	7.75e-07	1.49919	5.88625	5.70744	1.49919	ATAD2	ATPase family, AAA domain containing 2
237469_at	2.44e-05	7.75e-07	2.40546	5.88624	5.70741	2.40546	TOP2A	topoisomerase (DNA) II alpha
222354_at	2.45e-05	7.77e-07	1.70079	5.88567	5.70563	1.70079	F11R	F11 receptor
229201_at	2.46e-05	7.8e-07	-2.81155	-5.88422	5.70115	-2.81155	PAK3	p21 (RAC1) activated kinase 3
244881_at	2.47e-05	7.86e-07	0.861226	5.88178	5.69358	0.861226	LMLN	leishmanolysin like peptidase
239101_at	2.48e-05	7.89e-07	-1.08084	-5.8808	5.69057	-1.08084	ITCH	itchy E3 ubiquitin protein ligase
218308_at	2.49e-05	7.92e-07	1.79148	5.87938	5.68616	1.79148	TACC3	transforming acidic coiled-coil containing protein 3
205620_at	2.49e-05	7.92e-07	-2.76381	-5.87937	5.68612	-2.76381	F10	coagulation factor X
1562440_at	2.49e-05	7.93e-07	1.56732	5.87915	5.68545	1.56732	MAP3K13	mitogen-activated protein kinase kinase kinase 13
226338_at	2.5e-05	7.96e-07	-1.75187	-5.87793	5.68168	-1.75187	TMEM55A	transmembrane protein 55A
224604_at	2.5e-05	7.97e-07	-1.14018	-5.87742	5.68008	-1.14018	C4orf3	chromosome 4 open reading frame 3
209301_at	2.5e-05	7.99e-07	2.64521	5.87687	5.67838	2.64521	CA2	carbonic anhydrase 2
212099_at	2.51e-05	8e-07	-1.57848	-5.87631	5.67666	-1.57848	RHOB	ras homolog family member B
204647_at	2.51e-05	8.02e-07	1.69549	5.87553	5.67424	1.69549	HOMER3	homer scaffolding protein 3
202536_at	2.51e-05	8.03e-07	-0.760231	-5.87518	5.67315	-0.760231	CHMP2B	charged multivesicular body protein 2B
235850_at	2.51e-05	8.04e-07	-1.24235	-5.87488	5.67222	-1.24235	FAM162A	family with sequence similarity 162 member A
225680_at	2.51e-05	8.04e-07	1.04573	5.87456	5.67124	1.04573	MIR4467///LRWD1	microRNA 4467///leucine rich repeats and WD repeat domain containing 1
202016_at	2.51e-05	8.05e-07	1.81618	5.87449	5.67101	1.81618	MEST	mesoderm specific transcript
227708_at	2.51e-05	8.05e-07	-1.07464	-5.87445	5.67091	-1.07464	EEF1A1	eukaryotic translation elongation factor 1 alpha 1
223315_at	2.52e-05	8.09e-07	-1.54626	-5.87288	5.66605	-1.54626	NTN4	netrin 4
200733_s_at	2.53e-05	8.12e-07	1.01812	5.87154	5.6619	1.01812	PTP4A1	protein tyrosine phosphatase type IVA, member 1
219932_at	2.53e-05	8.13e-07	-4.23139	-5.87126	5.66102	-4.23139	SLC27A6	solute carrier family 27 member 6
1562189_at	2.54e-05	8.14e-07	-3.01515	-5.87075	5.65945	-3.01515
200887_s_at	2.54e-05	8.16e-07	1.33336	5.87012	5.65749	1.33336	STAT1	signal transducer and activator of transcription 1
220651_s_at	2.54e-05	8.17e-07	2.47406	5.86983	5.65661	2.47406	MCM10	minichromosome maintenance 10 replication initiation factor
205802_at	2.54e-05	8.18e-07	-2.27263	-5.86945	5.65541	-2.27263	TRPC1	transient receptor potential cation channel subfamily C member 1
201021_s_at	2.56e-05	8.23e-07	-0.747783	-5.86726	5.64863	-0.747783	DSTN	destrin, actin depolymerizing factor
203064_s_at	2.56e-05	8.25e-07	0.776007	5.86668	5.64685	0.776007	FOXK2	forkhead box K2
218918_at	2.56e-05	8.26e-07	-2.00851	-5.86645	5.64614	-2.00851	MAN1C1	mannosidase alpha class 1C member 1
210627_s_at	2.57e-05	8.27e-07	1.07486	5.86575	5.64397	1.07486	MOGS	mannosyl-oligosaccharide glucosidase
223096_at	2.57e-05	8.28e-07	0.885833	5.86547	5.64309	0.885833	NOP58	NOP58 ribonucleoprotein
218365_s_at	2.57e-05	8.29e-07	0.829256	5.86516	5.64213	0.829256	DARS2	aspartyl-tRNA synthetase 2, mitochondrial
212680_x_at	2.57e-05	8.29e-07	1.07317	5.86498	5.64159	1.07317	PPP1R14B	protein phosphatase 1 regulatory inhibitor subunit 14B
218130_at	2.61e-05	8.43e-07	0.743151	5.85972	5.62529	0.743151	C17orf62	chromosome 17 open reading frame 62
208653_s_at	2.61e-05	8.44e-07	1.21941	5.85944	5.62444	1.21941	CD164	CD164 molecule
208430_s_at	2.61e-05	8.45e-07	-2.33106	-5.85926	5.62387	-2.33106	DTNA	dystrobrevin alpha
203264_s_at	2.62e-05	8.47e-07	-1.2911	-5.85831	5.62092	-1.2911	ARHGEF9	Cdc42 guanine nucleotide exchange factor 9
1566243_at	2.63e-05	8.5e-07	1.51866	5.85722	5.61756	1.51866
201249_at	2.63e-05	8.51e-07	2.41098	5.85705	5.61704	2.41098	SLC2A1	solute carrier family 2 member 1
226582_at	2.63e-05	8.52e-07	-1.79016	-5.85644	5.61513	-1.79016	LOC400043	uncharacterized LOC400043
204639_at	2.63e-05	8.52e-07	1.49456	5.85641	5.61506	1.49456	ADA	adenosine deaminase
1552291_at	2.63e-05	8.54e-07	1.13484	5.85569	5.61282	1.13484	PIGX	phosphatidylinositol glycan anchor biosynthesis class X
205933_at	2.64e-05	8.56e-07	-1.20062	-5.85514	5.61112	-1.20062	SETBP1	SET binding protein 1
238483_at	2.64e-05	8.56e-07	-1.76423	-5.85489	5.61035	-1.76423	SSBP2	single stranded DNA binding protein 2
230087_at	2.64e-05	8.59e-07	-1.80807	-5.85378	5.6069	-1.80807	PRIMA1	proline rich membrane anchor 1
1567985_at	2.65e-05	8.61e-07	1.69575	5.85328	5.60536	1.69575
219195_at	2.67e-05	8.67e-07	-4.11353	-5.85093	5.5981	-4.11353	PPARGC1A	PPARG coactivator 1 alpha
202388_at	2.67e-05	8.68e-07	-1.90354	-5.85057	5.59696	-1.90354	RGS2	regulator of G-protein signaling 2
203856_at	2.67e-05	8.69e-07	1.06797	5.85033	5.59623	1.06797	VRK1	vaccinia related kinase 1
209071_s_at	2.67e-05	8.71e-07	-1.80427	-5.84945	5.59351	-1.80427	RGS5	regulator of G-protein signaling 5
218684_at	2.68e-05	8.73e-07	1.23777	5.84894	5.59192	1.23777	LRRC8D	leucine rich repeat containing 8 family member D
241457_at	2.7e-05	8.82e-07	-2.01054	-5.84577	5.5821	-2.01054
227192_at	2.7e-05	8.83e-07	-1.50045	-5.84537	5.58087	-1.50045	PRRT2	proline rich transmembrane protein 2
1555725_a_at	2.7e-05	8.83e-07	-1.82973	-5.84531	5.5807	-1.82973	RGS5	regulator of G-protein signaling 5
208763_s_at	2.71e-05	8.87e-07	-1.39151	-5.84402	5.5767	-1.39151	TSC22D3	TSC22 domain family member 3
215311_at	2.72e-05	8.9e-07	-2.6423	-5.84274	5.57275	-2.6423	NTRK3	neurotrophic receptor tyrosine kinase 3
239750_x_at	2.72e-05	8.91e-07	-1.31998	-5.84251	5.57202	-1.31998	VAPA	VAMP associated protein A
229730_at	2.72e-05	8.92e-07	-3.31139	-5.84217	5.57098	-3.31139	SMTNL2	smoothelin like 2
221249_s_at	2.73e-05	8.94e-07	-0.877648	-5.8413	5.56827	-0.877648	FAM117A	family with sequence similarity 117 member A
205475_at	2.73e-05	8.97e-07	-1.7983	-5.84033	5.56529	-1.7983	SCRG1	stimulator of chondrogenesis 1
202533_s_at	2.73e-05	8.97e-07	1.27815	5.84032	5.56525	1.27815	DHFR	dihydrofolate reductase
226372_at	2.73e-05	8.97e-07	1.8023	5.84021	5.56491	1.8023	CHST11	carbohydrate (chondroitin 4) sulfotransferase 11
226030_at	2.74e-05	8.99e-07	-1.50345	-5.83976	5.56352	-1.50345	ACADSB	acyl-CoA dehydrogenase, short/branched chain
230333_at	2.74e-05	9.01e-07	1.22415	5.83901	5.5612	1.22415
227964_at	2.77e-05	9.09e-07	1.19655	5.83611	5.55221	1.19655	FRMD8	FERM domain containing 8
204422_s_at	2.8e-05	9.21e-07	-2.9694	-5.83208	5.53973	-2.9694	FGF2	fibroblast growth factor 2
216484_x_at	2.81e-05	9.24e-07	0.777246	5.83089	5.53604	0.777246
222895_s_at	2.82e-05	9.29e-07	2.01871	5.82929	5.53111	2.01871	BCL11B	B-cell CLL/lymphoma 11B
213344_s_at	2.82e-05	9.29e-07	0.724135	5.82923	5.5309	0.724135	H2AFX	H2A histone family member X
219737_s_at	2.83e-05	9.33e-07	-3.70821	-5.82789	5.52677	-3.70821	PCDH9	protocadherin 9
228496_s_at	2.83e-05	9.34e-07	-1.18153	-5.82766	5.52607	-1.18153	CRIM1	cysteine rich transmembrane BMP regulator 1
215450_at	2.83e-05	9.34e-07	0.764596	5.82765	5.52601	0.764596	SNRPE	small nuclear ribonucleoprotein polypeptide E
228444_at	2.85e-05	9.41e-07	-2.43441	-5.82529	5.51874	-2.43441	ARRB1	arrestin beta 1
204688_at	2.85e-05	9.41e-07	-2.14066	-5.82527	5.51865	-2.14066	SGCE	sarcoglycan epsilon
226587_at	2.85e-05	9.41e-07	-1.81982	-5.82526	5.51862	-1.81982	PWAR6	Prader Willi/Angelman region RNA 6
203316_s_at	2.85e-05	9.43e-07	0.598986	5.82472	5.51697	0.598986	SNRPE	small nuclear ribonucleoprotein polypeptide E
234326_at	2.86e-05	9.45e-07	0.938127	5.82391	5.51446	0.938127
240397_x_at	2.88e-05	9.54e-07	-2.61212	-5.82088	5.50507	-2.61212
203578_s_at	2.88e-05	9.55e-07	1.22097	5.82076	5.5047	1.22097	SLC7A6	solute carrier family 7 member 6
224820_at	2.91e-05	9.65e-07	-1.14189	-5.81732	5.49406	-1.14189	COX20	COX20, cytochrome c oxidase assembly factor
1558128_at	2.91e-05	9.66e-07	2.15273	5.81695	5.4929	2.15273	LOC730202	uncharacterized LOC730202
218191_s_at	2.93e-05	9.73e-07	-0.833824	-5.81494	5.48668	-0.833824	LMBRD1	LMBR1 domain containing 1
234549_at	2.93e-05	9.74e-07	1.86823	5.81455	5.48549	1.86823
219791_s_at	2.93e-05	9.74e-07	-3.53251	-5.81444	5.48515	-3.53251	HAND2-AS1	HAND2 antisense RNA 1 (head to head)
226193_x_at	2.93e-05	9.74e-07	0.838497	5.81435	5.48487	0.838497	CBWD7///CBWD6///CBWD3///CBWD5///CBWD2///CBWD1	COBW domain containing 7///COBW domain containing 6///COBW domain containing 3///COBW domain containing 5///COBW domain containing 2///COBW domain containing 1
225702_at	2.93e-05	9.75e-07	0.838703	5.81426	5.48459	0.838703	C8orf76	chromosome 8 open reading frame 76
219061_s_at	2.94e-05	9.79e-07	0.930747	5.81273	5.47986	0.930747	LAGE3	L antigen family member 3
210889_s_at	2.94e-05	9.8e-07	-1.45139	-5.81251	5.47918	-1.45139	FCGR2B	Fc fragment of IgG receptor IIb
210361_s_at	2.94e-05	9.81e-07	-0.724514	-5.81232	5.47857	-0.724514	ELF2	E74 like ETS transcription factor 2
213413_at	2.94e-05	9.81e-07	-1.96874	-5.81224	5.47832	-1.96874	STON1	stonin 1
205265_s_at	2.95e-05	9.82e-07	-1.77865	-5.81183	5.47706	-1.77865	LOC100996693///SPEG	CAVP-target protein-like///SPEG complex locus
202688_at	2.95e-05	9.83e-07	1.45735	5.81167	5.47658	1.45735	TNFSF10	tumor necrosis factor superfamily member 10
206613_s_at	2.95e-05	9.84e-07	1.07508	5.81129	5.47539	1.07508	TAF1A	TATA-box binding protein associated factor, RNA polymerase I subunit A
212855_at	2.96e-05	9.9e-07	-1.06258	-5.80936	5.46943	-1.06258	DCUN1D4	defective in cullin neddylation 1 domain containing 4
230154_at	2.97e-05	9.91e-07	-1.20205	-5.80896	5.46819	-1.20205	WAC	WW domain containing adaptor with coiled-coil
222701_s_at	2.97e-05	9.95e-07	1.19777	5.80787	5.46482	1.19777	CHCHD7	coiled-coil-helix-coiled-coil-helix domain containing 7
235787_at	2.99e-05	9.99e-07	-1.20194	-5.80659	5.46084	-1.20194	CDC37L1	cell division cycle 37 like 1
225623_at	2.99e-05	1e-06	-0.958511	-5.80576	5.45829	-0.958511	CIPC	CLOCK interacting pacemaker
202136_at	3e-05	1.01e-06	-0.893951	-5.80421	5.45349	-0.893951	ZMYND11	zinc finger MYND-type containing 11
244885_at	3e-05	1.01e-06	-1.97479	-5.80406	5.45302	-1.97479	EBF2	early B-cell factor 2
224061_at	3.01e-05	1.01e-06	-2.91755	-5.80375	5.45206	-2.91755	INMT	indolethylamine N-methyltransferase
204317_at	3.02e-05	1.01e-06	1.76564	5.8024	5.44789	1.76564	TRMU///GTSE1	tRNA 5-methylaminomethyl-2-thiouridylate methyltransferase///G2 and S-phase expressed 1
229800_at	3.03e-05	1.02e-06	-3.09878	-5.80082	5.44299	-3.09878	DCLK1	doublecortin like kinase 1
203936_s_at	3.04e-05	1.02e-06	2.32179	5.80021	5.44109	2.32179	MMP9	matrix metallopeptidase 9
AFFX-HUMISGF3A/M97935_3_at	3.05e-05	1.03e-06	1.41892	5.79837	5.43541	1.41892	STAT1	signal transducer and activator of transcription 1
221589_s_at	3.06e-05	1.03e-06	-1.0607	-5.79758	5.43296	-1.0607	ALDH6A1	aldehyde dehydrogenase 6 family member A1
244294_at	3.06e-05	1.03e-06	-1.14782	-5.79738	5.43236	-1.14782	GTF2H5	general transcription factor IIH subunit 5
237899_at	3.07e-05	1.03e-06	1.79812	5.79586	5.42764	1.79812	LOC100506374	uncharacterized LOC100506374
1553274_a_at	3.07e-05	1.04e-06	1.028	5.79528	5.42587	1.028	SNRNP48	small nuclear ribonucleoprotein U11/U12 subunit 48
232669_at	3.07e-05	1.04e-06	-2.44653	-5.7952	5.42562	-2.44653	HIF3A	hypoxia inducible factor 3 alpha subunit
212953_x_at	3.07e-05	1.04e-06	0.570331	5.79518	5.42554	0.570331	CALR	calreticulin
206976_s_at	3.07e-05	1.04e-06	1.45771	5.79508	5.42524	1.45771	HSPH1	heat shock protein family H (Hsp110) member 1
210052_s_at	3.08e-05	1.04e-06	2.65266	5.79374	5.42109	2.65266	TPX2	TPX2, microtubule nucleation factor
235611_at	3.08e-05	1.04e-06	-1.1782	-5.79371	5.421	-1.1782	SREK1	splicing regulatory glutamic acid and lysine rich protein 1
219602_s_at	3.09e-05	1.04e-06	-1.7117	-5.79299	5.41876	-1.7117	PIEZO2	piezo type mechanosensitive ion channel component 2
221104_s_at	3.09e-05	1.05e-06	-1.18284	-5.7922	5.41633	-1.18284	NIPSNAP3B	nipsnap homolog 3B
216840_s_at	3.09e-05	1.05e-06	-2.5047	-5.79202	5.41578	-2.5047	LAMA2	laminin subunit alpha 2
208792_s_at	3.1e-05	1.05e-06	-2.04624	-5.79112	5.41297	-2.04624	CLU	clusterin
224184_s_at	3.1e-05	1.05e-06	-2.7895	-5.79073	5.41178	-2.7895	BOC	BOC cell adhesion associated, oncogene regulated
231098_at	3.11e-05	1.05e-06	-1.98559	-5.78987	5.40911	-1.98559
200897_s_at	3.11e-05	1.05e-06	-1.0904	-5.78946	5.40785	-1.0904	PALLD	palladin, cytoskeletal associated protein
227279_at	3.11e-05	1.05e-06	-1.38266	-5.78935	5.40749	-1.38266	TCEAL3	transcription elongation factor A like 3
222989_s_at	3.11e-05	1.06e-06	0.923722	5.78889	5.40608	0.923722	UBQLN1	ubiquilin 1
201924_at	3.12e-05	1.06e-06	-0.76587	-5.78838	5.40449	-0.76587	AFF1	AF4/FMR2 family member 1
228991_at	3.12e-05	1.06e-06	-0.612936	-5.78794	5.40314	-0.612936	CDK13	cyclin dependent kinase 13
231855_at	3.13e-05	1.06e-06	1.49798	5.78673	5.3994	1.49798	KIAA1524	KIAA1524
224804_s_at	3.13e-05	1.07e-06	-0.895585	-5.78616	5.39763	-0.895585	FAM219B	family with sequence similarity 219 member B
218721_s_at	3.14e-05	1.07e-06	0.588691	5.7851	5.39437	0.588691	C1orf27	chromosome 1 open reading frame 27
228716_at	3.15e-05	1.07e-06	-1.93091	-5.78468	5.39306	-1.93091	THRB	thyroid hormone receptor beta
229757_at	3.15e-05	1.07e-06	-0.828561	-5.78439	5.39216	-0.828561
213532_at	3.15e-05	1.07e-06	0.933487	5.78359	5.38968	0.933487	ADAM17	ADAM metallopeptidase domain 17
239897_at	3.16e-05	1.08e-06	-0.961998	-5.78254	5.38642	-0.961998	BCLAF1	BCL2 associated transcription factor 1
224691_at	3.16e-05	1.08e-06	0.633475	5.7822	5.38538	0.633475	UHMK1	U2AF homology motif (UHM) kinase 1
219987_at	3.18e-05	1.08e-06	2.07116	5.78055	5.38027	2.07116	ERVMER34-1	endogenous retrovirus group MER34 member 1
242488_at	3.18e-05	1.09e-06	-2.5611	-5.78012	5.37894	-2.5611	CHRM3	cholinergic receptor muscarinic 3
219436_s_at	3.19e-05	1.09e-06	-1.94847	-5.77904	5.37559	-1.94847	EMCN	endomucin
207620_s_at	3.22e-05	1.1e-06	1.33135	5.77644	5.36756	1.33135	CASK	calcium/calmodulin dependent serine protein kinase
209103_s_at	3.22e-05	1.1e-06	0.73645	5.77601	5.36623	0.73645	UFD1L	ubiquitin fusion degradation 1 like (yeast)
210301_at	3.22e-05	1.1e-06	1.81339	5.77567	5.36517	1.81339	XDH	xanthine dehydrogenase
201603_at	3.22e-05	1.1e-06	-1.14015	-5.7756	5.36496	-1.14015	PPP1R12A	protein phosphatase 1 regulatory subunit 12A
220528_at	3.22e-05	1.1e-06	3.41629	5.7751	5.36341	3.41629	VNN3	vanin 3
221843_s_at	3.23e-05	1.11e-06	1.17713	5.77459	5.36182	1.17713	TLDC1	TBC/LysM-associated domain containing 1
1562033_at	3.23e-05	1.11e-06	0.85678	5.77432	5.36099	0.85678	KTN1	kinectin 1
236184_at	3.24e-05	1.11e-06	-3.00735	-5.77313	5.35732	-3.00735
1554830_a_at	3.24e-05	1.11e-06	1.94145	5.77229	5.35472	1.94145	STEAP3	STEAP3 metalloreductase
234331_s_at	3.25e-05	1.12e-06	1.33454	5.77152	5.35234	1.33454	FAM84A	family with sequence similarity 84 member A
212949_at	3.26e-05	1.12e-06	2.44931	5.77025	5.34841	2.44931	NCAPH	non-SMC condensin I complex subunit H
209842_at	3.26e-05	1.12e-06	-2.71769	-5.77005	5.34779	-2.71769	SOX10	SRY-box 10
226895_at	3.28e-05	1.13e-06	-0.998354	-5.76831	5.3424	-0.998354	NFIC	nuclear factor I C
209446_s_at	3.28e-05	1.13e-06	1.24304	5.7676	5.34021	1.24304
207668_x_at	3.29e-05	1.13e-06	0.802449	5.76716	5.33885	0.802449	PDIA6	protein disulfide isomerase family A member 6
230866_at	3.31e-05	1.14e-06	-3.09762	-5.76523	5.33288	-3.09762	CYSLTR1	cysteinyl leukotriene receptor 1
218449_at	3.31e-05	1.14e-06	-0.687409	-5.76484	5.33168	-0.687409	UFSP2	UFM1 specific peptidase 2
205930_at	3.33e-05	1.15e-06	0.661381	5.76282	5.32543	0.661381	GTF2E1	general transcription factor IIE subunit 1
222445_at	3.33e-05	1.15e-06	0.587091	5.76247	5.32434	0.587091	SLC39A9	solute carrier family 39 member 9
233205_at	3.33e-05	1.15e-06	2.13502	5.76194	5.3227	2.13502	KCNMB2-AS1	KCNMB2 antisense RNA 1
210541_s_at	3.33e-05	1.15e-06	0.821055	5.7619	5.32259	0.821055	TRIM27	tripartite motif containing 27
209698_at	3.34e-05	1.16e-06	0.794393	5.7607	5.31885	0.794393	CCHCR1	coiled-coil alpha-helical rod protein 1
226751_at	3.34e-05	1.16e-06	-2.2159	-5.76064	5.31869	-2.2159	CNRIP1	cannabinoid receptor interacting protein 1
222385_x_at	3.35e-05	1.16e-06	1.82739	5.75978	5.31602	1.82739	SEC61A1	Sec61 translocon alpha 1 subunit
227945_at	3.36e-05	1.16e-06	-1.72809	-5.75858	5.31229	-1.72809	TBC1D1	TBC1 domain family member 1
228480_at	3.36e-05	1.16e-06	-1.06469	-5.75824	5.31125	-1.06469	VAPA	VAMP associated protein A
238763_at	3.37e-05	1.17e-06	-2.61884	-5.75689	5.30707	-2.61884	RBM20	RNA binding motif protein 20
32259_at	3.38e-05	1.17e-06	-0.843503	-5.75596	5.30421	-0.843503	EZH1	enhancer of zeste 1 polycomb repressive complex 2 subunit
218252_at	3.42e-05	1.19e-06	1.17676	5.7526	5.2938	1.17676	CKAP2	cytoskeleton associated protein 2
35160_at	3.42e-05	1.19e-06	0.784303	5.75231	5.2929	0.784303	LDB1	LIM domain binding 1
220794_at	3.43e-05	1.19e-06	-2.89711	-5.75155	5.29056	-2.89711	GREM2	gremlin 2, DAN family BMP antagonist
224992_s_at	3.45e-05	1.2e-06	0.899956	5.74923	5.28337	0.899956	CMIP	c-Maf inducing protein
218755_at	3.45e-05	1.2e-06	2.31367	5.7487	5.28173	2.31367	KIF20A	kinesin family member 20A
221653_x_at	3.45e-05	1.2e-06	0.993733	5.74862	5.28151	0.993733	APOL2	apolipoprotein L2
1563949_at	3.45e-05	1.2e-06	1.29773	5.74862	5.28149	1.29773
201906_s_at	3.45e-05	1.2e-06	-1.03927	-5.74804	5.27971	-1.03927	CTDSPL	CTD small phosphatase like
221597_s_at	3.45e-05	1.2e-06	0.7798	5.74802	5.27966	0.7798	TMEM208	transmembrane protein 208
227847_at	3.46e-05	1.2e-06	-0.90315	-5.74766	5.27854	-0.90315	EPM2AIP1	EPM2A interacting protein 1
209210_s_at	3.47e-05	1.21e-06	-3.19023	-5.74573	5.27257	-3.19023	FERMT2	fermitin family member 2
223454_at	3.47e-05	1.21e-06	1.05473	5.74573	5.27255	1.05473	CXCL16	C-X-C motif chemokine ligand 16
224605_at	3.47e-05	1.21e-06	-1.08854	-5.74542	5.27161	-1.08854	C4orf3	chromosome 4 open reading frame 3
201133_s_at	3.48e-05	1.21e-06	-0.780117	-5.74513	5.2707	-0.780117	PJA2	praja ring finger ubiquitin ligase 2
228697_at	3.49e-05	1.22e-06	-0.80317	-5.74363	5.26608	-0.80317	HINT3	histidine triad nucleotide binding protein 3
204240_s_at	3.51e-05	1.23e-06	1.01377	5.74193	5.2608	1.01377	SMC2	structural maintenance of chromosomes 2
1553698_a_at	3.51e-05	1.23e-06	2.45453	5.74192	5.26079	2.45453	CCSAP	centriole, cilia and spindle associated protein
217367_s_at	3.51e-05	1.23e-06	-1.03756	-5.74162	5.25985	-1.03756	ZHX3	zinc fingers and homeoboxes 3
238454_at	3.51e-05	1.23e-06	-2.28605	-5.74158	5.25972	-2.28605	ZNF540	zinc finger protein 540
238472_at	3.51e-05	1.23e-06	-1.01611	-5.74116	5.25841	-1.01611	FBXO9	F-box protein 9
219669_at	3.51e-05	1.23e-06	2.86804	5.74096	5.25781	2.86804	CD177	CD177 molecule
204402_at	3.52e-05	1.23e-06	0.858337	5.74026	5.25565	0.858337	RHBDD3	rhomboid domain containing 3
1555303_at	3.53e-05	1.24e-06	1.3006	5.73884	5.25125	1.3006
230259_at	3.54e-05	1.24e-06	0.981363	5.73739	5.24676	0.981363	FUOM	fucose mutarotase
206753_at	3.56e-05	1.25e-06	2.0012	5.73601	5.24251	2.0012	RDH16	retinol dehydrogenase 16 (all-trans)
224530_s_at	3.57e-05	1.25e-06	-1.58618	-5.73501	5.2394	-1.58618	KCNIP4	potassium voltage-gated channel interacting protein 4
213577_at	3.57e-05	1.25e-06	1.68328	5.73494	5.23919	1.68328	SQLE	squalene epoxidase
225082_at	3.57e-05	1.25e-06	0.637017	5.73485	5.2389	0.637017	CPSF3	cleavage and polyadenylation specific factor 3
203685_at	3.61e-05	1.27e-06	-1.3624	-5.73083	5.22649	-1.3624	BCL2	BCL2, apoptosis regulator
219999_at	3.62e-05	1.27e-06	-1.1815	-5.73007	5.22412	-1.1815	MAN2A2	mannosidase alpha class 2A member 2
204640_s_at	3.65e-05	1.29e-06	-0.960645	-5.72714	5.21505	-0.960645	SPOP	speckle type BTB/POZ protein
226294_x_at	3.65e-05	1.29e-06	0.72385	5.72698	5.21458	0.72385	FAM91A1	family with sequence similarity 91 member A1
65438_at	3.65e-05	1.29e-06	1.00756	5.72693	5.21442	1.00756	TLDC1	TBC/LysM-associated domain containing 1
235747_at	3.65e-05	1.29e-06	-0.879035	-5.72664	5.21352	-0.879035	LINC00849///SLC25A16	long intergenic non-protein coding RNA 849///solute carrier family 25 member 16
226169_at	3.65e-05	1.29e-06	-0.662362	-5.72604	5.21167	-0.662362	SBF2	SET binding factor 2
229313_at	3.65e-05	1.29e-06	-3.38174	-5.7259	5.21124	-3.38174	ANO5	anoctamin 5
228066_at	3.66e-05	1.29e-06	2.1512	5.72537	5.2096	2.1512	C17orf96	chromosome 17 open reading frame 96
209470_s_at	3.67e-05	1.3e-06	-3.45128	-5.72397	5.20525	-3.45128	GPM6A	glycoprotein M6A
205496_at	3.67e-05	1.3e-06	-3.62115	-5.72378	5.20469	-3.62115	KIAA0408	KIAA0408
225665_at	3.68e-05	1.3e-06	-2.02882	-5.72297	5.20218	-2.02882	ZAK	sterile alpha motif and leucine zipper containing kinase AZK
201311_s_at	3.7e-05	1.31e-06	-1.32282	-5.72146	5.1975	-1.32282	SH3BGRL	SH3 domain binding glutamate rich protein like
209588_at	3.7e-05	1.31e-06	1.66143	5.72087	5.19568	1.66143	EPHB2	EPH receptor B2
204825_at	3.72e-05	1.32e-06	1.98088	5.71941	5.19116	1.98088	MELK	maternal embryonic leucine zipper kinase
212390_at	3.72e-05	1.32e-06	-1.99824	-5.7185	5.18834	-1.99824	LOC101930416///LOC101929792///LOC100996724///PDE4DIP	myomegalin-like///uncharacterized LOC101929792///phosphodiesterase 4D interacting protein-like///phosphodiesterase 4D interacting protein
205528_s_at	3.72e-05	1.32e-06	-2.50461	-5.71844	5.18817	-2.50461	RUNX1T1	RUNX1 translocation partner 1
231747_at	3.73e-05	1.32e-06	-2.20479	-5.71813	5.18719	-2.20479	CYSLTR1	cysteinyl leukotriene receptor 1
209009_at	3.73e-05	1.32e-06	-0.630003	-5.71791	5.18653	-0.630003	ESD	esterase D
232119_at	3.73e-05	1.33e-06	-2.43557	-5.71719	5.18431	-2.43557	SYNPO2	synaptopodin 2
209674_at	3.74e-05	1.33e-06	-0.798771	-5.71653	5.18225	-0.798771	CRY1	cryptochrome circadian clock 1
235691_at	3.75e-05	1.33e-06	-3.17128	-5.7155	5.17908	-3.17128	LOC729970	hCG2028352-like
211984_at	3.78e-05	1.35e-06	-0.829012	-5.7124	5.1695	-0.829012	CALM3///CALM2///CALM1	calmodulin 3///calmodulin 2///calmodulin 1
225650_at	3.79e-05	1.35e-06	1.59662	5.71207	5.16848	1.59662	SAMD1	sterile alpha motif domain containing 1
228195_at	3.79e-05	1.35e-06	-1.76022	-5.71197	5.16816	-1.76022	C2orf88	chromosome 2 open reading frame 88
212077_at	3.79e-05	1.35e-06	-1.4545	-5.71112	5.16554	-1.4545	CALD1	caldesmon 1
202795_x_at	3.81e-05	1.36e-06	-0.770182	-5.70977	5.16135	-0.770182	TRIOBP	TRIO and F-actin binding protein
232860_x_at	3.81e-05	1.36e-06	0.697509	5.70924	5.15972	0.697509	RBM41	RNA binding motif protein 41
224452_s_at	3.82e-05	1.36e-06	0.680369	5.70856	5.15762	0.680369	FAM220A	family with sequence similarity 220 member A
236139_at	3.82e-05	1.36e-06	1.05165	5.70848	5.15736	1.05165
233768_at	3.82e-05	1.37e-06	0.898052	5.70815	5.15634	0.898052
233546_at	3.83e-05	1.37e-06	-1.78022	-5.70748	5.15426	-1.78022	LOC283075	uncharacterized LOC283075
201416_at	3.84e-05	1.37e-06	2.25185	5.70605	5.14986	2.25185	SOX4	SRY-box 4
225037_at	3.84e-05	1.38e-06	0.82093	5.70599	5.14968	0.82093	SLC35C2	solute carrier family 35 member C2
209200_at	3.84e-05	1.38e-06	-2.23641	-5.70561	5.14849	-2.23641	MEF2C	myocyte enhancer factor 2C
210401_at	3.84e-05	1.38e-06	-2.65228	-5.70559	5.14843	-2.65228	P2RX1	purinergic receptor P2X 1
202267_at	3.86e-05	1.38e-06	3.20579	5.70408	5.14375	3.20579	LAMC2	laminin subunit gamma 2
226907_at	3.86e-05	1.38e-06	2.48002	5.70383	5.14299	2.48002	PPP1R14C	protein phosphatase 1 regulatory inhibitor subunit 14C
234936_s_at	3.88e-05	1.39e-06	-1.44118	-5.70187	5.13692	-1.44118	CC2D2A	coiled-coil and C2 domain containing 2A
203413_at	3.88e-05	1.39e-06	1.99959	5.70157	5.13601	1.99959	NELL2	neural EGFL like 2
227814_at	3.9e-05	1.4e-06	0.857945	5.69977	5.13042	0.857945	WDR53	WD repeat domain 53
203082_at	3.91e-05	1.4e-06	0.760544	5.6994	5.1293	0.760544	BMS1	BMS1, ribosome biogenesis factor
230744_at	3.91e-05	1.41e-06	-2.65115	-5.69907	5.12827	-2.65115	FSTL1	follistatin like 1
207785_s_at	3.91e-05	1.41e-06	-0.667063	-5.6984	5.1262	-0.667063	RBPJ	recombination signal binding protein for immunoglobulin kappa J region
218894_s_at	3.92e-05	1.41e-06	0.928636	5.69766	5.12392	0.928636	MAGOHB	mago homolog B, exon junction complex core component
227448_at	3.92e-05	1.41e-06	-1.19131	-5.69763	5.12381	-1.19131	ARGLU1	arginine and glutamate rich 1
228281_at	3.93e-05	1.42e-06	2.15046	5.69656	5.1205	2.15046	DDIAS	DNA damage induced apoptosis suppressor
228185_at	3.93e-05	1.42e-06	-1.19137	-5.6963	5.1197	-1.19137	ZNF25	zinc finger protein 25
1558105_a_at	3.93e-05	1.42e-06	1.03527	5.69624	5.11952	1.03527	SLC9A7	solute carrier family 9 member A7
201425_at	3.93e-05	1.42e-06	-1.04868	-5.69605	5.11892	-1.04868	ALDH2	aldehyde dehydrogenase 2 family (mitochondrial)
244515_at	3.94e-05	1.42e-06	0.69615	5.69545	5.11707	0.69615
1552848_a_at	4.02e-05	1.45e-06	-3.26962	-5.68872	5.09628	-3.26962	PTCHD1	patched domain containing 1
225711_at	4.03e-05	1.46e-06	0.935267	5.68749	5.09248	0.935267	ARL6IP6	ADP ribosylation factor like GTPase 6 interacting protein 6
211986_at	4.04e-05	1.46e-06	-0.847238	-5.68684	5.09046	-0.847238	AHNAK	AHNAK nucleoprotein
227808_at	4.04e-05	1.46e-06	-1.1535	-5.68671	5.09005	-1.1535	DNAJC15	DnaJ heat shock protein family (Hsp40) member C15
36829_at	4.05e-05	1.47e-06	-1.23297	-5.6855	5.08632	-1.23297	MIR6883///PER1	microRNA 6883///period circadian clock 1
202686_s_at	4.06e-05	1.47e-06	-1.36765	-5.68449	5.0832	-1.36765	AXL	AXL receptor tyrosine kinase
1555907_at	4.06e-05	1.47e-06	2.21868	5.68446	5.08311	2.21868	AGAP2-AS1	AGAP2 antisense RNA 1
238684_at	4.08e-05	1.48e-06	-0.97446	-5.68315	5.07907	-0.97446	SETDB2	SET domain bifurcated 2
204649_at	4.08e-05	1.48e-06	1.90975	5.68311	5.07893	1.90975	TROAP	trophinin associated protein
237719_x_at	4.08e-05	1.48e-06	-3.29662	-5.68275	5.07781	-3.29662	RGS7BP	regulator of G-protein signaling 7 binding protein
233186_s_at	4.08e-05	1.48e-06	0.645524	5.68263	5.07746	0.645524	BANP	BTG3 associated nuclear protein
205715_at	4.09e-05	1.48e-06	-2.71738	-5.68188	5.07513	-2.71738	BST1	bone marrow stromal cell antigen 1
209120_at	4.09e-05	1.49e-06	-1.89054	-5.68115	5.07289	-1.89054	NR2F2	nuclear receptor subfamily 2 group F member 2
219306_at	4.11e-05	1.49e-06	1.37017	5.67993	5.06911	1.37017	KIF15	kinesin family member 15
218373_at	4.12e-05	1.5e-06	-0.827808	-5.67857	5.06489	-0.827808	AKTIP	AKT interacting protein
220324_at	4.14e-05	1.51e-06	-3.27431	-5.67745	5.06143	-3.27431	LINC00472	long intergenic non-protein coding RNA 472
218338_at	4.14e-05	1.51e-06	-1.03971	-5.67723	5.06075	-1.03971	PHC1	polyhomeotic homolog 1
1554148_a_at	4.14e-05	1.51e-06	0.918491	5.67677	5.05935	0.918491	SLC33A1	solute carrier family 33 member 1
218170_at	4.15e-05	1.51e-06	-0.847931	-5.67606	5.05713	-0.847931	ISOC1	isochorismatase domain containing 1
233113_at	4.16e-05	1.52e-06	-2.08614	-5.67521	5.05453	-2.08614	ADAMTS9-AS2	ADAMTS9 antisense RNA 2
215457_at	4.16e-05	1.52e-06	1.00489	5.67464	5.05274	1.00489
226846_at	4.16e-05	1.52e-06	-1.83895	-5.67445	5.05216	-1.83895	PHYHD1	phytanoyl-CoA dioxygenase domain containing 1
1554271_a_at	4.16e-05	1.52e-06	1.14157	5.67419	5.05136	1.14157	CENPL	centromere protein L
228729_at	4.17e-05	1.52e-06	1.71431	5.67375	5.04999	1.71431	CCNB1	cyclin B1
[truncated: 5,838 more rows]
